# Supplementary material for: Autodesmotic reactions for general strain energy evaluation in polycyclic aromatic nanocarbons
Source: Commun Chem. 2025 Dec 16;9:41. doi: 10.1038/s42004-025-01848-w (PMC12824410; doi:10.1038/s42004-025-01848-w)
Supplement: Supplementary file 4 — Supplementary Data 1 [file 42004_2025_1848_MOESM4_ESM.zip]

Archive with 1,389 entries (1,376 files):
- Coordinates/
- Coordinates/bowl-shaped/
- Coordinates/bowl-shaped/corannulene.xyz
- Coordinates/bowl-shaped/carboncone_C70H20.xyz
- Coordinates/README
- Coordinates/C60/
- Coordinates/C60/C60_1772.xyz
- Coordinates/C60/C60_1014.xyz
- Coordinates/C60/C60_1000.xyz
- Coordinates/C60/C60_1766.xyz
- Coordinates/C60/C60_0450.xyz
- Coordinates/C60/C60_0336.xyz
- Coordinates/C60/C60_0444.xyz
- Coordinates/C60/C60_0493.xyz
- Coordinates/C60/C60_1216.xyz
- Coordinates/C60/C60_0108.xyz
- Coordinates/C60/C60_1564.xyz
- Coordinates/C60/C60_0134.xyz
- Coordinates/C60/C60_0652.xyz
- Coordinates/C60/C60_0646.xyz
- Coordinates/C60/C60_0120.xyz
- Coordinates/C60/C60_0861.xyz
- Coordinates/C60/C60_0685.xyz
- Coordinates/C60/C60_1362.xyz
- Coordinates/C60/C60_1404.xyz
- Coordinates/C60/C60_1410.xyz
- Coordinates/C60/C60_0068.xyz
- Coordinates/C60/C60_0040.xyz
- Coordinates/C60/C60_0726.xyz
- Coordinates/C60/C60_0732.xyz
- Coordinates/C60/C60_0901.xyz
- Coordinates/C60/C60_0915.xyz
- Coordinates/C60/C60_0083.xyz
- Coordinates/C60/C60_0929.xyz
- Coordinates/C60/C60_0518.xyz
- Coordinates/C60/C60_1160.xyz
- Coordinates/C60/C60_0524.xyz
- Coordinates/C60/C60_0242.xyz
- Coordinates/C60/C60_1148.xyz
- Coordinates/C60/C60_0256.xyz
- Coordinates/C60/C60_0530.xyz
- Coordinates/C60/C60_1809.xyz
- Coordinates/C60/C60_0281.xyz
- Coordinates/C60/C60_0294.xyz
- Coordinates/C60/C60_0280.xyz
- Coordinates/C60/C60_1808.xyz
- Coordinates/C60/C60_0257.xyz
- Coordinates/C60/C60_1149.xyz
- Coordinates/C60/C60_0531.xyz
- Coordinates/C60/C60_0243.xyz
- Coordinates/C60/C60_1607.xyz
- Coordinates/C60/C60_0519.xyz
- Coordinates/C60/C60_1161.xyz
- Coordinates/C60/C60_0928.xyz
- Coordinates/C60/C60_0900.xyz
- Coordinates/C60/C60_0733.xyz
- Coordinates/C60/C60_0041.xyz
- Coordinates/C60/C60_0069.xyz
- Coordinates/C60/C60_0684.xyz
- Coordinates/C60/C60_0860.xyz
- Coordinates/C60/C60_0874.xyz
- Coordinates/C60/C60_1559.xyz
- Coordinates/C60/C60_0647.xyz
- Coordinates/C60/C60_0121.xyz
- Coordinates/C60/C60_0135.xyz
- Coordinates/C60/C60_0653.xyz
- Coordinates/C60/C60_1565.xyz
- Coordinates/C60/C60_1203.xyz
- Coordinates/C60/C60_0109.xyz
- Coordinates/C60/C60_1217.xyz
- Coordinates/C60/C60_0486.xyz
- Coordinates/C60/C60_0492.xyz
- Coordinates/C60/C60_0323.xyz
- Coordinates/C60/C60_0445.xyz
- Coordinates/C60/C60_0451.xyz
- Coordinates/C60/C60_1029.xyz
- Coordinates/C60/C60_0337.xyz
- Coordinates/C60/C60_1001.xyz
- Coordinates/C60/C60_0479.xyz
- Coordinates/C60/C60_1767.xyz
- Coordinates/C60/C60_1773.xyz
- Coordinates/C60/C60_1015.xyz
- Coordinates/C60/C60_1765.xyz
- Coordinates/C60/C60_1003.xyz
- Coordinates/C60/C60_0309.xyz
- Coordinates/C60/C60_1017.xyz
- Coordinates/C60/C60_1759.xyz
- Coordinates/C60/C60_0447.xyz
- Coordinates/C60/C60_0321.xyz
- Coordinates/C60/C60_0335.xyz
- Coordinates/C60/C60_0453.xyz
- Coordinates/C60/C60_0484.xyz
- Coordinates/C60/C60_0490.xyz
- Coordinates/C60/C60_1567.xyz
- Coordinates/C60/C60_0123.xyz
- Coordinates/C60/C60_0645.xyz
- Coordinates/C60/C60_0651.xyz
- Coordinates/C60/C60_0889.xyz
- Coordinates/C60/C60_1229.xyz
- Coordinates/C60/C60_0137.xyz
- Coordinates/C60/C60_0862.xyz
- Coordinates/C60/C60_0876.xyz
- Coordinates/C60/C60_1598.xyz
- Coordinates/C60/C60_0686.xyz
- Coordinates/C60/C60_0692.xyz
- Coordinates/C60/C60_1413.xyz
- Coordinates/C60/C60_1361.xyz
- Coordinates/C60/C60_0057.xyz
- Coordinates/C60/C60_1349.xyz
- Coordinates/C60/C60_0731.xyz
- Coordinates/C60/C60_0725.xyz
- Coordinates/C60/C60_0043.xyz
- Coordinates/C60/C60_0902.xyz
- Coordinates/C60/C60_0094.xyz
- Coordinates/C60/C60_0080.xyz
- Coordinates/C60/C60_1611.xyz
- Coordinates/C60/C60_1177.xyz
- Coordinates/C60/C60_0269.xyz
- Coordinates/C60/C60_1163.xyz
- Coordinates/C60/C60_0533.xyz
- Coordinates/C60/C60_0255.xyz
- Coordinates/C60/C60_0241.xyz
- Coordinates/C60/C60_0527.xyz
- Coordinates/C60/C60_1639.xyz
- Coordinates/C60/C60_0296.xyz
- Coordinates/C60/C60_1188.xyz
- Coordinates/C60/C60_0283.xyz
- Coordinates/C60/C60_1189.xyz
- Coordinates/C60/C60_0297.xyz
- Coordinates/C60/C60_0240.xyz
- Coordinates/C60/C60_0526.xyz
- Coordinates/C60/C60_0532.xyz
- Coordinates/C60/C60_0254.xyz
- Coordinates/C60/C60_1604.xyz
- Coordinates/C60/C60_1610.xyz
- Coordinates/C60/C60_0268.xyz
- Coordinates/C60/C60_1176.xyz
- Coordinates/C60/C60_0081.xyz
- Coordinates/C60/C60_0903.xyz
- Coordinates/C60/C60_0917.xyz
- Coordinates/C60/C60_0724.xyz
- Coordinates/C60/C60_0042.xyz
- Coordinates/C60/C60_1348.xyz
- Coordinates/C60/C60_0056.xyz
- Coordinates/C60/C60_0730.xyz
- Coordinates/C60/C60_1406.xyz
- Coordinates/C60/C60_1412.xyz
- Coordinates/C60/C60_0693.xyz
- Coordinates/C60/fetch_xyz_C60.sh
- Coordinates/C60/C60_0687.xyz
- Coordinates/C60/C60_0877.xyz
- Coordinates/C60/C60_0863.xyz
- Coordinates/C60/C60_0888.xyz
- Coordinates/C60/C60_0650.xyz
- Coordinates/C60/C60_0136.xyz
- Coordinates/C60/C60_1228.xyz
- Coordinates/C60/C60_0122.xyz
- Coordinates/C60/C60_0644.xyz
- Coordinates/C60/C60_1572.xyz
- Coordinates/C60/C60_1214.xyz
- Coordinates/C60/C60_1200.xyz
- Coordinates/C60/C60_1566.xyz
- Coordinates/C60/C60_0491.xyz
- Coordinates/C60/C60_0485.xyz
- Coordinates/C60/C60_0334.xyz
- Coordinates/C60/C60_0452.xyz
- Coordinates/C60/C60_0446.xyz
- Coordinates/C60/C60_1758.xyz
- Coordinates/C60/C60_0320.xyz
- Coordinates/C60/C60_1016.xyz
- Coordinates/C60/C60_1770.xyz
- Coordinates/C60/C60_1764.xyz
- Coordinates/C60/C60_0442.xyz
- Coordinates/C60/C60_1748.xyz
- Coordinates/C60/C60_0456.xyz
- Coordinates/C60/C60_0330.xyz
- Coordinates/C60/C60_0318.xyz
- Coordinates/C60/C60_1760.xyz
- Coordinates/C60/C60_1774.xyz
- Coordinates/C60/C60_0495.xyz
- Coordinates/C60/C60_0898.xyz
- Coordinates/C60/C60_0126.xyz
- Coordinates/C60/C60_0132.xyz
- Coordinates/C60/C60_0654.xyz
- Coordinates/C60/C60_1562.xyz
- Coordinates/C60/C60_1210.xyz
- Coordinates/C60/C60_1589.xyz
- Coordinates/C60/C60_0697.xyz
- Coordinates/C60/C60_0734.xyz
- Coordinates/C60/C60_0052.xyz
- Coordinates/C60/C60_0046.xyz
- Coordinates/C60/C60_1358.xyz
- Coordinates/C60/C60_0720.xyz
- Coordinates/C60/C60_0708.xyz
- Coordinates/C60/C60_1370.xyz
- Coordinates/C60/C60_0091.xyz
- Coordinates/C60/C60_0085.xyz
- Coordinates/C60/C60_0913.xyz
- Coordinates/C60/C60_0907.xyz
- Coordinates/C60/C60_0250.xyz
- Coordinates/C60/C60_1628.xyz
- Coordinates/C60/C60_0522.xyz
- Coordinates/C60/C60_1172.xyz
- Coordinates/C60/C60_1614.xyz
- Coordinates/C60/C60_0278.xyz
- Coordinates/C60/C60_0293.xyz
- Coordinates/C60/C60_0287.xyz
- Coordinates/C60/C60_1198.xyz
- Coordinates/C60/C60_0286.xyz
- Coordinates/C60/C60_0292.xyz
- Coordinates/C60/C60_0279.xyz
- Coordinates/C60/C60_1167.xyz
- Coordinates/C60/C60_1173.xyz
- Coordinates/C60/C60_0523.xyz
- Coordinates/C60/C60_0245.xyz
- Coordinates/C60/C60_0251.xyz
- Coordinates/C60/C60_1629.xyz
- Coordinates/C60/C60_0906.xyz
- Coordinates/C60/C60_0912.xyz
- Coordinates/C60/C60_0090.xyz
- Coordinates/C60/C60_1365.xyz
- Coordinates/C60/C60_1403.xyz
- Coordinates/C60/C60_0709.xyz
- Coordinates/C60/C60_1417.xyz
- Coordinates/C60/C60_1371.xyz
- Coordinates/C60/C60_0047.xyz
- Coordinates/C60/C60_0735.xyz
- Coordinates/C60/C60_0053.xyz
- Coordinates/C60/C60_0866.xyz
- Coordinates/C60/C60_0696.xyz
- Coordinates/C60/C60_0682.xyz
- Coordinates/C60/C60_1577.xyz
- Coordinates/C60/C60_0669.xyz
- Coordinates/C60/C60_1563.xyz
- Coordinates/C60/C60_0655.xyz
- Coordinates/C60/C60_0899.xyz
- Coordinates/C60/C60_0641.xyz
- Coordinates/C60/C60_0127.xyz
- Coordinates/C60/C60_1239.xyz
- Coordinates/C60/C60_0494.xyz
- Coordinates/C60/C60_1775.xyz
- Coordinates/C60/C60_1013.xyz
- Coordinates/C60/C60_0319.xyz
- Coordinates/C60/C60_1761.xyz
- Coordinates/C60/C60_1749.xyz
- Coordinates/C60/C60_0331.xyz
- Coordinates/C60/C60_0443.xyz
- Coordinates/C60/C60_0455.xyz
- Coordinates/C60/C60_0327.xyz
- Coordinates/C60/C60_1039.xyz
- Coordinates/C60/C60_1011.xyz
- Coordinates/C60/C60_1777.xyz
- Coordinates/C60/C60_0469.xyz
- Coordinates/C60/C60_0496.xyz
- Coordinates/C60/C60_0482.xyz
- Coordinates/C60/C60_0657.xyz
- Coordinates/C60/C60_1549.xyz
- Coordinates/C60/C60_0131.xyz
- Coordinates/C60/C60_0125.xyz
- Coordinates/C60/C60_0643.xyz
- Coordinates/C60/C60_1575.xyz
- Coordinates/C60/C60_1213.xyz
- Coordinates/C60/C60_0119.xyz
- Coordinates/C60/C60_1561.xyz
- Coordinates/C60/C60_0858.xyz
- Coordinates/C60/C60_0870.xyz
- Coordinates/C60/C60_0864.xyz
- Coordinates/C60/C60_0723.xyz
- Coordinates/C60/C60_0045.xyz
- Coordinates/C60/C60_0051.xyz
- Coordinates/C60/C60_1429.xyz
- Coordinates/C60/C60_0737.xyz
- Coordinates/C60/C60_0079.xyz
- Coordinates/C60/C60_1415.xyz
- Coordinates/C60/C60_0086.xyz
- Coordinates/C60/C60_0092.xyz
- Coordinates/C60/C60_0904.xyz
- Coordinates/C60/C60_0910.xyz
- Coordinates/C60/C60_1159.xyz
- Coordinates/C60/C60_0247.xyz
- Coordinates/C60/C60_0521.xyz
- Coordinates/C60/C60_0535.xyz
- Coordinates/C60/C60_0253.xyz
- Coordinates/C60/C60_1165.xyz
- Coordinates/C60/C60_1603.xyz
- Coordinates/C60/C60_0509.xyz
- Coordinates/C60/C60_0284.xyz
- Coordinates/C60/C60_0290.xyz
- Coordinates/C60/C60_0291.xyz
- Coordinates/C60/C60_0285.xyz
- Coordinates/C60/C60_0508.xyz
- Coordinates/C60/C60_1170.xyz
- Coordinates/C60/C60_1164.xyz
- Coordinates/C60/C60_1602.xyz
- Coordinates/C60/C60_0534.xyz
- Coordinates/C60/C60_0252.xyz
- Coordinates/C60/C60_0246.xyz
- Coordinates/C60/C60_1158.xyz
- Coordinates/C60/C60_0520.xyz
- Coordinates/C60/C60_0911.xyz
[truncated: 1,089 more entries]
