# Supplementary material for: Autodesmotic reactions for general strain energy evaluation in polycyclic aromatic nanocarbons
Source: Commun Chem. 2025 Dec 16;9:41. doi: 10.1038/s42004-025-01848-w (PMC12824410; doi:10.1038/s42004-025-01848-w)
Supplement: Supplementary file 4 — Supplementary Data 1 [file 42004_2025_1848_MOESM4_ESM.zip › Coordinates/bowl-shaped/corannulene.xyz]

30
E(RB3LYP) =  -768.297491505     A.U.
 C     1.051058     3.093339    -0.256699
 C     2.241637     2.376650    -0.256744
 H     3.142434     2.872718    -0.611488
 C     2.292327     0.970862     0.086749
 C     3.266699    -0.043735    -0.256749
 C     2.953030    -1.397520    -0.256645
 H     3.703207    -2.100944    -0.611322
 C     1.631715    -1.880154     0.086905
 C     0.967887    -3.120377    -0.256598
 C    -0.416569    -3.240356    -0.256650
 H    -0.853754    -4.171161    -0.611383
 C    -1.283886    -2.132833     0.086836
 C    -2.668538    -1.884740    -0.256706
 C    -3.210495    -0.605124    -0.256729
 H    -4.230841    -0.476983    -0.611468
 C    -2.425211     0.561987     0.086797
 C    -2.617129     1.955536    -0.256709
 C    -1.567622     2.866392    -0.256655
 H    -1.761057     3.876414    -0.611346
 C    -0.214970     2.480182     0.086835
 C    -0.104067     1.200509     0.604293
 C     1.109592     0.469952     0.604288
 C     0.789824    -0.910053     0.604351
 C    -0.621463    -1.032380     0.604338
 C    -1.173915     0.272021     0.604298
 H     4.249780     0.258044    -0.611499
 H     1.558712    -3.962090    -0.611298
 H    -3.286469    -2.706749    -0.611431
 H    -3.589850     2.289228    -0.611434
 H     1.067820     4.121578    -0.611395
