# Supplementary material for: Autodesmotic reactions for general strain energy evaluation in polycyclic aromatic nanocarbons
Source: Commun Chem. 2025 Dec 16;9:41. doi: 10.1038/s42004-025-01848-w (PMC12824410; doi:10.1038/s42004-025-01848-w)
Supplement: Supplementary file 4 — Supplementary Data 1 [file 42004_2025_1848_MOESM4_ESM.zip › Coordinates/bowl-shaped/carboncone_C70H20.xyz]

90
E(RB3LYP) =  -2680.34369363     A.U.
 C    -1.252397     6.603491    -1.086714
 C    -2.435824     5.930131    -0.895754
 C     0.000000     6.034398    -0.715237
 C    -2.476724     4.648342    -0.270536
 C     0.000000     4.805336    -0.012909
 C     1.252397     6.603491    -1.086714
 C    -3.655381     3.791891    -0.270671
 C    -1.253528     4.151247     0.262147
 C     1.253528     4.151247     0.262147
 C     2.435824     5.930131    -0.895754
 C    -4.886921     4.148990    -0.896238
 C    -3.560610     2.474947     0.262023
 C    -1.246797     2.925321     0.986398
 C     1.246797     2.925321     0.986398
 C     2.476724     4.648342    -0.270536
 C    -5.892937     3.231519    -1.087376
 C    -4.569989     1.484865    -0.013140
 C    -2.396831     2.089746     0.986394
 C     0.000000     2.427471     1.485354
 C     2.396831     2.089746     0.986394
 C     3.655381     3.791891    -0.270671
 C    -5.738767     1.864610    -0.715706
 C    -4.335354     0.090580     0.262102
 C    -2.308658     0.750136     1.485405
 C     0.000000     1.209485     2.150812
 C     2.308658     0.750136     1.485405
 C     3.560610     2.474947     0.262023
 C     4.886921     4.148990    -0.896238
 C    -6.667012     0.849385    -1.087218
 C    -5.186106    -0.919146    -0.270596
 C    -3.167440    -0.281831     0.986506
 C    -1.150287     0.373753     2.150865
 C     1.150287     0.373753     2.150865
 C     3.167440    -0.281831     0.986506
 C     4.569989     1.484865    -0.013140
 C     5.892937     3.231519    -1.087376
 C    -6.392418    -0.484177    -0.896029
 C    -4.735911    -2.304794    -0.270522
 C    -2.728184    -1.633807     0.986599
 C    -0.710913    -0.978493     2.150936
 C     0.710913    -0.978493     2.150936
 C     2.728184    -1.633807     0.986599
 C     4.335354     0.090580     0.262102
 C     5.738767     1.864610    -0.715706
 C    -5.456153    -3.365763    -0.895934
 C    -3.454166    -2.621609     0.262256
 C    -1.426863    -1.963920     1.485594
 C     1.426863    -1.963920     1.485594
 C     3.454166    -2.621609     0.262256
 C     5.186106    -0.919146    -0.270596
 C     6.667012     0.849385    -1.087218
 C    -4.894492    -4.606077    -1.086985
 C    -2.824466    -3.887554    -0.012874
 C    -0.710767    -3.099524     0.986600
 C     0.710767    -3.099524     0.986600
 C     2.824466    -3.887554    -0.012874
 C     4.735911    -2.304794    -0.270522
 C     6.392418    -0.484177    -0.896029
 C    -3.546810    -4.881804    -0.715392
 C    -1.425893    -4.095240     0.262283
 C     1.425893    -4.095240     0.262283
 C     3.546810    -4.881804    -0.715392
 C     5.456153    -3.365763    -0.895934
 C    -2.868085    -6.078279    -1.087045
 C    -0.728472    -5.216327    -0.270486
 C     0.728472    -5.216327    -0.270486
 C     2.868085    -6.078279    -1.087045
 C     4.894492    -4.606077    -1.086985
 C    -1.514915    -6.229156    -0.895990
 C     1.514915    -6.229156    -0.895990
 H    -1.257866     7.567302    -1.589862
 H    -3.352676     6.379681    -1.262197
 H     3.352676     6.379681    -1.262197
 H    -5.031049     5.159841    -1.262845
 H     5.031049     5.159841    -1.262845
 H     6.807775     3.534469    -1.590777
 H    -7.585248     1.142019    -1.590534
 H    -7.103284    -1.217262    -1.262427
 H     7.103284    -1.217262    -1.262427
 H    -6.462094    -3.190489    -1.262488
 H     6.462094    -3.190489    -1.262488
 H    -3.430141    -6.861128    -1.590392
 H     5.465350    -5.382561    -1.590285
 H    -1.037361    -7.131670    -1.262592
 H     1.037361    -7.131670    -1.262592
 H     1.257866     7.567302    -1.589862
 H    -6.807775     3.534469    -1.590777
 H    -5.465350    -5.382561    -1.590285
 H     3.430141    -6.861128    -1.590392
 H     7.585248     1.142019    -1.590534
