# Supplementary material for: Autodesmotic reactions for general strain energy evaluation in polycyclic aromatic nanocarbons
Source: Commun Chem. 2025 Dec 16;9:41. doi: 10.1038/s42004-025-01848-w (PMC12824410; doi:10.1038/s42004-025-01848-w)
Supplement: Supplementary file 4 — Supplementary Data 1 [file 42004_2025_1848_MOESM4_ESM.zip › Coordinates/README]

This folder contains Cartesian coordinates and energies of all molecules used
for strain energy evaluation.

Computational level: B3LYP/6-311G*//B3LYP/6-31G*

Total energies are in units of Hartree.


The strcuture of this folder is as follows:

Coordinates/
    └── C60
    └── CNBs/
        └── armchair_C48H24
        └── armchair_n_n
        └── diverse_C48H24
        └── nonstandard
    └── CNTs/
        └── armchair
        └── chiral
    └── bowl-shaped
    └── circulenes
    └── helicenes
