# Supplementary material for: Autodesmotic reactions for general strain energy evaluation in polycyclic aromatic nanocarbons
Source: Commun Chem. 2025 Dec 16;9:41. doi: 10.1038/s42004-025-01848-w (PMC12824410; doi:10.1038/s42004-025-01848-w)
Supplement: Supplementary file 4 — Supplementary Data 1 [file 42004_2025_1848_MOESM4_ESM.zip › Coordinates/C60/C60_1772.xyz]

60
E(RB3LYP) =  -2286.40713298     A.U.
 C    -3.013669    -2.460401    -0.549032
 C    -3.846567    -1.295119    -0.260561
 C    -3.735340    -0.366203    -1.317262
 C    -2.736313    -0.930580    -2.234600
 C    -2.242513    -2.202167    -1.698162
 C    -2.400880    -2.894314     0.645709
 C    -2.637689    -1.865162     1.657672
 C    -3.602119    -0.926416     1.093786
 C    -3.498986     0.435776     1.404561
 C    -3.719777     1.385081     0.364555
 C    -3.698783     1.012043    -1.002989
 C    -2.721979     1.888896    -1.658127
 C    -1.854279     1.353814    -2.590379
 C    -1.835856    -0.095309    -2.838175
 C    -0.445958    -0.486100    -3.031854
 C     0.118220    -1.630192    -2.420096
 C    -0.821438    -2.530862    -1.722555
 C    -0.337883    -3.313849    -0.652272
 C    -1.145189    -3.484706     0.543732
 C    -0.273739    -3.344220     1.646296
 C    -0.399151    -2.259122     2.531832
 C    -1.559387    -1.410059     2.472179
 C    -1.367852     0.041635     2.689912
 C    -2.377963     0.914262     2.223768
 C    -2.038618     2.234123     1.720886
 C    -2.799627     2.492047     0.554716
 C    -2.165442     2.817509    -0.664226
 C    -0.781074     3.197433    -0.685361
 C     0.047714     2.815396    -1.837038
 C    -0.502494     1.844136    -2.729298
 C     0.305631     0.730778    -3.163237
 C     1.677911     0.723353    -2.961454
 C     2.322225    -0.458176    -2.414825
 C     1.556293    -1.586617    -2.041931
 C     2.021612    -2.380215    -0.882143
 C     1.069370    -3.236607    -0.226169
 C     1.093307    -3.376026     1.172848
 C     1.877047    -2.516291     1.973638
 C     0.952220    -1.723057     2.765358
 C     1.171379    -0.337944     2.926105
 C     0.010717     0.572924     2.863443
 C     0.273886     1.896784     2.439698
 C    -0.719456     2.662340     1.739706
 C    -0.122348     3.278795     0.580242
 C     1.308011     3.124513     0.711553
 C     2.124631     3.009369    -0.396659
 C     1.477204     2.826242    -1.703311
 C     2.266959     1.876150    -2.387148
 C     3.374428     1.446366    -1.552258
 C     3.442894     0.023404    -1.597077
 C     3.795830    -0.662050    -0.427306
 C     3.096122    -1.894687    -0.080359
 C     2.989125    -1.929698     1.377860
 C     3.395181    -0.667671     1.861217
 C     2.491686     0.159395     2.555096
 C     2.666573     1.502493     1.994659
 C     1.565605     2.310626     1.908532
 C     3.604063     1.444481     0.865068
 C     3.313017     2.152092    -0.324280
 C     3.993507     0.091564     0.765517
