# Supplementary material for: Autodesmotic reactions for general strain energy evaluation in polycyclic aromatic nanocarbons
Source: Commun Chem. 2025 Dec 16;9:41. doi: 10.1038/s42004-025-01848-w (PMC12824410; doi:10.1038/s42004-025-01848-w)
Supplement: Supplementary file 4 — Supplementary Data 1 [file 42004_2025_1848_MOESM4_ESM.zip › Coordinates/C60/C60_1014.xyz]

60
E(RB3LYP) =  -2286.31975997     A.U.
 C     3.482010     0.426512    -2.240853
 C     4.218852     0.132612    -1.117088
 C     3.907986    -1.181646    -0.658727
 C     2.893522    -1.746730    -1.516528
 C     2.593020    -0.738289    -2.508122
 C     2.865455     1.716311    -2.024928
 C     3.001636     2.075604    -0.588119
 C     3.843497     1.081653    -0.045659
 C     3.449882     0.337961     1.082077
 C     3.647953    -1.098785     0.734683
 C     2.823124    -2.044879     1.274968
 C     2.053689    -2.922799     0.413012
 C     1.861381    -2.554837    -0.967658
 C     0.479170    -2.428082    -1.454507
 C     0.179166    -1.390430    -2.430750
 C     1.273187    -0.530591    -2.923528
 C     0.954391     0.854495    -3.307388
 C     1.704215     1.971007    -2.672815
 C     0.741931     2.884792    -2.104685
 C     0.771385     3.139219    -0.677299
 C     1.855664     2.524867     0.123423
 C     1.535867     1.889312     1.407530
 C     2.295122     0.718585     1.837140
 C     1.645614    -0.335946     2.645509
 C     1.985910    -1.712793     2.421320
 C     0.988085    -2.708021     2.484810
 C     0.976330    -3.376509     1.196731
 C    -0.342352    -3.442365     0.720975
 C    -0.617150    -2.976447    -0.621762
 C    -1.948013    -2.532496    -0.842780
 C    -2.224698    -1.443064    -1.752632
 C    -1.204797    -0.884827    -2.542523
 C    -1.447929     0.476741    -2.958231
 C    -0.341747     1.286293    -3.379950
 C    -0.481687     2.605018    -2.750094
 C    -1.699720     2.625246    -2.071737
 C    -1.724261     3.213478    -0.798677
 C    -0.476943     3.375719    -0.072977
 C    -0.731700     2.946025     1.303312
 C     0.206666     2.110282     1.984495
 C    -0.352910     1.121897     2.862678
 C     0.331439    -0.098721     3.156146
 C    -0.655286    -1.159418     3.307423
 C    -0.350897    -2.441949     2.844399
 C    -1.216202    -3.058575     1.841606
 C    -2.454696    -2.505287     1.585111
 C    -2.887708    -2.435762     0.229065
 C    -3.649968    -1.244565     0.044118
 C    -3.294074    -0.632142    -1.188840
 C    -3.256689     0.789283    -1.286189
 C    -2.379958     1.322807    -2.274614
 C    -3.475065     1.559810    -0.075964
 C    -2.691329     2.740528     0.127672
 C    -2.129545     2.724645     1.439909
 C    -2.651527     1.586262     2.117658
 C    -1.790131     0.849922     2.904944
 C    -1.958203    -0.589429     3.041524
 C    -2.885257    -1.263350     2.248053
 C    -3.666911    -0.500182     1.268180
 C    -3.578798     0.892029     1.207152
