# Supplementary material for: Autodesmotic reactions for general strain energy evaluation in polycyclic aromatic nanocarbons
Source: Commun Chem. 2025 Dec 16;9:41. doi: 10.1038/s42004-025-01848-w (PMC12824410; doi:10.1038/s42004-025-01848-w)
Supplement: Supplementary file 4 — Supplementary Data 1 [file 42004_2025_1848_MOESM4_ESM.zip › Coordinates/C60/C60_1000.xyz]

60
E(RB3LYP) =  -2286.25497135     A.U.
 C     3.979326    -1.206405    -0.766583
 C     3.749251    -2.318641     0.088725
 C     2.656265    -3.077111    -0.401162
 C     2.144986    -2.417990    -1.572102
 C     3.008293    -1.244715    -1.809125
 C     4.049182    -0.016082     0.040867
 C     3.513559    -0.367442     1.361106
 C     3.375048    -1.798002     1.371940
 C     2.166071    -2.398739     1.804846
 C     1.755685    -3.297604     0.691434
 C     0.422799    -3.423106     0.405808
 C    -0.110972    -3.023768    -0.877303
 C     0.741053    -2.323293    -1.797086
 C     0.168844    -1.175028    -2.507314
 C     1.062281    -0.073912    -2.854384
 C     2.446149    -0.046879    -2.333341
 C     2.958266     1.188617    -1.813803
 C     3.677775     1.180609    -0.543967
 C     3.031523     2.152710     0.278853
 C     2.356618     1.785321     1.442529
 C     2.493625     0.440582     1.955670
 C     1.322270    -0.176923     2.552088
 C     1.170405    -1.634455     2.458548
 C    -0.185625    -2.200274     2.470283
 C    -0.552283    -3.073295     1.409698
 C    -1.811038    -2.888087     0.741110
 C    -1.476014    -2.648837    -0.657500
 C    -2.098955    -1.612957    -1.394078
 C    -1.283853    -0.944624    -2.426254
 C    -1.793446     0.278454    -2.951176
 C    -0.899696     1.306193    -3.329944
 C     0.479070     1.185925    -3.188594
 C     0.954747     2.422279    -2.543963
 C     2.135467     2.391790    -1.838940
 C     2.142731     2.968428    -0.537377
 C     0.950529     3.232279     0.147558
 C     1.058426     2.473539     1.400855
 C    -0.053182     1.937373     2.014748
 C     0.120174     0.638222     2.738444
 C    -1.048701     0.018877     3.214637
 C    -1.231411    -1.444381     3.052644
 C    -2.577367    -1.673006     2.687862
 C    -2.830366    -2.204092     1.376528
 C    -3.586726    -1.214585     0.607644
 C    -3.220168    -0.912278    -0.734708
 C    -3.510445     0.442690    -1.166302
 C    -2.894199     0.943314    -2.282694
 C    -2.504919     2.360134    -2.040150
 C    -1.322102     2.573520    -2.679476
 C    -0.196661     3.114034    -1.998082
 C    -0.283724     3.325627    -0.569530
 C    -1.503545     2.955373     0.142668
 C    -1.389553     2.355023     1.496489
 C    -2.500630     1.697419     2.034624
 C    -2.313990     0.627103     2.994751
 C    -3.264661    -0.406035     2.749104
 C    -3.884275    -0.130826     1.521443
 C    -3.586515     1.242832     1.160384
 C    -3.528255     1.545829    -0.162949
 C    -2.647142     2.589278    -0.636002
