# Supplementary material for: Autodesmotic reactions for general strain energy evaluation in polycyclic aromatic nanocarbons
Source: Commun Chem. 2025 Dec 16;9:41. doi: 10.1038/s42004-025-01848-w (PMC12824410; doi:10.1038/s42004-025-01848-w)
Supplement: Supplementary file 4 — Supplementary Data 1 [file 42004_2025_1848_MOESM4_ESM.zip › Coordinates/C60/C60_1766.xyz]

60
E(RB3LYP) =  -2286.39084516     A.U.
 C    -0.371849    -3.678731    -0.653573
 C    -1.760604    -3.328837    -0.996494
 C    -1.746833    -2.713378    -2.217752
 C    -0.335571    -2.632421    -2.689761
 C     0.501797    -3.134581    -1.674273
 C    -0.177605    -3.371682     0.673998
 C    -1.448267    -2.844930     1.223521
 C    -2.367313    -2.685114     0.133134
 C    -3.095782    -1.458058    -0.038461
 C    -3.139574    -0.844132    -1.385575
 C    -2.397171    -1.470498    -2.448702
 C    -1.468322    -0.691837    -3.257366
 C    -0.157243    -1.356086    -3.237626
 C     1.041015    -0.622237    -2.987312
 C     2.054800    -1.264478    -2.144182
 C     1.686034    -2.419622    -1.311886
 C     2.085351    -2.456740     0.098910
 C     1.099377    -2.852057     1.118959
 C     1.100173    -2.232049     2.381866
 C    -0.165107    -1.791036     3.001924
 C    -1.427666    -1.958536     2.311891
 C    -2.346882    -0.859299     2.281474
 C    -3.129355    -0.594079     1.106530
 C    -3.233513     0.852031     0.968976
 C    -3.284397     1.436450    -0.282976
 C    -3.264336     0.588418    -1.477671
 C    -2.560939     1.300899    -2.473057
 C    -1.531932     0.684017    -3.249131
 C    -0.322399     1.466182    -3.100453
 C     0.936818     0.846818    -3.000136
 C     1.962909     1.613459    -2.323372
 C     3.102508     0.989459    -1.869115
 C     3.136057    -0.448150    -1.686537
 C     3.694547    -0.675664    -0.413407
 C     3.110478    -1.552467     0.509093
 C     3.042590    -0.858556     1.803129
 C     2.095915    -1.239400     2.728270
 C     1.457707    -0.214347     3.492350
 C     0.086717    -0.606398     3.702859
 C    -0.749449     0.552618     3.533128
 C    -1.972536     0.415760     2.889008
 C    -2.459965     1.470553     2.032558
 C    -1.638714     2.566041     1.753974
 C    -1.605435     3.108060     0.416472
 C    -2.479053     2.626949    -0.550438
 C    -2.025441     2.515722    -1.911712
 C    -0.666899     2.610549    -2.233394
 C     0.269738     3.098945    -1.242163
 C     1.606351     2.689196    -1.369590
 C     2.476319     2.577412    -0.233929
 C     3.487823     1.627742    -0.599161
 C     3.853597     0.638414     0.271395
 C     3.327512     0.554332     1.589406
 C     2.411234     1.561398     2.058494
 C     1.508474     1.140815     3.099817
 C     0.140860     1.659394     3.187112
 C    -0.285549     2.613679     2.282102
 C     0.602925     3.082247     1.227509
 C    -0.209102     3.376573     0.079864
 C     1.945179     2.591270     1.101476
