# Supplementary material for: Autodesmotic reactions for general strain energy evaluation in polycyclic aromatic nanocarbons
Source: Commun Chem. 2025 Dec 16;9:41. doi: 10.1038/s42004-025-01848-w (PMC12824410; doi:10.1038/s42004-025-01848-w)
Supplement: Supplementary file 4 — Supplementary Data 1 [file 42004_2025_1848_MOESM4_ESM.zip › Coordinates/C60/C60_0450.xyz]

60
E(RB3LYP) =  -2286.27479313     A.U.
 C     4.069527     1.945052    -0.526385
 C     4.682309     0.617284    -0.362850
 C     4.301705    -0.158515    -1.531571
 C     3.828065     0.751340    -2.506654
 C     3.593650     2.076388    -1.815255
 C     3.175650     2.201358     0.582095
 C     3.275266     1.039238     1.429541
 C     4.079592     0.048385     0.741930
 C     3.351381    -1.161847     0.333167
 C     3.447963    -1.243496    -1.119268
 C     2.244230    -1.562809    -1.833887
 C     1.907554    -0.723731    -2.961338
 C     2.676597     0.456216    -3.200825
 C     1.742605     1.600099    -3.082025
 C     2.226137     2.465764    -2.064628
 C     1.319948     2.812958    -0.983935
 C     1.867600     2.747256     0.372188
 C     0.956269     2.555088     1.454436
 C     1.207371     1.567162     2.491844
 C     2.221659     0.615858     2.256530
 C     1.829893    -0.809523     2.242530
 C     2.228161    -1.590482     1.041075
 C     1.187533    -2.329103     0.335595
 C     1.148598    -2.190288    -1.109865
 C    -0.171621    -2.195001    -1.717297
 C    -0.516304    -1.100580    -2.619849
 C     0.528954    -0.337879    -3.115454
 C     0.444930     1.120527    -3.083136
 C    -0.551323     1.699262    -2.245113
 C    -0.107123     2.554281    -1.153033
 C    -1.009420     2.642228     0.004108
 C    -0.444629     2.636131     1.308736
 C    -1.086345     1.873775     2.405542
 C    -0.027419     1.198225     3.093474
 C    -0.216162    -0.139061     3.486636
 C     0.671105    -1.152812     2.902395
 C    -0.180783    -2.248828     2.422639
 C     0.003735    -2.744296     1.080934
 C    -1.173031    -3.124945     0.384190
 C    -1.241851    -2.822762    -1.045390
 C    -2.563970    -2.474368    -1.367565
 C    -2.883240    -1.254368    -2.040318
 C    -1.821362    -0.447715    -2.510393
 C    -1.803464     0.987676    -2.188801
 C    -2.777130     1.468737    -1.271554
 C    -2.339024     2.169282    -0.110326
 C    -3.079556     1.600233     1.048636
 C    -2.368878     1.299821     2.273715
 C    -2.608895     0.001992     2.887555
 C    -1.514793    -0.665885     3.476657
 C    -1.475570    -2.023096     2.911539
 C    -2.648317    -2.250085     2.154280
 C    -2.501411    -2.959347     0.938246
 C    -3.372049    -2.594292    -0.144941
 C    -4.213351    -1.500166    -0.067094
 C    -3.961071    -0.672091    -1.273653
 C    -3.879921     0.637176    -0.877183
 C    -4.053209     0.724788     0.578532
 C    -4.192482    -0.626224     1.090537
 C    -3.434285    -1.009987     2.200305
