# Supplementary material for: Autodesmotic reactions for general strain energy evaluation in polycyclic aromatic nanocarbons
Source: Commun Chem. 2025 Dec 16;9:41. doi: 10.1038/s42004-025-01848-w (PMC12824410; doi:10.1038/s42004-025-01848-w)
Supplement: Supplementary file 4 — Supplementary Data 1 [file 42004_2025_1848_MOESM4_ESM.zip › Coordinates/C60/C60_0336.xyz]

60
E(RB3LYP) =  -2286.26187956     A.U.
 C    -4.417994    -1.224735     0.564743
 C    -4.561196     0.045933     1.275517
 C    -4.484087     1.142343     0.344698
 C    -4.395097     0.567601    -0.941665
 C    -4.351429    -0.915776    -0.795353
 C    -3.332639    -1.950940     1.176596
 C    -2.777877    -1.091792     2.234248
 C    -3.518314     0.155474     2.196607
 C    -2.818402     1.419204     1.990136
 C    -3.431215     2.027473     0.799184
 C    -2.557168     2.564736    -0.131630
 C    -2.555868     2.060284    -1.510251
 C    -3.364638     0.938909    -1.837873
 C    -2.698991    -0.274392    -2.330907
 C    -3.280751    -1.398363    -1.609961
 C    -2.394696    -2.349851    -1.075890
 C    -2.410928    -2.603970     0.359731
 C    -1.038142    -2.749989     0.776937
 C    -0.527027    -2.065858     1.905516
 C    -1.410566    -1.056492     2.501086
 C    -0.807692     0.264493     2.759169
 C    -1.445230     1.482594     2.222058
 C    -0.587025     2.364171     1.401129
 C    -1.181208     2.840539     0.212004
 C    -0.389856     2.780234    -0.977318
 C    -1.235089     2.127506    -1.986364
 C    -0.669081     1.041312    -2.726593
 C    -1.338827    -0.260400    -2.692092
 C    -0.485507    -1.423280    -2.388202
 C    -1.025659    -2.383258    -1.500459
 C    -0.201386    -2.812542    -0.388566
 C     1.187351    -2.604238    -0.346449
 C     1.793865    -2.411637     0.975418
 C     0.901301    -1.958630     2.042142
 C     1.374145    -0.886258     2.870945
 C     0.542596     0.306638     2.963298
 C     1.377966     1.437648     2.512300
 C     0.861878     2.265289     1.466357
 C     1.719705     2.474669     0.300373
 C     1.000827     2.636190    -0.964417
 C     1.550727     2.046503    -2.163904
 C     0.710141     1.071398    -2.890948
 C     1.488145    -0.124771    -3.039793
 C     0.961813    -1.337558    -2.487314
 C     1.824819    -2.079112    -1.554064
 C     3.213354    -1.730794    -1.449082
 C     3.855216    -1.765553    -0.183758
 C     3.180055    -2.042251     1.024152
 C     3.630836    -1.044754     1.990580
 C     2.703527    -0.447216     2.814207
 C     2.693518     1.008931     2.505724
 C     3.601382     1.250595     1.436080
 C     3.112289     1.969727     0.277309
 C     3.669376     1.560123    -1.006752
 C     2.850312     1.598930    -2.176338
 C     2.841615     0.250591    -2.808565
 C     3.704911    -0.541255    -2.117370
 C     4.383896     0.309118    -1.104607
 C     4.608217    -0.483144     0.005736
 C     4.349803     0.009656     1.282507
