# Supplementary material for: Autodesmotic reactions for general strain energy evaluation in polycyclic aromatic nanocarbons
Source: Commun Chem. 2025 Dec 16;9:41. doi: 10.1038/s42004-025-01848-w (PMC12824410; doi:10.1038/s42004-025-01848-w)
Supplement: Supplementary file 4 — Supplementary Data 1 [file 42004_2025_1848_MOESM4_ESM.zip › Coordinates/C60/C60_0444.xyz]

60
E(RB3LYP) =  -2286.19063486     A.U.
 C    -4.398256    -0.878823     0.914341
 C    -4.760002     0.536901     0.940670
 C    -4.633071     0.970438    -0.427332
 C    -4.593805    -0.168111    -1.282524
 C    -4.349360    -1.360001    -0.394462
 C    -3.262460    -1.113810     1.762892
 C    -2.859179     0.186021     2.263774
 C    -3.712117     1.155848     1.640374
 C    -2.993245     2.084459     0.785726
 C    -3.576028     1.956580    -0.540222
 C    -2.693339     1.954449    -1.673843
 C    -2.745235     0.838297    -2.589605
 C    -3.662799    -0.224649    -2.301066
 C    -2.865959    -1.448556    -2.144083
 C    -3.182485    -2.041676    -0.887805
 C    -2.081593    -2.409153    -0.030129
 C    -2.228038    -2.011658     1.365642
 C    -1.052572    -1.884576     2.119273
 C    -0.720435    -0.656390     2.836647
 C    -1.496348     0.482325     2.574906
 C    -0.816684     1.647720     2.016529
 C    -1.600473     2.362401     1.004255
 C    -0.894432     2.825097    -0.124312
 C    -1.413890     2.540405    -1.460357
 C    -0.281644     2.148753    -2.215676
 C    -0.271715     0.864847    -2.842120
 C    -1.494327     0.207624    -2.937729
 C    -1.554153    -1.206755    -2.550127
 C    -0.451773    -1.788358    -1.854226
 C    -0.722117    -2.454071    -0.579608
 C     0.421053    -2.630707     0.305492
 C     0.176171    -2.430039     1.699450
 C     1.205483    -1.838591     2.523168
 C     0.677092    -0.587891     3.012930
 C     1.390183     0.614259     2.686430
 C     0.638504     1.662082     1.987750
 C     1.348398     2.346712     0.894407
 C     0.539570     2.853516    -0.150473
 C     0.912022     2.588162    -1.516448
 C     2.113457     2.036940    -1.821662
 C     2.151900     0.780862    -2.592316
 C     0.948686     0.055068    -2.730696
 C     0.876834    -1.277266    -2.150359
 C     2.035703    -1.825526    -1.460340
 C     1.804154    -2.488424    -0.173860
 C     2.852073    -2.414382     0.813707
 C     2.508211    -1.947216     2.157698
 C     3.392969    -0.854635     2.472146
 C     2.796706     0.470042     2.478866
 C     3.521733     1.220976     1.474660
 C     2.769094     2.041083     0.575948
 C     3.160412     1.981784    -0.823234
 C     4.096147     0.994402    -1.276683
 C     3.313033     0.134380    -2.190056
 C     3.316015    -1.199747    -1.679606
 C     4.352831    -1.221602    -0.684641
 C     4.141768    -1.836095     0.545180
 C     4.511260    -0.899615     1.625496
 C     4.626279     0.377533     1.007216
 C     4.769792     0.178355    -0.399972
