# Supplementary material for: Autodesmotic reactions for general strain energy evaluation in polycyclic aromatic nanocarbons
Source: Commun Chem. 2025 Dec 16;9:41. doi: 10.1038/s42004-025-01848-w (PMC12824410; doi:10.1038/s42004-025-01848-w)
Supplement: Supplementary file 4 — Supplementary Data 1 [file 42004_2025_1848_MOESM4_ESM.zip › Coordinates/C60/C60_0493.xyz]

60
E(RB3LYP) =  -2286.31775816     A.U.
 C    -4.282236    -0.884268     0.746475
 C    -4.508302     0.529285     1.076866
 C    -4.403786     1.273124    -0.170952
 C    -4.489088     0.346654    -1.225310
 C    -4.330487    -1.031126    -0.625297
 C    -3.091909    -1.358156     1.433950
 C    -2.626133    -0.256049     2.234431
 C    -3.424006     0.896987     1.852879
 C    -2.682461     1.975566     1.217324
 C    -3.235584     2.132494    -0.117371
 C    -2.301401     2.214380    -1.216548
 C    -2.551870     1.369005    -2.355344
 C    -3.617219     0.420468    -2.301213
 C    -2.979769    -0.893817    -2.447450
 C    -3.289284    -1.722940    -1.341627
 C    -2.188093    -2.361299    -0.654407
 C    -2.113648    -2.187209     0.790329
 C    -0.831174    -2.290579     1.459299
 C    -0.450423    -1.293637     2.474636
 C    -1.280162    -0.096327     2.570243
 C    -0.655046     1.199025     2.407034
 C    -1.330626     2.133481     1.492671
 C    -0.507885     2.750185     0.462694
 C    -0.916632     2.590455    -0.925254
 C     0.146375     2.277659    -1.878627
 C    -0.091701     1.152478    -2.780059
 C    -1.400559     0.682939    -2.932592
 C    -1.667171    -0.736001    -2.926865
 C    -0.661021    -1.650952    -2.534146
 C    -0.927959    -2.508340    -1.377083
 C     0.205305    -2.955148    -0.659345
 C     0.227931    -2.938735     0.785933
 C     1.597289    -2.840720     1.227565
 C     1.899616    -2.077851     2.365658
 C     0.873202    -1.195351     2.875253
 C     1.486534     0.132213     3.082971
 C     0.763967     1.307258     2.625917
 C     1.499479     2.294552     1.920554
 C     0.847707     2.958066     0.774929
 C     1.798401     3.049054    -0.249632
 C     1.493231     2.539997    -1.528017
 C     2.589503     1.612636    -1.853333
 C     2.296315     0.423485    -2.490126
 C     0.946628     0.178798    -2.946349
 C     0.668433    -1.217295    -2.781138
 C     1.802094    -1.826866    -2.133888
 C     1.569651    -2.735729    -1.099067
 C     2.449651    -2.733085     0.053808
 C     3.588648    -1.904395     0.078554
 C     3.962159    -1.286538     1.318030
 C     3.136990    -1.365364     2.427126
 C     2.862359     0.011069     2.883851
 C     3.577764     0.931340     2.042512
 C     2.896114     2.091070     1.598239
 C     3.052815     2.484192     0.231052
 C     3.556248     1.603898    -0.742675
 C     4.150000     0.378539    -0.310127
 C     3.750034    -0.883534    -0.958091
 C     2.862911    -0.846135    -2.021580
 C     4.278281     0.137092     1.072731
