# Supplementary material for: Autodesmotic reactions for general strain energy evaluation in polycyclic aromatic nanocarbons
Source: Commun Chem. 2025 Dec 16;9:41. doi: 10.1038/s42004-025-01848-w (PMC12824410; doi:10.1038/s42004-025-01848-w)
Supplement: Supplementary file 4 — Supplementary Data 1 [file 42004_2025_1848_MOESM4_ESM.zip › Coordinates/C60/C60_1216.xyz]

60
E(RB3LYP) =  -2286.23880276     A.U.
 C    -3.230468    -2.624344    -0.868668
 C    -4.158155    -1.537774    -0.510777
 C    -4.102458    -0.615903    -1.544512
 C    -3.005784    -0.996790    -2.480230
 C    -2.424718    -2.186966    -2.021825
 C    -2.628022    -3.068042     0.279207
 C    -2.988486    -2.156485     1.380658
 C    -3.844895    -1.131634     0.844992
 C    -3.521431     0.229402     1.142045
 C    -3.706707     1.183739     0.056892
 C    -3.970058     0.746543    -1.262438
 C    -2.886525     1.269456    -2.118442
 C    -2.212147     0.155954    -2.724145
 C    -0.776257     0.090684    -2.671093
 C    -0.153969    -1.207986    -2.464261
 C    -1.004410    -2.310628    -1.978250
 C    -0.463350    -3.122802    -0.887511
 C    -1.234997    -3.315611     0.311872
 C    -0.732231    -2.722622     1.520971
 C    -1.803378    -1.873505     2.053632
 C    -1.461996    -0.546979     2.475267
 C    -2.406992     0.497230     2.087095
 C    -1.908977     1.833095     2.144168
 C    -2.026778     2.709696     0.963793
 C    -2.772979     2.297810    -0.086333
 C    -2.173789     2.233939    -1.435113
 C    -0.760147     2.350519    -1.581651
 C    -0.037713     1.295401    -2.284621
 C     1.413219     1.240246    -2.193715
 C     2.116165    -0.052003    -2.312604
 C     1.292524    -1.273285    -2.286345
 C     1.798877    -2.415353    -1.583300
 C     0.904773    -3.092267    -0.686563
 C     1.464822    -2.982851     0.660838
 C     0.627319    -2.412405     1.673506
 C     1.046724    -1.175433     2.328935
 C    -0.037868    -0.256638     2.747812
 C     0.320308     1.095267     2.941906
 C    -0.654754     2.098728     2.675553
 C     0.010491     3.147634     1.895660
 C    -0.739017     3.337418     0.721339
 C    -0.085904     3.142810    -0.562001
 C     1.313061     3.138908    -0.568905
 C     2.058752     2.328281    -1.517290
 C     3.359382     2.149735    -0.959985
 C     4.037883     0.972228    -1.093793
 C     3.472758    -0.132833    -1.803099
 C     3.875973    -1.288937    -1.036413
 C     3.048854    -2.353621    -0.904679
 C     2.777977    -2.573076     0.542341
 C     3.296856    -1.484333     1.271460
 C     2.405976    -0.685319     2.100495
 C     2.680527     0.777573     2.148987
 C     1.623035     1.616953     2.546718
 C     1.384816     2.901989     1.877898
 C     2.077635     3.178850     0.682842
 C     3.280963     2.512251     0.473906
 C     3.655131     1.372225     1.230608
 C     4.354846     0.518851     0.300915
 C     4.215712    -0.826993     0.346252
