# Supplementary material for: Autodesmotic reactions for general strain energy evaluation in polycyclic aromatic nanocarbons
Source: Commun Chem. 2025 Dec 16;9:41. doi: 10.1038/s42004-025-01848-w (PMC12824410; doi:10.1038/s42004-025-01848-w)
Supplement: Supplementary file 4 — Supplementary Data 1 [file 42004_2025_1848_MOESM4_ESM.zip › Coordinates/C60/C60_0108.xyz]

60
E(RB3LYP) =  -2286.17791806     A.U.
 C    -4.224392    -1.198292     0.612181
 C    -4.554763    -0.082464     1.509003
 C    -4.624685     1.033912     0.726868
 C    -4.497022     0.709667    -0.687007
 C    -4.125542    -0.677949    -0.760452
 C    -3.076599    -1.784962     1.111609
 C    -2.625391    -1.000495     2.318838
 C    -3.437781     0.110200     2.434730
 C    -2.788401     1.402440     2.162562
 C    -3.576261     1.996514     1.099544
 C    -2.951262     2.402906    -0.076103
 C    -3.601337     1.671405    -1.220420
 C    -2.827803     1.316842    -2.297778
 C    -2.647566    -0.099853    -2.594311
 C    -3.044997    -1.077963    -1.634380
 C    -1.974319    -1.978884    -1.147479
 C    -2.044216    -2.332743     0.258176
 C    -0.863536    -2.676317     0.920882
 C    -0.485277    -2.023960     2.201745
 C    -1.243550    -0.909305     2.609945
 C    -0.577228     0.374203     2.620279
 C    -1.380321     1.503512     2.117894
 C    -0.751456     2.303405     1.061884
 C    -1.537357     2.643844    -0.115802
 C    -0.898005     2.647885    -1.423761
 C    -1.553948     1.973253    -2.528119
 C    -0.788623     1.118766    -3.342172
 C    -1.398192    -0.199895    -3.253023
 C    -0.401522    -1.104711    -2.869305
 C    -0.648028    -2.007555    -1.784476
 C     0.539367    -2.479700    -1.080073
 C     0.355842    -2.922464     0.248522
 C     1.429183    -2.807018     1.224854
 C     0.893126    -2.037839     2.344744
 C     1.601555    -0.845619     2.733692
 C     0.859533     0.407101     2.603969
 C     1.519428     1.519963     1.924869
 C     0.692330     2.318537     0.988571
 C     1.277812     2.675282    -0.252293
 C     0.510004     2.676214    -1.454568
 C     1.288016     1.905005    -2.426007
 C     0.608709     0.981561    -3.219637
 C     0.901560    -0.425752    -2.989269
 C     2.042359    -0.822417    -2.290287
 C     1.919096    -2.009269    -1.429762
 C     2.994610    -2.290801    -0.556226
 C     2.722465    -2.682666     0.838851
 C     3.593845    -1.896529     1.685621
 C     3.007314    -0.875828     2.517885
 C     3.699743     0.334029     2.151428
 C     2.921927     1.457799     1.716805
 C     3.478793     1.808250     0.396829
 C     2.626917     2.231202    -0.582631
 C     2.543491     1.558982    -1.864935
 C     3.036674     0.218834    -1.933447
 C     4.091654    -0.108326    -1.038335
 C     4.146311    -1.423571    -0.469098
 C     4.637922    -1.331135     0.893770
 C     4.783633     0.034758     1.228640
 C     4.426160     0.778013     0.055968
