# Supplementary material for: Autodesmotic reactions for general strain energy evaluation in polycyclic aromatic nanocarbons
Source: Commun Chem. 2025 Dec 16;9:41. doi: 10.1038/s42004-025-01848-w (PMC12824410; doi:10.1038/s42004-025-01848-w)
Supplement: Supplementary file 4 — Supplementary Data 1 [file 42004_2025_1848_MOESM4_ESM.zip › Coordinates/C60/C60_1564.xyz]

60
E(RB3LYP) =  -2286.35503469     A.U.
 C    -2.935127    -2.410311    -0.587695
 C    -3.922323    -1.407767    -0.221283
 C    -3.966737    -0.488534    -1.268369
 C    -3.149914    -0.967231    -2.363156
 C    -2.446010    -2.128518    -1.908217
 C    -2.018825    -2.502976     0.466716
 C    -2.494183    -1.673270     1.592672
 C    -3.652117    -0.952380     1.109164
 C    -3.743975     0.429052     1.379959
 C    -3.635466     1.384605     0.255643
 C    -3.654650     0.909091    -1.040425
 C    -2.590306     1.278686    -1.978639
 C    -2.397785     0.130504    -2.857099
 C    -1.158521    -0.109877    -3.404639
 C    -0.552717    -1.428555    -3.233820
 C    -1.064606    -2.296520    -2.213113
 C    -0.129634    -2.710390    -1.149102
 C    -0.612795    -2.685271     0.225135
 C     0.283589    -2.372564     1.344208
 C    -0.183036    -1.522535     2.461386
 C    -1.586693    -1.105620     2.518441
 C    -1.914918     0.201088     3.037630
 C    -2.953662     0.940105     2.422227
 C    -2.391593     2.222479     2.013677
 C    -2.644056     2.383330     0.623720
 C    -1.542437     2.689728    -0.250886
 C    -1.481628     2.080015    -1.585225
 C    -0.165800     1.855956    -2.235677
 C    -0.091573     0.851199    -3.241338
 C     1.123593     0.138775    -3.442864
 C     0.831314    -1.258970    -3.387100
 C     1.783251    -1.868901    -2.529249
 C     1.308626    -2.588419    -1.384031
 C     2.191049    -2.626732    -0.250164
 C     1.665763    -2.473758     1.115545
 C     2.636250    -1.737027     1.893427
 C     2.170426    -0.742381     2.759898
 C     0.777990    -0.697378     3.099987
 C     0.449814     0.695109     3.403203
 C    -0.838714     1.142897     3.321218
 C    -1.125583     2.382837     2.588416
 C    -0.106976     2.929525     1.797158
 C    -0.307068     3.053688     0.368112
 C     0.964737     2.817938    -0.270743
 C     1.087231     2.198719    -1.538866
 C     2.350296     1.464932    -1.807434
 C     2.320364     0.388707    -2.729011
 C     2.875858    -0.916870    -2.372102
 C     3.736559    -1.027757    -1.296558
 C     3.457394    -2.019267    -0.293932
 C     3.736400    -1.439725     1.024334
 C     4.155856    -0.127889     0.855289
 C     3.550136     0.938901     1.579118
 C     2.661822     0.629146     2.624413
 C     1.559165     1.506867     2.913612
 C     1.263208     2.568865     2.044825
 C     1.969646     2.648625     0.782860
 C     3.104606     1.903553     0.573565
 C     3.353170     1.351073    -0.760731
 C     4.091317     0.171396    -0.594090
