# Supplementary material for: Autodesmotic reactions for general strain energy evaluation in polycyclic aromatic nanocarbons
Source: Commun Chem. 2025 Dec 16;9:41. doi: 10.1038/s42004-025-01848-w (PMC12824410; doi:10.1038/s42004-025-01848-w)
Supplement: Supplementary file 4 — Supplementary Data 1 [file 42004_2025_1848_MOESM4_ESM.zip › Coordinates/C60/C60_0134.xyz]

60
E(RB3LYP) =  -2286.27883740     A.U.
 C    -4.208075    -1.088907     0.529557
 C    -4.731873     0.104246     1.240641
 C    -4.738603     1.167624     0.351587
 C    -4.292523     0.690232    -0.913428
 C    -3.948022    -0.734105    -0.836959
 C    -3.185375    -1.673638     1.289875
 C    -2.989502    -0.760752     2.471907
 C    -3.796192     0.396009     2.273344
 C    -3.141201     1.686060     2.028850
 C    -3.726375     2.154517     0.804439
 C    -2.888349     2.489225    -0.268674
 C    -3.323940     1.608481    -1.410315
 C    -2.365500     1.121617    -2.247550
 C    -2.149322    -0.306441    -2.424871
 C    -2.762312    -1.206564    -1.472029
 C    -1.839498    -2.089559    -0.759516
 C    -2.028096    -2.240057     0.676447
 C    -0.832958    -2.408077     1.518756
 C    -0.690496    -1.549939     2.658560
 C    -1.721764    -0.572777     2.934653
 C    -1.101109     0.742829     2.971015
 C    -1.735040     1.810457     2.228095
 C    -0.896215     2.457166     1.219512
 C    -1.490939     2.712691    -0.084740
 C    -0.629170     2.604359    -1.272864
 C    -1.085895     1.788391    -2.359864
 C    -0.195311     0.887618    -2.965249
 C    -0.825227    -0.450405    -2.856901
 C    -0.025661    -1.559292    -2.472024
 C    -0.510004    -2.348915    -1.329335
 C     0.491598    -2.928069    -0.509127
 C     0.356982    -2.861286     0.932525
 C     1.655250    -2.523775     1.453716
 C     1.754702    -1.443427     2.384963
 C     0.547072    -0.934948     2.906083
 C     0.281562     0.523312     2.948094
 C     1.171340     1.405441     2.279448
 C     0.565382     2.341638     1.320123
 C     1.363421     2.679139     0.197340
 C     0.760187     2.711233    -1.120295
 C     1.689358     2.074525    -2.015959
 C     1.203442     1.046168    -2.882432
 C     1.991403    -0.145525    -3.040996
 C     1.364340    -1.461764    -2.742557
 C     2.321751    -2.229266    -2.015866
 C     1.898813    -2.874392    -0.831226
 C     2.643445    -2.676369     0.400752
 C     3.803281    -1.874365     0.421911
 C     3.893914    -0.804995     1.386779
 C     2.829855    -0.501934     2.230457
 C     2.500242     0.942778     2.092862
 C     3.336375     1.469481     1.064614
 C     2.735787     2.252068     0.052008
 C     2.967766     1.922903    -1.344198
 C     3.812213     0.851649    -1.702253
 C     3.310229    -0.162458    -2.597979
 C     3.557622    -1.482866    -1.989000
 C     4.278913    -1.320861    -0.828900
 C     4.505702     0.141187    -0.648017
 C     4.262600     0.432687     0.674207
