# Supplementary material for: Autodesmotic reactions for general strain energy evaluation in polycyclic aromatic nanocarbons
Source: Commun Chem. 2025 Dec 16;9:41. doi: 10.1038/s42004-025-01848-w (PMC12824410; doi:10.1038/s42004-025-01848-w)
Supplement: Supplementary file 4 — Supplementary Data 1 [file 42004_2025_1848_MOESM4_ESM.zip › Coordinates/C60/C60_0652.xyz]

60
E(RB3LYP) =  -2286.21971051     A.U.
 C    -3.070763    -1.473862    -2.823299
 C    -3.806657    -2.140321    -1.716408
 C    -4.235084    -1.083020    -0.791391
 C    -4.103971     0.115118    -1.464426
 C    -3.350739    -0.126774    -2.747551
 C    -1.690748    -1.889853    -2.818554
 C    -1.648768    -2.954937    -1.832351
 C    -2.895551    -2.913016    -1.055376
 C    -2.765760    -2.445706     0.343783
 C    -3.509425    -1.226065     0.465938
 C    -2.913022    -0.087259     1.134751
 C    -3.109962     1.230510     0.517036
 C    -3.580990     1.267512    -0.851297
 C    -2.696429     1.861882    -1.834300
 C    -2.328127     0.842329    -2.805237
 C    -0.933985     0.483074    -2.898055
 C    -0.601349    -0.938263    -2.840750
 C     0.692634    -1.334010    -2.227294
 C     0.730531    -2.547129    -1.495953
 C    -0.508540    -3.202942    -1.150175
 C    -0.518343    -3.336575     0.307126
 C    -1.565993    -2.639347     1.028636
 C    -1.151331    -1.629956     2.010427
 C    -1.731250    -0.294196     1.968281
 C    -0.854820     0.842569     2.360917
 C    -1.159936     2.107498     1.830859
 C    -2.241189     2.281611     0.898801
 C    -1.765546     3.206546    -0.089871
 C    -1.782050     2.806617    -1.458929
 C    -0.410347     2.709209    -1.912281
 C     0.057856     1.471357    -2.459232
 C     1.430735     1.049677    -2.130796
 C     1.745293    -0.356920    -1.925675
 C     2.870316    -0.741481    -1.037165
 C     2.741665    -1.934119    -0.175641
 C     1.622048    -2.741081    -0.389877
 C     0.800401    -3.228598     0.726603
 C     1.070489    -2.723329     2.012682
 C     0.115898    -1.793239     2.594341
 C     0.881511    -0.697478     3.168346
 C     0.516619     0.640794     2.880813
 C     1.607838     1.615156     2.594565
 C     1.290404     2.733466     1.701412
 C    -0.068950     3.028054     1.455967
 C    -0.462987     3.651235     0.241623
 C     0.358252     3.428380    -0.918281
 C     1.672730     3.116761    -0.725742
 C     2.271412     2.018162    -1.488792
 C     3.419763     1.629285    -0.795070
 C     3.747970     0.285717    -0.557922
 C     4.255151     0.246775     0.823264
 C     3.981717    -0.781150     1.667514
 C     3.250044    -1.922594     1.202732
 C     2.360662    -2.264064     2.259461
 C     2.258146    -1.095255     3.154259
 C     3.261105    -0.211530     2.859120
 C     2.972946     1.158205     2.604138
 C     3.840257     1.507047     1.482797
 C     3.430969     2.361345     0.505860
 C     2.207249     3.058179     0.615637
