# Supplementary material for: Autodesmotic reactions for general strain energy evaluation in polycyclic aromatic nanocarbons
Source: Commun Chem. 2025 Dec 16;9:41. doi: 10.1038/s42004-025-01848-w (PMC12824410; doi:10.1038/s42004-025-01848-w)
Supplement: Supplementary file 4 — Supplementary Data 1 [file 42004_2025_1848_MOESM4_ESM.zip › Coordinates/C60/C60_0646.xyz]

60
E(RB3LYP) =  -2286.29131370     A.U.
 C    -4.083927    -1.287519    -0.811173
 C    -3.632038    -2.426908    -1.591927
 C    -2.794926    -3.213491    -0.715991
 C    -2.958928    -2.749809     0.597926
 C    -3.791309    -1.522568     0.536586
 C    -3.585356    -0.053505    -1.387980
 C    -2.850688    -0.442626    -2.582225
 C    -2.764740    -1.894583    -2.561650
 C    -1.443638    -2.481407    -2.475680
 C    -1.441300    -3.241123    -1.238122
 C    -0.311580    -3.141503    -0.380039
 C    -0.524264    -2.780698     1.021188
 C    -1.862374    -2.481435     1.433734
 C    -2.081932    -1.174369     2.033249
 C    -3.194182    -0.539757     1.348153
 C    -2.958839     0.787977     0.872609
 C    -3.082054     1.004320    -0.569962
 C    -2.104968     1.915401    -1.179019
 C    -1.408580     1.529891    -2.366850
 C    -1.739295     0.265879    -3.004521
 C    -0.507732    -0.396294    -3.323210
 C    -0.303228    -1.745216    -2.881383
 C     0.983360    -2.080232    -2.274820
 C     0.966443    -2.791313    -0.999366
 C     2.073771    -2.633556    -0.114894
 C     1.848949    -2.269248     1.265369
 C     0.539278    -2.154548     1.781765
 C     0.247672    -1.050550     2.708288
 C    -1.065797    -0.434980     2.657627
 C    -1.244103     1.017467     2.725473
 C    -2.080268     1.619521     1.674398
 C    -1.589131     2.812716     1.072046
 C    -1.429964     2.833146    -0.360520
 C    -0.059231     3.273424    -0.651837
 C     0.739328     2.559662    -1.593135
 C    -0.009354     1.784694    -2.530698
 C     0.533317     0.585719    -3.123639
 C     1.810552     0.201217    -2.812334
 C     2.082522    -1.193837    -2.530226
 C     3.225487    -1.193567    -1.700868
 C     3.248880    -1.934344    -0.539163
 C     3.717507    -1.068373     0.542217
 C     2.911791    -1.330769     1.658990
 C     2.632815    -0.283692     2.524589
 C     1.320502    -0.226275     3.165936
 C     1.070383     1.108033     3.502218
 C    -0.163736     1.769877     3.274206
 C     0.193190     3.061226     2.726178
 C    -0.463960     3.503959     1.617363
 C     0.521630     3.722359     0.534246
 C     1.807521     3.322805     0.970305
 C     2.591478     2.432530     0.144467
 C     2.097495     2.168773    -1.213044
 C     2.653020     1.041834    -1.931129
 C     3.589489     0.200703    -1.343416
 C     3.868677     0.273166     0.056514
 C     3.386512     1.379514     0.826267
 C     3.041702     1.062464     2.192369
 C     2.177658     1.922178     2.931123
 C     1.650493     3.057642     2.393420
