# Supplementary material for: Autodesmotic reactions for general strain energy evaluation in polycyclic aromatic nanocarbons
Source: Commun Chem. 2025 Dec 16;9:41. doi: 10.1038/s42004-025-01848-w (PMC12824410; doi:10.1038/s42004-025-01848-w)
Supplement: Supplementary file 4 — Supplementary Data 1 [file 42004_2025_1848_MOESM4_ESM.zip › Coordinates/C60/C60_0120.xyz]

60
E(RB3LYP) =  -2286.18873580     A.U.
 C    -4.248445    -0.977675     0.484165
 C    -4.642462     0.210085     1.269557
 C    -4.563892     1.279100     0.431400
 C    -4.209077     0.845739    -0.914893
 C    -3.921497    -0.558503    -0.891286
 C    -3.254537    -1.624468     1.177618
 C    -2.901705    -0.765917     2.380667
 C    -3.634886     0.401841     2.316801
 C    -2.853099     1.608162     2.033888
 C    -3.483528     2.180602     0.879061
 C    -2.712643     2.544716    -0.232598
 C    -3.232521     1.753899    -1.398281
 C    -2.324021     1.285677    -2.311278
 C    -2.107205    -0.136779    -2.460847
 C    -2.727002    -1.042433    -1.550193
 C    -1.836660    -2.016884    -0.884272
 C    -2.167939    -2.301466     0.506859
 C    -1.162520    -2.745760     1.358975
 C    -0.927572    -2.014571     2.644133
 C    -1.562400    -0.748663     2.807687
 C    -0.763018     0.457382     2.745799
 C    -1.419958     1.598126     2.113444
 C    -0.643515     2.329118     1.119805
 C    -1.318014     2.737770    -0.113379
 C    -0.554429     2.732381    -1.359673
 C    -1.050874     1.938904    -2.443315
 C    -0.149335     1.026508    -3.057492
 C    -0.749750    -0.285728    -2.860507
 C     0.058861    -1.369968    -2.405266
 C    -0.457665    -2.216158    -1.315060
 C     0.528114    -2.862613    -0.429005
 C     0.097764    -3.198674     0.898670
 C     1.004105    -3.069963     2.020823
 C     0.376139    -2.157521     2.988508
 C     1.227432    -0.973917     3.097892
 C     0.688706     0.320944     2.750903
 C     1.508536     1.222401     1.950947
 C     0.808996     2.222858     1.119926
 C     1.506428     2.799471     0.007879
 C     0.825299     2.893929    -1.284501
 C     1.724521     2.365313    -2.280506
 C     1.246639     1.230485    -3.042672
 C     2.041756     0.037441    -3.073248
 C     1.448516    -1.212079    -2.623302
 C     2.420878    -1.910557    -1.778216
 C     1.971805    -2.630129    -0.624728
 C     2.829609    -2.479357     0.537985
 C     2.280821    -2.648304     1.837936
 C     2.470933    -1.372687     2.575672
 C     3.256212    -0.546400     1.774076
 C     2.866454     0.816040     1.553764
 C     3.529455     1.456627     0.437508
 C     2.856574     2.522688    -0.260254
 C     3.013808     2.314152    -1.677513
 C     3.843389     1.182643    -1.838643
 C     3.367880     0.069015    -2.550562
 C     3.598013    -1.139425    -1.761384
 C     4.172009    -0.726288    -0.514140
 C     3.739310    -1.360705     0.631077
 C     4.271208     0.709574    -0.516413
