# Supplementary material for: Autodesmotic reactions for general strain energy evaluation in polycyclic aromatic nanocarbons
Source: Commun Chem. 2025 Dec 16;9:41. doi: 10.1038/s42004-025-01848-w (PMC12824410; doi:10.1038/s42004-025-01848-w)
Supplement: Supplementary file 4 — Supplementary Data 1 [file 42004_2025_1848_MOESM4_ESM.zip › Coordinates/C60/C60_0861.xyz]

60
E(RB3LYP) =  -2286.29843957     A.U.
 C    -0.726695    -1.344184    -3.728425
 C    -1.166399    -2.678566    -3.351360
 C    -2.299664    -2.531314    -2.512171
 C    -2.703131    -1.174719    -2.501814
 C    -1.645793    -0.415031    -3.207672
 C     0.647832    -1.164018    -3.360871
 C     1.063972    -2.400445    -2.707035
 C    -0.133172    -3.183139    -2.532616
 C    -0.596769    -3.493357    -1.194614
 C    -1.998313    -3.132638    -1.204487
 C    -2.558923    -2.579364    -0.073688
 C    -3.409293    -1.393389    -0.156606
 C    -3.349247    -0.608381    -1.368834
 C    -3.232167     0.807233    -1.219256
 C    -2.073840     1.507133    -1.814027
 C    -1.189501     0.852821    -2.685178
 C     0.244746     1.146527    -2.568293
 C     1.172224     0.081709    -2.891810
 C     2.457677     0.016935    -2.190989
 C     2.827398    -1.200326    -1.547698
 C     1.950131    -2.336994    -1.657680
 C     1.585687    -2.782408    -0.331763
 C     0.234320    -3.172952    -0.072645
 C    -0.370903    -2.668039     1.164443
 C    -1.782042    -2.469780     1.146843
 C    -2.423573    -1.458771     1.957863
 C    -3.390492    -0.755516     1.123338
 C    -3.468328     0.651322     1.231367
 C    -3.429570     1.397182     0.030348
 C    -2.484733     2.503769     0.220431
 C    -1.618973     2.533568    -0.882441
 C    -0.244599     2.836719    -0.725092
 C     0.681367     2.232703    -1.676082
 C     2.063539     2.329451    -1.389447
 C     2.962828     1.214452    -1.621231
 C     3.876334     1.176221    -0.522097
 C     3.811769     0.016142     0.333086
 C     3.275477    -1.149942    -0.187307
 C     2.335727    -1.962665     0.575544
 C     1.804567    -1.484853     1.812923
 C     0.427597    -1.879875     2.121079
 C    -0.286719    -1.081133     3.072118
 C    -1.702452    -0.799611     2.922760
 C    -1.903452     0.646036     3.130408
 C    -2.658462     1.368797     2.217104
 C    -2.011120     2.505180     1.543502
 C    -0.647260     2.871432     1.781579
 C     0.209258     3.192279     0.632569
 C     1.612626     3.259998     0.858125
 C     2.522737     3.005853    -0.198488
 C     3.712176     2.341415     0.281136
 C     3.388309     1.902284     1.585631
 C     3.425388     0.453415     1.657453
 C     2.406363    -0.247431     2.375886
 C     1.582378     0.559227     3.233698
 C     0.314610     0.094956     3.585896
 C    -0.664818     1.180751     3.561628
 C    -0.032604     2.271513     2.944072
 C     1.399646     1.985098     2.945500
 C     2.206323     2.606722     2.035388
