# Supplementary material for: Autodesmotic reactions for general strain energy evaluation in polycyclic aromatic nanocarbons
Source: Commun Chem. 2025 Dec 16;9:41. doi: 10.1038/s42004-025-01848-w (PMC12824410; doi:10.1038/s42004-025-01848-w)
Supplement: Supplementary file 4 — Supplementary Data 1 [file 42004_2025_1848_MOESM4_ESM.zip › Coordinates/C60/C60_0685.xyz]

60
E(RB3LYP) =  -2286.25238911     A.U.
 C    -2.704003    -1.681961    -2.829866
 C    -3.453649    -2.324501    -1.754269
 C    -4.005916    -1.255952    -0.979480
 C    -3.909796    -0.053709    -1.709568
 C    -3.002568    -0.316540    -2.846232
 C    -1.318157    -2.056788    -2.755176
 C    -1.195044    -2.947253    -1.622355
 C    -2.458808    -2.912112    -0.941478
 C    -2.461547    -2.352764     0.394750
 C    -3.425346    -1.280428     0.377252
 C    -3.163918    -0.101419     1.085961
 C    -3.387245     1.163411     0.369366
 C    -3.470836     1.103934    -1.061654
 C    -2.333254     1.644128    -1.802342
 C    -1.967872     0.660711    -2.789390
 C    -0.585187     0.311829    -2.890929
 C    -0.263738    -1.110350    -2.932441
 C     1.057376    -1.557010    -2.541215
 C     1.212703    -2.663181    -1.591504
 C    -0.003171    -3.051057    -0.894662
 C    -0.074894    -2.901030     0.549970
 C    -1.254357    -2.266757     1.131943
 C    -1.079067    -1.177531     2.079266
 C    -2.085634    -0.119063     2.104172
 C    -1.755279     1.114560     2.723851
 C    -2.296555     2.365763     2.210679
 C    -2.782886     2.319528     0.860880
 C    -1.858348     3.092676     0.043122
 C    -1.404967     2.521558    -1.182518
 C     0.014678     2.340538    -1.431043
 C     0.396878     1.239753    -2.323525
 C     1.731240     0.796836    -2.305838
 C     2.081485    -0.577586    -2.564134
 C     3.338003    -0.815881    -1.918441
 C     3.548640    -1.922412    -1.134783
 C     2.433853    -2.806265    -0.881770
 C     2.359786    -2.927131     0.535421
 C     1.148230    -2.767159     1.229270
 C     1.327147    -1.769038     2.279572
 C     0.263342    -0.916566     2.643112
 C     0.616906     0.425423     3.114854
 C    -0.415867     1.393798     3.214093
 C    -0.150388     2.764432     2.891789
 C    -1.308549     3.358964     2.313370
 C    -0.931448     3.669910     0.947344
 C     0.459289     3.453995     0.753285
 C     0.966607     2.819427    -0.423896
 C     2.302736     2.212313    -0.328440
 C     2.734082     1.359840    -1.387637
 C     3.737785     0.401376    -1.186251
 C     4.162519     0.017713     0.119855
 C     4.096793    -1.433271     0.163346
 C     3.360622    -2.044698     1.153965
 C     2.710253    -1.309447     2.211544
 C     2.957886     0.058523     2.310097
 C     1.938933     0.912452     2.837306
 C     2.045736     2.169595     2.130370
 C     0.991536     3.039129     2.070660
 C     2.869796     1.935767     0.959710
 C     3.643455     0.750979     1.200661
