# Supplementary material for: Autodesmotic reactions for general strain energy evaluation in polycyclic aromatic nanocarbons
Source: Commun Chem. 2025 Dec 16;9:41. doi: 10.1038/s42004-025-01848-w (PMC12824410; doi:10.1038/s42004-025-01848-w)
Supplement: Supplementary file 4 — Supplementary Data 1 [file 42004_2025_1848_MOESM4_ESM.zip › Coordinates/C60/C60_1362.xyz]

60
E(RB3LYP) =  -2286.33293837     A.U.
 C    -3.020840    -2.705709    -1.134018
 C    -3.845335    -1.584421    -0.619602
 C    -3.738007    -0.564461    -1.512304
 C    -2.788365    -0.965957    -2.585810
 C    -2.198973    -2.198427    -2.224589
 C    -2.448230    -3.298474    -0.047582
 C    -2.782795    -2.518325     1.169428
 C    -3.489729    -1.358782     0.767599
 C    -3.009922    -0.069654     1.198733
 C    -3.039820     1.052173     0.243181
 C    -3.406836     0.762315    -1.114116
 C    -2.596594     1.291666    -2.181811
 C    -2.042774     0.147558    -2.933411
 C    -0.610484     0.041396    -3.090838
 C     0.058403    -1.164368    -2.635682
 C    -0.756259    -2.294739    -2.152039
 C    -0.213635    -3.163045    -1.099289
 C    -1.060591    -3.598064    -0.016582
 C    -0.633246    -3.346463     1.349427
 C    -1.633506    -2.476988     1.968045
 C    -1.224330    -1.261214     2.594460
 C    -1.986553    -0.061269     2.252729
 C    -1.368059     1.189539     2.543049
 C    -1.412931     2.290379     1.651381
 C    -2.148302     2.215194     0.445149
 C    -1.617009     2.932949    -0.672911
 C    -1.815565     2.400254    -1.992043
 C    -0.578941     2.485077    -2.709463
 C     0.086056     1.297748    -3.091158
 C     1.480440     1.417639    -2.682307
 C     2.187919     0.277049    -2.252444
 C     1.484314    -1.036889    -2.226612
 C     2.015902    -2.018926    -1.374331
 C     1.168678    -3.033362    -0.772358
 C     1.618288    -3.256673     0.555010
 C     0.700152    -3.177434     1.634354
 C     1.137840    -2.095943     2.500871
 C     0.204395    -1.149382     2.973318
 C     0.740494     0.151896     3.283151
 C    -0.100718     1.251433     3.222470
 C     0.646858     2.394162     2.746234
 C    -0.096113     2.985987     1.728208
 C     0.553407     3.467799     0.533190
 C    -0.261595     3.493430    -0.655437
 C     0.325552     3.264476    -1.924347
 C     1.631408     2.704013    -2.014987
 C     2.486233     2.831934    -0.920181
 C     3.409906     1.797823    -0.707218
 C     3.272694     0.531773    -1.320560
 C     3.590486    -0.435414    -0.295094
 C     3.050777    -1.686057    -0.381227
 C     2.703013    -2.367395     0.833924
 C     2.458703    -1.657549     2.025049
 C     2.914077    -0.296302     2.136784
 C     2.097926     0.590233     2.878583
 C     2.010255     1.995502     2.541459
 C     2.690130     2.490296     1.414578
 C     1.954112     3.238852     0.395476
 C     3.581333     1.607794     0.734416
 C     3.666304     0.243348     1.020099
