# Supplementary material for: Autodesmotic reactions for general strain energy evaluation in polycyclic aromatic nanocarbons
Source: Commun Chem. 2025 Dec 16;9:41. doi: 10.1038/s42004-025-01848-w (PMC12824410; doi:10.1038/s42004-025-01848-w)
Supplement: Supplementary file 4 — Supplementary Data 1 [file 42004_2025_1848_MOESM4_ESM.zip › Coordinates/C60/C60_1404.xyz]

60
E(RB3LYP) =  -2286.30934184     A.U.
 C    -3.244929    -2.419746    -0.767818
 C    -4.196791    -1.317348    -0.416172
 C    -4.034710    -0.304990    -1.362455
 C    -3.146545    -0.800082    -2.397206
 C    -2.538717    -2.029368    -1.921902
 C    -2.536930    -2.767716     0.398603
 C    -3.143644    -2.039838     1.497920
 C    -4.033185    -1.038142     0.941058
 C    -3.623339     0.259856     1.395689
 C    -3.437425     1.318836     0.422348
 C    -3.625074     1.017246    -0.983792
 C    -2.593773     1.418228    -1.925274
 C    -2.335274     0.265725    -2.792819
 C    -1.027352     0.001427    -3.162442
 C    -0.427740    -1.285809    -2.858469
 C    -1.095965    -2.206667    -2.009091
 C    -0.345504    -2.736365    -0.870808
 C    -1.094188    -2.962155     0.365263
 C    -0.424424    -2.701311     1.589625
 C    -1.023106    -1.827251     2.582791
 C    -2.331402    -1.398414     2.435703
 C    -2.590520     0.043340     2.394290
 C    -1.535511     0.964247     2.638813
 C    -1.622489     2.197708     1.914457
 C    -2.461192     2.290664     0.730953
 C    -1.624059     2.899132    -0.289607
 C    -1.538621     2.311322    -1.593729
 C    -0.192664     2.128765    -2.189020
 C    -0.006341     0.997473    -3.037030
 C     1.246454     0.304775    -3.067504
 C     0.981717    -1.097643    -2.799431
 C     1.795852    -1.820844    -1.888413
 C     1.119648    -2.540896    -0.809678
 C     1.797549    -2.576226     0.485942
 C     0.984988    -2.513192     1.648399
 C     1.250702    -1.523890     2.677732
 C    -0.001859    -0.941615     3.054950
 C    -0.188839     0.471655     3.017229
 C     1.008310     1.303500     2.744806
 C     0.828456     2.524511     2.016660
 C    -0.470191     2.992214     1.701992
 C    -0.471161     3.425156     0.341477
 C     0.826827     3.225982    -0.187318
 C     1.005176     2.650679    -1.487617
 C     2.280768     2.068529    -1.721903
 C     2.404870     0.898104    -2.595078
 C     3.431577     0.077451    -2.122759
 C     3.129776    -1.273167    -1.685364
 C     3.816707    -1.477795    -0.473213
 C     3.131438    -2.011622     0.635128
 C     3.434404    -1.162337     1.772400
 C     2.408691    -0.766098     2.633534
 C     2.283957     0.693598     2.597689
 C     3.302207     1.183753     1.684580
 C     2.926088     2.167833     0.687840
 C     1.707560     2.846602     0.904890
 C     3.300461     1.941137    -0.694858
 C     4.071453     0.776393    -1.024278
 C     4.414698    -0.168569    -0.056901
 C     4.073130     0.043259     1.279191
