# Supplementary material for: Autodesmotic reactions for general strain energy evaluation in polycyclic aromatic nanocarbons
Source: Commun Chem. 2025 Dec 16;9:41. doi: 10.1038/s42004-025-01848-w (PMC12824410; doi:10.1038/s42004-025-01848-w)
Supplement: Supplementary file 4 — Supplementary Data 1 [file 42004_2025_1848_MOESM4_ESM.zip › Coordinates/C60/C60_1410.xyz]

60
E(RB3LYP) =  -2286.37409986     A.U.
 C    -2.945364    -2.616005    -0.833300
 C    -4.019517    -1.653053    -0.454314
 C    -4.017022    -0.626081    -1.399106
 C    -3.118368    -1.025810    -2.479859
 C    -2.343980    -2.161307    -2.023397
 C    -2.162380    -2.883367     0.308999
 C    -2.803192    -2.232806     1.424348
 C    -3.853562    -1.344821     0.886179
 C    -3.554589    -0.020398     1.314171
 C    -3.390267     1.041575     0.343903
 C    -3.698951     0.719941    -1.028303
 C    -2.849376     1.242488    -2.098090
 C    -2.472741     0.108804    -2.961388
 C    -1.140001    -0.011831    -3.390015
 C    -0.354582    -1.161050    -3.017844
 C    -0.895244    -2.147001    -2.139434
 C    -0.067066    -2.585919    -1.017421
 C    -0.725229    -2.879433     0.249286
 C    -0.031239    -2.591058     1.493949
 C    -0.676537    -1.813124     2.535857
 C    -2.069778    -1.551810     2.378110
 C    -2.579040    -0.166719     2.386892
 C    -1.695068     0.830502     2.686995
 C    -1.567556     1.976146     1.806471
 C    -2.323446     2.040388     0.603122
 C    -1.637119     2.654084    -0.489138
 C    -1.899089     2.207447    -1.848063
 C    -0.636430     2.229761    -2.572875
 C    -0.264326     1.130420    -3.353286
 C     1.097606     0.652268    -3.277146
 C     1.034539    -0.751754    -2.957212
 C     1.935012    -1.337578    -2.032481
 C     1.372310    -2.253708    -1.020374
 C     2.091409    -2.413779     0.177063
 C     1.390442    -2.564593     1.442152
 C     2.138856    -1.953165     2.461096
 C     1.526639    -0.967263     3.304856
 C     0.110107    -0.819079     3.262385
 C    -0.397821     0.521900     3.252824
 C     0.469441     1.603214     2.900679
 C    -0.205075     2.416819     1.903307
 C     0.513778     2.914745     0.781348
 C    -0.261830     3.064615    -0.404636
 C     0.345422     2.864377    -1.713328
 C     1.686532     2.555725    -1.823736
 C     2.083700     1.445927    -2.695192
 C     3.163371     0.800965    -2.068169
 C     3.106916    -0.561613    -1.701443
 C     3.759082    -0.686062    -0.399413
 C     3.329593    -1.670758     0.469715
 C     3.358658    -1.411205     1.885024
 C     3.509708    -0.111653     2.364776
 C     2.385008     0.176540     3.253529
 C     1.859306     1.423049     2.859550
 C     2.636281     1.955519     1.727728
 C     1.975463     2.656796     0.681354
 C     2.545930     2.527228    -0.640872
 C     3.548086     1.558867    -0.878994
 C     3.999558     0.673016     0.117389
 C     3.683032     0.980681     1.455772
