# Supplementary material for: Autodesmotic reactions for general strain energy evaluation in polycyclic aromatic nanocarbons
Source: Commun Chem. 2025 Dec 16;9:41. doi: 10.1038/s42004-025-01848-w (PMC12824410; doi:10.1038/s42004-025-01848-w)
Supplement: Supplementary file 4 — Supplementary Data 1 [file 42004_2025_1848_MOESM4_ESM.zip › Coordinates/C60/C60_0068.xyz]

60
E(RB3LYP) =  -2286.19389907     A.U.
 C     4.452321     0.712537    -1.540391
 C     5.013066     0.765403    -0.173328
 C     4.771164    -0.436139     0.405630
 C     4.098844    -1.342548    -0.540964
 C     3.798043    -0.599158    -1.742208
 C     3.671904     1.839493    -1.671747
 C     3.546781     2.514481    -0.328742
 C     4.254767     1.787892     0.606909
 C     3.492724     1.118309     1.654282
 C     3.895196    -0.274187     1.580124
 C     2.915263    -1.253983     1.493826
 C     3.047339    -1.923735     0.157907
 C     1.849927    -2.259012    -0.497690
 C     1.565947    -1.707024    -1.794865
 C     2.481466    -0.678042    -2.294916
 C     1.812842     0.577457    -2.718670
 C     2.380320     1.813391    -2.251226
 C     1.523639     2.647787    -1.437632
 C     2.186368     2.851819    -0.157274
 C     1.468875     2.424402     1.000079
 C     2.104034     1.414105     1.848839
 C     1.206934     0.332484     2.275716
 C     1.607821    -1.015231     1.991255
 C     0.599841    -1.990066     1.652768
 C     0.763265    -2.653798     0.375929
 C    -0.381872    -3.162916    -0.250602
 C    -0.753817    -2.593108    -1.564493
 C     0.159910    -1.746137    -2.227119
 C    -0.414753    -0.600950    -2.833449
 C     0.411830     0.594135    -2.910358
 C    -0.408053     1.686739    -2.495504
 C     0.136085     2.581502    -1.522171
 C    -0.627867     2.817993    -0.315598
 C     0.030745     2.511400     0.945268
 C    -0.754338     1.827315     1.953281
 C    -0.205246     0.578691     2.472212
 C    -1.105033    -0.539803     2.732829
 C    -0.705962    -1.877072     2.247633
 C    -1.709417    -2.786467     1.775806
 C    -1.526611    -3.382917     0.494294
 C    -2.683512    -3.017345    -0.347873
 C    -2.168420    -2.348843    -1.523101
 C    -2.699387    -1.059144    -1.878157
 C    -1.777257    -0.232349    -2.583421
 C    -1.758877     1.211150    -2.370753
 C    -2.612174     1.775279    -1.456921
 C    -2.032190     2.659941    -0.417935
 C    -2.798544     2.487796     0.721557
 C    -2.167935     2.005533     1.930248
 C    -3.009873     1.012368     2.477708
 C    -2.514669    -0.257195     2.845272
 C    -3.489899    -1.229749     2.359297
 C    -3.105496    -2.414010     1.820046
 C    -3.655428    -2.469459     0.430260
 C    -4.249339    -1.179442     0.119355
 C    -3.755586    -0.430613    -1.020987
 C    -3.697526     1.010251    -0.857938
 C    -3.929017     1.612247     0.417616
 C    -4.160866     0.820573     1.547059
 C    -4.388297    -0.532027     1.393030
