# Supplementary material for: Autodesmotic reactions for general strain energy evaluation in polycyclic aromatic nanocarbons
Source: Commun Chem. 2025 Dec 16;9:41. doi: 10.1038/s42004-025-01848-w (PMC12824410; doi:10.1038/s42004-025-01848-w)
Supplement: Supplementary file 4 — Supplementary Data 1 [file 42004_2025_1848_MOESM4_ESM.zip › Coordinates/C60/C60_0040.xyz]

60
E(RB3LYP) =  -2286.12302147     A.U.
 C     4.235712    -0.202869    -1.897789
 C     4.957909     0.135482    -0.652850
 C     5.117336    -1.008223     0.113266
 C     4.613035    -2.156691    -0.629443
 C     3.972940    -1.596232    -1.827655
 C     3.151622     0.703191    -1.985433
 C     3.151002     1.554196    -0.770806
 C     4.206726     1.150569     0.059631
 C     3.836072     0.610839     1.356741
 C     4.326504    -0.785553     1.323932
 C     3.373661    -1.825679     1.379041
 C     3.513963    -2.593332     0.130642
 C     2.297603    -2.718322    -0.648415
 C     2.588838    -2.015900    -1.889376
 C     1.582053    -1.149089    -2.355654
 C     1.873914     0.273419    -2.413398
 C     0.767241     1.166765    -2.204097
 C     0.774844     2.081999    -1.092514
 C     1.904532     2.000179    -0.213325
 C     1.644511     1.810977     1.178480
 C     2.560381     0.854337     1.853523
 C     1.855243    -0.277807     2.474054
 C     2.090657    -1.605539     1.927776
 C     0.923287    -2.260858     1.375333
 C     1.032183    -2.633323    -0.041110
 C    -0.094035    -2.278164    -0.880489
 C     0.207081    -1.507370    -2.058449
 C    -0.805527    -0.669436    -2.619594
 C    -0.500262     0.753675    -2.736968
 C    -1.552315     1.685489    -2.657572
 C    -1.545519     2.610138    -1.524072
 C    -0.490152     2.579422    -0.597154
 C    -0.763000     2.529739     0.852805
 C     0.301452     2.028276     1.683332
 C    -0.059122     1.262411     2.866749
 C     0.626616    -0.037809     3.014183
 C    -0.394740    -1.049942     3.034060
 C    -0.368227    -1.984120     1.940782
 C    -1.596857    -2.134186     1.141076
 C    -1.430904    -2.220912    -0.317643
 C    -2.467985    -1.764074    -1.159979
 C    -2.157990    -1.025681    -2.382524
 C    -3.192187    -0.098850    -2.641869
 C    -2.911584     1.267772    -2.845775
 C    -3.772496     2.025609    -1.958254
 C    -2.914179     2.704414    -1.083163
 C    -3.216080     2.410498     0.308393
 C    -2.175922     2.397579     1.288135
 C    -2.461610     1.613717     2.465996
 C    -1.372079     1.077299     3.227752
 C    -1.588251    -0.389604     3.398704
 C    -2.763330    -0.679120     2.765328
 C    -2.814635    -1.567194     1.628489
 C    -3.821731    -1.021796     0.735617
 C    -3.710467    -1.219901    -0.637809
 C    -4.184891    -0.207648    -1.547841
 C    -4.494002     1.083475    -1.115821
 C    -4.259493     1.399952     0.279737
 C    -4.170858     0.340805     1.207635
 C    -3.436492     0.572998     2.375652
