# Supplementary material for: Autodesmotic reactions for general strain energy evaluation in polycyclic aromatic nanocarbons
Source: Commun Chem. 2025 Dec 16;9:41. doi: 10.1038/s42004-025-01848-w (PMC12824410; doi:10.1038/s42004-025-01848-w)
Supplement: Supplementary file 4 — Supplementary Data 1 [file 42004_2025_1848_MOESM4_ESM.zip › Coordinates/C60/C60_0726.xyz]

60
E(RB3LYP) =  -2286.35654437     A.U.
 C    -4.106119    -0.798650     0.730568
 C    -4.286452     0.534072     1.233148
 C    -4.121356     1.468578     0.147711
 C    -3.934328     0.713014    -1.052180
 C    -3.831335    -0.713267    -0.671177
 C    -3.175199    -1.464813     1.584017
 C    -2.598542    -0.456308     2.480551
 C    -3.294064     0.784100     2.187746
 C    -2.551650     1.969832     1.781742
 C    -3.152384     2.455720     0.531414
 C    -2.313687     2.973215    -0.458887
 C    -2.426036     2.465116    -1.782160
 C    -3.071521     1.230370    -2.030490
 C    -2.093124     0.365702    -2.709346
 C    -1.969645    -0.997248    -2.352324
 C    -2.819239    -1.542095    -1.262857
 C    -2.216790    -2.528156    -0.416161
 C    -2.318763    -2.394294     1.026458
 C    -1.009708    -2.604754     1.583230
 C    -0.423267    -1.652299     2.452395
 C    -1.229458    -0.448258     2.748830
 C    -0.546232     0.860873     2.688331
 C    -1.168435     1.992492     1.965782
 C    -0.310587     2.714918     0.994542
 C    -0.886897     3.146140    -0.203386
 C    -0.149002     2.890719    -1.449144
 C    -1.094725     2.405859    -2.362372
 C    -0.903132     1.149474    -2.986929
 C     0.400199     0.589796    -3.008569
 C     0.462388    -0.830467    -3.012482
 C    -0.685217    -1.596642    -2.606057
 C    -0.204067    -2.711890    -1.824320
 C    -0.924677    -3.089312    -0.693779
 C    -0.201785    -3.235681     0.563733
 C     1.172832    -3.150389     0.607986
 C     1.824079    -2.414385     1.664594
 C     1.027514    -1.591154     2.523304
 C     1.621649    -0.347018     2.933553
 C     0.822737     0.878431     2.814238
 C     1.666397     1.887153     2.155804
 C     1.141446     2.554203     1.028779
 C     1.934930     2.534003    -0.215792
 C     1.177880     2.394095    -1.454117
 C     1.505143     1.334005    -2.398197
 C     2.740718     0.649816    -2.200753
 C     2.802832    -0.822820    -2.250953
 C     1.656146    -1.520748    -2.574679
 C     1.244828    -2.668380    -1.786196
 C     1.945412    -2.961199    -0.616506
 C     3.156850    -2.254099    -0.277107
 C     3.116768    -1.976352     1.163487
 C     3.723628    -0.816632     1.684865
 C     2.938491    -0.035422     2.594875
 C     2.985310     1.370165     2.144917
 C     3.800407     1.464432     1.036702
 C     3.249408     1.996536    -0.186935
 C     3.642248     1.087430    -1.226111
 C     4.259898    -0.090163    -0.596882
 C     3.651293    -1.267044    -1.153563
 C     4.345994     0.119678     0.767111
