# Supplementary material for: Autodesmotic reactions for general strain energy evaluation in polycyclic aromatic nanocarbons
Source: Commun Chem. 2025 Dec 16;9:41. doi: 10.1038/s42004-025-01848-w (PMC12824410; doi:10.1038/s42004-025-01848-w)
Supplement: Supplementary file 4 — Supplementary Data 1 [file 42004_2025_1848_MOESM4_ESM.zip › Coordinates/C60/C60_0732.xyz]

60
E(RB3LYP) =  -2286.20089710     A.U.
 C     2.660747    -0.303518    -3.189989
 C     3.806411     0.157394    -2.439427
 C     4.083802    -0.800604    -1.463797
 C     3.177058    -1.944435    -1.679195
 C     2.212535    -1.576484    -2.703249
 C     1.744753     0.768210    -3.348603
 C     2.135569     1.790963    -2.349855
 C     3.350092     1.356022    -1.770696
 C     3.401380     1.148607    -0.352873
 C     4.023995    -0.161279    -0.168601
 C     3.655818    -0.930537     0.920002
 C     3.245244    -2.305530     0.699862
 C     2.753070    -2.674461    -0.592340
 C     1.317480    -3.007549    -0.401519
 C     0.321650    -2.499906    -1.269463
 C     0.804508    -1.796306    -2.479826
 C    -0.080853    -0.852238    -3.060723
 C     0.412108     0.449064    -3.461049
 C    -0.565068     1.436297    -3.113398
 C    -0.193156     2.456919    -2.184674
 C     1.126553     2.380956    -1.558932
 C     1.219363     2.322145    -0.098273
 C     2.318694     1.571304     0.489403
 C     2.064017     0.825242     1.734193
 C     2.794402    -0.379616     1.943275
 C     2.126064    -1.528391     2.560043
 C     2.257935    -2.628288     1.654069
 C     1.076159    -3.131565     1.013665
 C    -0.192721    -2.890773     1.584857
 C    -1.311236    -2.562241     0.693476
 C    -1.031808    -2.238610    -0.713745
 C    -1.927479    -1.319098    -1.410557
 C    -1.404966    -0.638247    -2.554096
 C    -1.785047     0.737131    -2.842598
 C    -2.802340     1.374219    -2.157236
 C    -2.591207     2.721139    -1.696726
 C    -1.223127     3.055989    -1.437166
 C    -1.084145     3.189875     0.007421
 C     0.016150     2.605049     0.689751
 C    -0.222945     1.922920     1.986451
 C     0.788767     1.015729     2.468814
 C     0.377758    -0.040336     3.373267
 C     0.936166    -1.381017     3.180247
 C    -0.165686    -2.307906     2.912939
 C    -1.297300    -1.664491     3.393125
 C    -2.490298    -1.653807     2.699074
 C    -2.487156    -2.007578     1.299279
 C    -3.326198    -1.047605     0.609019
 C    -3.069000    -0.680038    -0.723717
 C    -3.536115     0.643961    -1.134549
 C    -3.941835     1.621847    -0.180071
 C    -3.359486     2.904139    -0.514359
 C    -2.425878     3.103494     0.532101
 C    -2.692319     2.244933     1.655831
 C    -1.626523     1.754837     2.450181
 C    -1.978660     0.594416     3.239041
 C    -0.956098    -0.237931     3.709807
 C    -3.017283    -0.295313     2.765807
 C    -3.689266    -0.006137     1.582859
 C    -3.733047     1.339034     1.203440
