# Supplementary material for: Autodesmotic reactions for general strain energy evaluation in polycyclic aromatic nanocarbons
Source: Commun Chem. 2025 Dec 16;9:41. doi: 10.1038/s42004-025-01848-w (PMC12824410; doi:10.1038/s42004-025-01848-w)
Supplement: Supplementary file 4 — Supplementary Data 1 [file 42004_2025_1848_MOESM4_ESM.zip › Coordinates/C60/C60_0901.xyz]

60
E(RB3LYP) =  -2286.30977883     A.U.
 C    -1.371244    -2.119381    -2.963450
 C    -2.761160    -2.042792    -2.710848
 C    -3.131062    -0.660880    -2.841091
 C    -2.010275     0.078711    -3.315783
 C    -0.890464    -0.871055    -3.443528
 C    -0.667142    -2.712007    -1.839990
 C    -1.657638    -2.871032    -0.793625
 C    -2.899513    -2.358070    -1.326788
 C    -3.564546    -1.308046    -0.625233
 C    -3.729038    -0.218306    -1.607664
 C    -3.577602     1.107375    -1.171047
 C    -2.551712     1.945464    -1.762659
 C    -1.739725     1.405205    -2.810280
 C    -0.397084     1.828555    -2.841477
 C     0.690364     0.926099    -3.235694
 C     0.441385    -0.486638    -3.192546
 C     1.311638    -1.308034    -2.323782
 C     0.655774    -2.359027    -1.537377
 C     1.097392    -2.643283    -0.167883
 C     0.097099    -2.818922     0.896572
 C    -1.324943    -2.692305     0.563453
 C    -2.223509    -1.884955     1.389544
 C    -3.239526    -1.057417     0.739146
 C    -3.365596     0.315683     1.173108
 C    -3.560875     1.339308     0.233097
 C    -2.571986     2.364375     0.509149
 C    -1.919679     2.708301    -0.683843
 C    -0.521702     2.991983    -0.632706
 C     0.159867     2.771142    -1.872027
 C     1.543681     2.598927    -1.883986
 C     1.873294     1.447662    -2.732206
 C     2.809187     0.667026    -2.036607
 C     2.536268    -0.739251    -1.818312
 C     3.146341    -1.314213    -0.644750
 C     2.398122    -2.252915     0.192294
 C     2.782439    -2.010979     1.570668
 C     1.815984    -2.045090     2.563130
 C     0.485926    -2.539181     2.233609
 C    -0.443966    -1.860758     3.066838
 C    -1.685974    -1.420254     2.622654
 C    -1.739515     0.008588     2.965731
 C    -2.473124     0.854671     2.207403
 C    -1.866067     2.093444     1.703325
 C    -0.477389     2.337111     1.815481
 C     0.229253     2.856779     0.627796
 C     1.678151     2.697230     0.569490
 C     2.315495     2.545726    -0.718908
 C     3.312126     1.487388    -0.934852
 C     3.913131     0.894115     0.143679
 C     3.995160    -0.549784     0.192714
 C     3.742312    -0.933384     1.558613
 C     3.533561     0.213527     2.343954
 C     2.387714     0.297420     3.191506
 C     1.665320    -0.886531     3.461669
 C     0.290855    -0.756659     3.705584
 C    -0.423069     0.426669     3.444446
 C     0.249634     1.555751     2.837939
 C     1.659869     1.489233     2.795915
 C     2.389266     2.100493     1.678884
 C     3.578518     1.367183     1.471554
