# Supplementary material for: Autodesmotic reactions for general strain energy evaluation in polycyclic aromatic nanocarbons
Source: Commun Chem. 2025 Dec 16;9:41. doi: 10.1038/s42004-025-01848-w (PMC12824410; doi:10.1038/s42004-025-01848-w)
Supplement: Supplementary file 4 — Supplementary Data 1 [file 42004_2025_1848_MOESM4_ESM.zip › Coordinates/C60/C60_0915.xyz]

60
E(RB3LYP) =  -2286.32876745     A.U.
 C    -0.697471    -1.386619    -3.640440
 C    -1.004128    -2.708375    -3.164676
 C    -2.172442    -2.607689    -2.340800
 C    -2.710663    -1.304716    -2.440526
 C    -1.730891    -0.522706    -3.230706
 C     0.650185    -1.037085    -3.209852
 C     1.141795    -2.126296    -2.418033
 C     0.045860    -3.049546    -2.289213
 C    -0.444479    -3.389413    -0.964558
 C    -1.878076    -3.127343    -1.014320
 C    -2.479996    -2.538407     0.081862
 C    -3.357390    -1.394968    -0.066293
 C    -3.372044    -0.701767    -1.327346
 C    -3.373935     0.733218    -1.290369
 C    -2.396783     1.500186    -2.087168
 C    -1.448601     0.848194    -2.901423
 C    -0.038682     1.305500    -2.878530
 C     1.024894     0.296863    -2.886584
 C     2.223615     0.450304    -2.064852
 C     2.784206    -0.693686    -1.337162
 C     2.025532    -1.932786    -1.344862
 C     1.716803    -2.599107    -0.077285
 C     0.339493    -3.074954     0.154320
 C    -0.336932    -2.658623     1.400677
 C    -1.726981    -2.392537     1.323334
 C    -2.309613    -1.294584     2.046701
 C    -3.288265    -0.652800     1.173215
 C    -3.398888     0.736471     1.191510
 C    -3.533655     1.408053    -0.065890
 C    -2.692357     2.578982    -0.038945
 C    -2.031337     2.667380    -1.295464
 C    -0.736466     3.133953    -1.308293
 C     0.236975     2.520912    -2.204660
 C     1.498526     2.723687    -1.619693
 C     2.483560     1.749414    -1.520816
 C     3.102263     1.918961    -0.197387
 C     3.757630     0.884538     0.383516
 C     3.623700    -0.462625    -0.211960
 C     3.598905    -1.361280     0.884498
 C     2.491903    -2.244418     1.031796
 C     1.861170    -1.942456     2.337544
 C     0.427126    -1.980046     2.442434
 C    -0.179215    -0.918801     3.170544
 C    -1.531791    -0.533301     2.909907
 C    -1.582319     0.918181     2.847026
 C    -2.470487     1.537596     1.995257
 C    -1.987668     2.647363     1.186732
 C    -0.601663     3.045765     1.208282
 C    -0.066587     3.473219    -0.046116
 C     1.319509     3.337421    -0.282960
 C     2.229195     2.804448     0.609716
 C     1.775168     2.370529     1.922683
 C     2.572825     1.379167     2.556098
 C     3.680263     0.752437     1.832391
 C     3.718880    -0.605435     2.124833
 C     2.616994    -0.938669     2.976078
 C     1.953070     0.310338     3.316111
 C     0.581085     0.299800     3.453057
 C    -0.224449     1.412938     3.018938
 C     0.323126     2.435218     2.188121
