# Supplementary material for: Autodesmotic reactions for general strain energy evaluation in polycyclic aromatic nanocarbons
Source: Commun Chem. 2025 Dec 16;9:41. doi: 10.1038/s42004-025-01848-w (PMC12824410; doi:10.1038/s42004-025-01848-w)
Supplement: Supplementary file 4 — Supplementary Data 1 [file 42004_2025_1848_MOESM4_ESM.zip › Coordinates/C60/C60_0083.xyz]

60
E(RB3LYP) =  -2286.14188609     A.U.
 C    -4.747994    -0.898904     0.492584
 C    -4.948936     0.352129     1.270822
 C    -4.577577     1.376029     0.449458
 C    -4.161225     0.872435    -0.870588
 C    -4.221259    -0.558980    -0.849473
 C    -3.972302    -1.717821     1.279944
 C    -3.476171    -0.924008     2.454384
 C    -3.994608     0.357951     2.394647
 C    -3.031169     1.453637     2.201451
 C    -3.467405     2.140633     1.007594
 C    -2.551367     2.344408    -0.037928
 C    -2.969806     1.537146    -1.214171
 C    -1.969057     0.875725    -1.957640
 C    -2.139059    -0.546784    -2.208196
 C    -3.135029    -1.288100    -1.407750
 C    -2.583691    -2.428613    -0.642603
 C    -2.867345    -2.444205     0.757655
 C    -1.750756    -2.280722     1.663704
 C    -2.088346    -1.192272     2.567315
 C    -1.149901    -0.129407     2.673829
 C    -1.635514     1.223631     2.365653
 C    -0.717539     1.999086     1.530300
 C    -1.180477     2.429185     0.243939
 C    -0.241750     2.306853    -0.858587
 C    -0.629732     1.470062    -1.961992
 C     0.429603     0.796999    -2.677895
 C     0.257364    -0.574849    -2.999012
 C    -1.000241    -1.251078    -2.696385
 C    -0.695912    -2.553268    -2.240103
 C    -1.306647    -2.924022    -0.996778
 C    -0.236784    -3.054993    -0.049858
 C    -0.419900    -2.502987     1.244999
 C     0.630860    -1.674555     1.790287
 C     0.231191    -0.445864     2.421791
 C     1.162965     0.667417     2.357262
 C     0.695715     1.857147     1.708961
 C     1.614120     2.552027     0.805920
 C     1.135812     2.618748    -0.582642
 C     2.081879     2.336686    -1.605936
 C     1.756640     1.256636    -2.524021
 C     2.879474     0.343488    -2.522632
 C     2.603448    -1.034922    -2.266897
 C     1.331643    -1.477775    -2.700669
 C     0.725441    -2.642502    -2.124254
 C     1.023618    -2.865249    -0.761162
 C     2.154725    -2.254742    -0.145346
 C     1.974097    -1.763927     1.211718
 C     2.966253    -0.910826     1.740510
 C     2.535924     0.384352     2.330131
 C     3.447444     1.385002     1.953773
 C     3.009092     2.439339     1.068534
 C     3.978750     2.447048    -0.038567
 C     3.468519     2.281188    -1.314465
 C     3.976570     0.990716    -1.890926
 C     4.750745     0.361651    -0.943763
 C     4.229221    -0.904940    -0.380194
 C     3.151115    -1.587890    -1.008115
 C     4.160139    -0.679269     1.033001
 C     4.565781     0.710692     1.303325
 C     4.939351     1.345427     0.155061
