# Supplementary material for: Autodesmotic reactions for general strain energy evaluation in polycyclic aromatic nanocarbons
Source: Commun Chem. 2025 Dec 16;9:41. doi: 10.1038/s42004-025-01848-w (PMC12824410; doi:10.1038/s42004-025-01848-w)
Supplement: Supplementary file 4 — Supplementary Data 1 [file 42004_2025_1848_MOESM4_ESM.zip › Coordinates/C60/C60_0929.xyz]

60
E(RB3LYP) =  -2286.36893837     A.U.
 C    -2.634200    -1.934155    -2.574285
 C    -3.415355    -2.421725    -1.494024
 C    -3.955277    -1.319264    -0.759550
 C    -3.528614    -0.096813    -1.384416
 C    -2.792356    -0.506425    -2.593361
 C    -1.312006    -2.453688    -2.425220
 C    -1.274058    -3.202454    -1.154646
 C    -2.608666    -3.210652    -0.626143
 C    -2.839527    -2.758506     0.717208
 C    -3.702311    -1.550390     0.626930
 C    -3.399597    -0.456455     1.421330
 C    -3.105885     0.839544     0.827592
 C    -3.019180     0.986256    -0.599354
 C    -1.947041     1.866854    -1.123988
 C    -1.411752     1.537695    -2.395181
 C    -1.731037     0.254395    -3.015246
 C    -0.471749    -0.371656    -3.338025
 C    -0.198297    -1.686841    -2.819159
 C     1.081413    -1.866852    -2.128051
 C     1.092433    -2.443844    -0.794937
 C    -0.148822    -3.042770    -0.292434
 C    -0.411648    -2.949137     1.115904
 C    -1.772231    -2.736506     1.595041
 C    -1.697194    -1.728538     2.640234
 C    -2.516382    -0.602949     2.562726
 C    -1.943642     0.691862     2.848260
 C    -2.226066     1.553008     1.706595
 C    -1.255391     2.495882     1.234979
 C    -1.091857     2.646970    -0.215210
 C     0.175137     3.107279    -0.690139
 C     0.707044     2.679651    -1.950276
 C    -0.065592     1.862481    -2.760698
 C     0.524987     0.659934    -3.331036
 C     1.840436     0.348182    -3.072625
 C     2.136281    -0.980992    -2.503067
 C     3.253516    -0.836390    -1.686481
 C     3.244428    -1.291056    -0.341680
 C     2.112361    -1.997063     0.162424
 C     1.746564    -1.761031     1.561182
 C     0.485516    -2.258506     1.991066
 C    -0.300497    -1.565024     2.995523
 C     0.154702    -0.381701     3.541376
 C    -0.727285     0.787205     3.504384
 C     0.091040     1.912014     3.231271
 C    -0.132623     2.745188     2.093953
 C     1.176851     3.083975     1.551306
 C     1.323913     3.278239     0.196277
 C     2.541027     2.846633    -0.495649
 C     2.149805     2.464594    -1.833403
 C     2.718409     1.324291    -2.445189
 C     3.694280     0.577530    -1.711351
 C     4.074392     0.940080    -0.440999
 C     3.850454    -0.234110     0.435123
 C     3.321341     0.187071     1.639595
 C     2.309768    -0.617686     2.292884
 C     1.498485     0.065683     3.248690
 C     1.459111     1.498636     3.218177
 C     2.173164     2.273651     2.262445
 C     3.197250     1.668695     1.565922
 C     3.502032     2.079701     0.207426
