# Supplementary material for: Autodesmotic reactions for general strain energy evaluation in polycyclic aromatic nanocarbons
Source: Commun Chem. 2025 Dec 16;9:41. doi: 10.1038/s42004-025-01848-w (PMC12824410; doi:10.1038/s42004-025-01848-w)
Supplement: Supplementary file 4 — Supplementary Data 1 [file 42004_2025_1848_MOESM4_ESM.zip › Coordinates/C60/C60_0518.xyz]

60
E(RB3LYP) =  -2286.24458780     A.U.
 C     4.104574     1.821296    -0.073688
 C     4.690187     0.511319     0.315663
 C     4.319515    -0.404420    -0.666288
 C     3.848280     0.331309    -1.812819
 C     3.639624     1.740173    -1.375490
 C     3.228202     2.277026     0.956582
 C     3.346942     1.288176     2.051640
 C     4.030339     0.152232     1.523951
 C     3.284881    -1.071186     1.356002
 C     3.426549    -1.415600    -0.048572
 C     2.331157    -1.916011    -0.753870
 C     2.089498    -1.356149    -2.106594
 C     2.714851    -0.084305    -2.454648
 C     1.795197     1.075018    -2.573411
 C     2.291695     2.093305    -1.701637
 C     1.379935     2.644481    -0.740668
 C     1.917486     2.786256     0.637568
 C     0.980789     2.775294     1.718614
 C     1.238081     2.045825     2.918919
 C     2.276354     1.062449     2.898314
 C     1.637403    -0.232962     2.961268
 C     2.029788    -1.238268     2.017067
 C     0.977594    -2.007943     1.360271
 C     1.146693    -2.405242    -0.013199
 C    -0.007632    -2.865236    -0.793922
 C    -0.086540    -2.514907    -2.189011
 C     0.873550    -1.560727    -2.700230
 C     0.106769    -0.437003    -3.285639
 C     0.445895     0.891468    -2.828998
 C    -0.547157     1.662421    -2.098393
 C    -0.056077     2.471386    -0.975026
 C    -0.967658     2.664487     0.155296
 C    -0.443258     2.748222     1.473391
 C    -1.044346     1.953631     2.518980
 C     0.026268     1.421480     3.304923
 C     0.237189     0.019567     3.230529
 C    -0.795400    -0.835606     2.748235
 C    -0.390462    -1.954826     1.915808
 C    -1.414226    -2.657065     1.237719
 C    -1.247817    -3.088164    -0.150077
 C    -2.525631    -2.923915    -0.825409
 C    -2.541332    -2.282784    -2.089950
 C    -1.326719    -2.197376    -2.772410
 C    -1.199318    -0.837889    -3.336636
 C    -2.263762    -0.048385    -2.818673
 C    -1.942570     1.200985    -2.171138
 C    -2.856963     1.597705    -1.139751
 C    -2.313364     2.222895     0.072647
 C    -2.971635     1.621369     1.189811
 C    -2.195226     1.195457     2.306981
 C    -2.138638    -0.261442     2.596133
 C    -3.139027    -1.076531     2.022499
 C    -2.765326    -2.306287     1.433922
 C    -3.467827    -2.471110     0.147903
 C    -4.287758    -1.377104    -0.063034
 C    -4.111290    -0.545760    -1.254701
 C    -3.243405    -0.981015    -2.248548
 C    -3.967669     0.808020    -0.794849
 C    -4.006826     0.781114     0.669759
 C    -4.150427    -0.509148     1.116886
