# Supplementary material for: Autodesmotic reactions for general strain energy evaluation in polycyclic aromatic nanocarbons
Source: Commun Chem. 2025 Dec 16;9:41. doi: 10.1038/s42004-025-01848-w (PMC12824410; doi:10.1038/s42004-025-01848-w)
Supplement: Supplementary file 4 — Supplementary Data 1 [file 42004_2025_1848_MOESM4_ESM.zip › Coordinates/C60/C60_1160.xyz]

60
E(RB3LYP) =  -2286.35728147     A.U.
 C    -4.107967    -0.987339    -0.854704
 C    -3.488887    -2.061806    -1.682520
 C    -2.891801    -2.935990    -0.813776
 C    -3.078599    -2.440742     0.569228
 C    -3.734295    -1.185039     0.537457
 C    -3.817195     0.196720    -1.477166
 C    -2.965540    -0.044599    -2.666740
 C    -2.702712    -1.438284    -2.742029
 C    -1.367984    -1.843919    -2.928176
 C    -0.790532    -2.859958    -2.060665
 C    -1.514913    -3.339792    -0.956737
 C    -0.911203    -3.261738     0.357190
 C    -1.877374    -2.636424     1.260476
 C    -1.449514    -1.668811     2.223743
 C    -2.171523    -0.403333     2.316632
 C    -3.204841    -0.095602     1.317465
 C    -3.147492     1.224969     0.672189
 C    -3.298326     1.304911    -0.750976
 C    -2.215869     1.832136    -1.530484
 C    -1.936207     0.909024    -2.629992
 C    -0.565054     0.543381    -2.896395
 C    -0.330812    -0.843252    -3.109754
 C     0.923522    -1.396666    -2.648464
 C     0.613530    -2.577359    -1.898408
 C     1.295189    -2.815102    -0.668393
 C     0.473919    -3.047976     0.529404
 C     0.872093    -2.418017     1.748506
 C    -0.068155    -1.715874     2.563378
 C     0.632860    -0.572893     3.113035
 C    -0.045812     0.599121     3.310174
 C    -1.464449     0.684518     2.929460
 C    -1.648793     1.990380     2.456346
 C    -2.295952     2.217190     1.217752
 C    -1.373688     2.979842     0.395769
 C    -1.182355     2.605963    -0.962428
 C     0.174818     2.514425    -1.526830
 C     0.521687     1.397251    -2.394025
 C     1.892038     0.869380    -2.371602
 C     2.042247    -0.597755    -2.360251
 C     3.000434    -1.200044    -1.473010
 C     2.547543    -2.184080    -0.529873
 C     3.060935    -1.789872     0.794992
 C     2.165565    -1.767538     1.871152
 C     2.022051    -0.575397     2.656307
 C     2.737727     0.629714     2.352718
 C     1.957193     1.893897     2.423761
 C     0.634166     1.860130     2.986001
 C    -0.377316     2.694962     2.475848
 C    -0.234153     3.341780     1.221684
 C     1.027255     3.411697     0.670424
 C     1.215226     3.131960    -0.769179
 C     2.543176     2.763122    -0.957317
 C     2.909925     1.631977    -1.723464
 C     3.975916     0.978426    -0.963897
 C     3.955289    -0.376584    -0.801006
 C     3.933438    -0.703443     0.641995
 C     3.795957     0.504362     1.376143
 C     4.006094     1.567028     0.396005
 C     3.169121     2.642188     0.382617
 C     2.160401     2.864779     1.380409
