# Supplementary material for: Autodesmotic reactions for general strain energy evaluation in polycyclic aromatic nanocarbons
Source: Commun Chem. 2025 Dec 16;9:41. doi: 10.1038/s42004-025-01848-w (PMC12824410; doi:10.1038/s42004-025-01848-w)
Supplement: Supplementary file 4 — Supplementary Data 1 [file 42004_2025_1848_MOESM4_ESM.zip › Coordinates/C60/C60_0524.xyz]

60
E(RB3LYP) =  -2286.25673873     A.U.
 C    -4.354735    -1.017192     0.233252
 C    -4.611571     0.077655     1.118125
 C    -4.169156     1.273816     0.426512
 C    -3.915866     0.959670    -0.919246
 C    -4.007022    -0.509741    -1.046021
 C    -3.419470    -1.924324     0.852421
 C    -3.055608    -1.358432     2.149454
 C    -3.726165    -0.084589     2.213477
 C    -2.899962     1.087374     2.365539
 C    -3.128358     1.931350     1.178557
 C    -2.013013     2.507584     0.526606
 C    -1.825794     2.276596    -0.913765
 C    -2.726263     1.380030    -1.543774
 C    -2.133617     0.219329    -2.195811
 C    -2.872929    -0.955998    -1.741943
 C    -2.104931    -2.084927    -1.277769
 C    -2.422934    -2.575316     0.078921
 C    -1.331475    -3.112099     0.837375
 C    -0.905300    -2.479899     2.084120
 C    -1.717250    -1.484390     2.656464
 C    -1.016791    -0.320137     3.128417
 C    -1.618987     0.962824     2.903685
 C    -0.580366     1.851146     2.463810
 C    -0.788037     2.659118     1.322015
 C     0.379487     3.104608     0.683500
 C     0.444999     3.163470    -0.778901
 C    -0.510082     2.396466    -1.506689
 C     0.015407     1.392364    -2.421661
 C    -0.790133     0.177889    -2.569898
 C    -0.151926    -1.133169    -2.585126
 C    -0.775306    -2.233030    -1.816314
 C     0.119848    -3.118177    -1.123239
 C    -0.181329    -3.521570     0.184854
 C     0.999027    -3.192642     1.018910
 C     0.556896    -2.419223     2.105467
 C     1.247047    -1.195117     2.405056
 C     0.417759    -0.171602     2.949054
 C     0.697449     1.197379     2.650168
 C     1.863667     1.605361     1.968156
 C     1.694361     2.792313     1.172352
 C     2.589576     3.034217     0.095766
 C     1.785840     3.184008    -1.150118
 C     2.324069     2.332380    -2.130357
 C     1.446155     1.340685    -2.723479
 C     2.015471     0.044747    -3.000121
 C     1.230244    -1.155510    -2.837772
 C     2.087562    -2.109514    -2.130172
 C     1.558204    -2.915493    -1.168847
 C     2.067875    -2.833092     0.223542
 C     2.923466    -1.739113     0.599221
 C     2.462125    -0.826404     1.650899
 C     2.859315     0.592876     1.566063
 C     3.828304     0.983787     0.573127
 C     3.670046     2.247585    -0.148269
 C     3.638862     1.933082    -1.600185
 C     4.104715     0.667631    -1.765222
 C     3.383434    -0.255626    -2.570789
 C     3.325608    -1.461771    -1.851197
 C     3.751672    -1.242716    -0.461941
 C     4.265886     0.053477    -0.406258
