# Supplementary material for: Autodesmotic reactions for general strain energy evaluation in polycyclic aromatic nanocarbons
Source: Commun Chem. 2025 Dec 16;9:41. doi: 10.1038/s42004-025-01848-w (PMC12824410; doi:10.1038/s42004-025-01848-w)
Supplement: Supplementary file 4 — Supplementary Data 1 [file 42004_2025_1848_MOESM4_ESM.zip › Coordinates/C60/C60_0242.xyz]

60
E(RB3LYP) =  -2286.23821631     A.U.
 C    -4.344805    -1.192948     0.207189
 C    -4.591277    -0.098380     1.135649
 C    -4.578380     1.100092     0.453268
 C    -4.322874     0.856298    -0.959490
 C    -4.268669    -0.598382    -1.130293
 C    -3.221490    -1.888993     0.688651
 C    -2.751898    -1.180921     1.921948
 C    -3.565752    -0.067766     2.163268
 C    -2.911160     1.232604     2.110771
 C    -3.544347     1.951853     1.013540
 C    -2.715086     2.299635    -0.059439
 C    -3.184371     1.607554    -1.302000
 C    -2.206107     1.124258    -2.248425
 C    -2.462632    -0.199530    -2.759651
 C    -3.341604    -1.104029    -2.001197
 C    -2.484303    -2.231964    -1.602815
 C    -2.244325    -2.471998    -0.201113
 C    -0.882274    -2.679489     0.252124
 C    -0.515971    -2.141081     1.583263
 C    -1.372880    -1.149379     2.214597
 C    -0.780089     0.106935     2.623413
 C    -1.525839     1.313178     2.277978
 C    -0.757802     2.214016     1.424067
 C    -1.334086     2.512847     0.129624
 C    -0.467106     2.462175    -1.037529
 C    -0.836844     1.598134    -2.183169
 C     0.247542     0.840279    -2.788596
 C    -0.070942    -0.487289    -3.237975
 C    -1.378431    -0.958913    -3.209204
 C    -1.392137    -2.248215    -2.475288
 C    -0.092670    -2.534505    -2.072501
 C     0.208562    -2.830559    -0.698687
 C     1.607335    -2.681262    -0.289526
 C     1.895795    -2.567836     1.108558
 C     0.806923    -2.126614     1.979240
 C     1.335445    -1.050900     2.807327
 C     0.637303     0.184896     2.839312
 C     1.373718     1.424208     2.526911
 C     0.660121     2.337176     1.614086
 C     1.377698     2.928843     0.541451
 C     0.858954     2.774154    -0.811051
 C     1.946803     2.233228    -1.624999
 C     1.647510     1.093601    -2.438924
 C     2.574453     0.003672    -2.328561
 C     2.031052    -1.342518    -2.320116
 C     0.780847    -1.588795    -2.776012
 C     2.552669    -2.045333    -1.161855
 C     3.667179    -1.278029    -0.676864
 C     3.997752    -1.315292     0.694459
 C     3.091052    -1.994793     1.560648
 C     2.747733    -1.072506     2.662780
 C     3.467822     0.091146     2.540820
 C     2.797370     1.371219     2.460476
 C     3.489002     2.082751     1.406853
 C     2.788780     2.792989     0.462018
 C     3.136727     2.310300    -0.890458
 C     4.024422     1.204224    -0.739990
 C     3.680786     0.011356    -1.410944
 C     4.363654     1.128564     0.676676
 C     4.351141    -0.063960     1.355706
