# Supplementary material for: Autodesmotic reactions for general strain energy evaluation in polycyclic aromatic nanocarbons
Source: Commun Chem. 2025 Dec 16;9:41. doi: 10.1038/s42004-025-01848-w (PMC12824410; doi:10.1038/s42004-025-01848-w)
Supplement: Supplementary file 4 — Supplementary Data 1 [file 42004_2025_1848_MOESM4_ESM.zip › Coordinates/C60/C60_1148.xyz]

60
E(RB3LYP) =  -2286.25399762     A.U.
 C    -3.216169    -2.628740    -0.869598
 C    -4.125826    -1.568238    -0.426482
 C    -4.031967    -0.544006    -1.344745
 C    -2.990890    -0.885756    -2.346245
 C    -2.422863    -2.133716    -1.991528
 C    -2.594758    -3.128635     0.265253
 C    -2.959779    -2.297944     1.437590
 C    -3.847456    -1.295295     0.988731
 C    -3.581032     0.032886     1.382175
 C    -3.715498     1.117621     0.418820
 C    -3.845297     0.814091    -0.953725
 C    -2.861446     1.367181    -1.890800
 C    -2.209641     0.244728    -2.581316
 C    -0.762626     0.167744    -2.647887
 C    -0.154512    -1.127733    -2.435314
 C    -1.007192    -2.251790    -1.975920
 C    -0.454832    -3.097072    -0.921914
 C    -1.215010    -3.347158     0.271932
 C    -0.698351    -2.802053     1.525844
 C    -1.753177    -1.990091     2.101526
 C    -1.411030    -0.645520     2.479680
 C    -2.400682     0.338352     2.170703
 C    -1.999883     1.711524     1.895876
 C    -2.817025     2.177877     0.803266
 C    -2.231361     2.989862    -0.187559
 C    -2.121362     2.452769    -1.554565
 C    -0.721362     2.554635    -1.973626
 C     0.009570     1.391601    -2.407910
 C     1.442513     1.320310    -2.108667
 C     2.118497     0.026517    -2.193594
 C     1.295916    -1.197273    -2.251979
 C     1.804333    -2.374039    -1.603771
 C     0.913609    -3.073438    -0.726060
 C     1.480058    -3.028718     0.626389
 C     0.642324    -2.480595     1.666639
 C     1.062897    -1.231501     2.323809
 C     0.009247    -0.257972     2.596167
 C     0.346523     1.164988     2.544264
 C    -0.668738     2.142646     2.082725
 C    -0.242095     3.240577     1.242339
 C    -1.005390     3.572659     0.099359
 C    -0.117566     3.456589    -1.073989
 C     1.188051     3.316624    -0.647303
 C     2.052130     2.382882    -1.286845
 C     3.268127     2.134428    -0.566578
 C     3.999212     0.989099    -0.841857
 C     3.463004    -0.064410    -1.640378
 C     3.883396    -1.279148    -0.984642
 C     3.054225    -2.346936    -0.925054
 C     2.790634    -2.637298     0.514820
 C     3.355260    -1.612211     1.313830
 C     2.468695    -0.827498     2.184034
 C     2.777694     0.564125     2.318596
 C     1.705900     1.520337     2.416009
 C     2.089357     2.658466     1.556389
 C     1.130457     3.320258     0.839082
 C     3.290845     2.331206     0.897062
 C     3.825495     1.169476     1.499443
 C     4.441818     0.416390     0.472216
 C     4.275031    -0.933663     0.425281
