# Supplementary material for: Autodesmotic reactions for general strain energy evaluation in polycyclic aromatic nanocarbons
Source: Commun Chem. 2025 Dec 16;9:41. doi: 10.1038/s42004-025-01848-w (PMC12824410; doi:10.1038/s42004-025-01848-w)
Supplement: Supplementary file 4 — Supplementary Data 1 [file 42004_2025_1848_MOESM4_ESM.zip › Coordinates/C60/C60_0256.xyz]

60
E(RB3LYP) =  -2286.26585846     A.U.
 C     3.055945    -2.421887    -1.667957
 C     4.196699    -1.515480    -1.382085
 C     4.422718    -1.502537    -0.039041
 C     3.496139    -2.399649     0.614779
 C     2.577047    -2.952001    -0.415955
 C     2.171588    -1.694160    -2.452667
 C     2.708195    -0.300276    -2.582366
 C     3.870334    -0.179675    -1.829276
 C     3.822752     0.711111    -0.639236
 C     4.213101    -0.123361     0.469401
 C     3.341096    -0.236053     1.543798
 C     2.926275    -1.672651     1.653587
 C     1.622163    -1.984099     2.112114
 C     0.772946    -2.814969     1.253151
 C     1.190697    -2.998140    -0.146509
 C     0.223069    -2.570986    -1.174157
 C     0.754983    -1.852250    -2.308566
 C    -0.038181    -0.842332    -2.902362
 C     0.522684     0.480817    -3.180232
 C     1.802097     0.785063    -2.676476
 C     1.926524     1.869723    -1.698130
 C     2.748455     1.618846    -0.502935
 C     2.067569     1.768958     0.796491
 C     2.348433     0.765468     1.796752
 C     1.317061     0.394481     2.691260
 C     1.005674    -1.015902     2.928114
 C    -0.368352    -1.114184     3.283948
 C    -1.130715    -2.150918     2.705586
 C    -0.581573    -2.842920     1.546518
 C    -1.589272    -2.762733     0.483454
 C    -1.182513    -2.379114    -0.834479
 C    -2.022454    -1.408842    -1.545282
 C    -1.415116    -0.667965    -2.599458
 C    -1.779311     0.713182    -2.894627
 C    -0.535525     1.430738    -3.134941
 C    -0.302044     2.652518    -2.469266
 C     0.857836     2.746161    -1.591981
 C     0.368780     3.190175    -0.282184
 C     0.813843     2.508102     0.895212
 C    -0.194277     2.185119     1.910780
 C     0.105949     1.126506     2.815372
 C    -0.919936     0.231998     3.339668
 C    -2.256617     0.455024     3.038066
 C    -3.086627    -0.680734     2.685554
 C    -2.506148    -1.915071     2.446229
 C    -2.785571    -2.285227     1.044319
 C    -3.548782    -1.255011     0.444693
 C    -3.185315    -0.781618    -0.869573
 C    -3.503527     0.574933    -1.167330
 C    -2.817162     1.321534    -2.201654
 C    -2.638051     2.685177    -1.741718
 C    -1.388406     3.278642    -1.804112
 C    -0.967584     3.599241    -0.425544
 C    -1.987462     3.193618     0.468121
 C    -1.630056     2.467841     1.663596
 C    -2.606130     1.564339     2.174590
 C    -3.652521     1.060246     1.273174
 C    -3.837730    -0.305668     1.500147
 C    -3.711718     1.518280    -0.059058
 C    -3.081978     2.728573    -0.359313
