# Supplementary material for: Autodesmotic reactions for general strain energy evaluation in polycyclic aromatic nanocarbons
Source: Commun Chem. 2025 Dec 16;9:41. doi: 10.1038/s42004-025-01848-w (PMC12824410; doi:10.1038/s42004-025-01848-w)
Supplement: Supplementary file 4 — Supplementary Data 1 [file 42004_2025_1848_MOESM4_ESM.zip › Coordinates/C60/C60_0530.xyz]

60
E(RB3LYP) =  -2286.24625297     A.U.
 C    -3.144190    -1.248819    -2.810773
 C    -3.906038    -1.931896    -1.748832
 C    -4.265554    -0.933880    -0.781609
 C    -4.061966     0.327217    -1.377931
 C    -3.290004     0.117005    -2.652547
 C    -1.818926    -1.795080    -2.867841
 C    -1.774199    -2.864537    -1.876618
 C    -3.020946    -2.821944    -1.143227
 C    -2.938131    -2.513108     0.282632
 C    -3.630741    -1.243843     0.500778
 C    -2.995843    -0.232194     1.264549
 C    -3.066410     1.133455     0.725885
 C    -3.423356     1.325837    -0.671051
 C    -2.386463     1.911888    -1.539146
 C    -2.168598     0.993667    -2.622873
 C    -0.823031     0.526923    -2.835166
 C    -0.682502    -0.926777    -2.989332
 C     0.560087    -1.488620    -2.604625
 C     0.633389    -2.663638    -1.749728
 C    -0.570376    -3.187563    -1.196577
 C    -0.603310    -3.303121     0.238836
 C    -1.763083    -2.764106     0.938147
 C    -1.260595    -1.854709     1.945554
 C    -1.800243    -0.560743     2.096068
 C    -0.896882     0.475674     2.610754
 C    -1.270964     1.832979     2.332055
 C    -2.207713     2.090870     1.224734
 C    -1.584217     3.082988     0.359374
 C    -1.382533     2.709365    -1.025033
 C    -0.011511     2.540305    -1.535176
 C     0.284008     1.326050    -2.302366
 C     1.608774     0.715581    -2.141020
 C     1.698850    -0.691886    -2.327466
 C     2.608383    -1.500845    -1.517525
 C     1.851654    -2.631428    -1.020358
 C     1.830769    -2.823695     0.405712
 C     0.541848    -2.982803     1.002160
 C     0.142289    -2.093390     2.090847
 C     1.031862    -1.143712     2.633523
 C     0.513659     0.210950     2.894900
 C     1.490876     1.314183     2.866625
 C     1.041313     2.631778     2.498283
 C    -0.337412     2.866692     2.330680
 C    -0.530110     3.631847     1.067660
 C     0.718234     3.786618     0.484878
 C     1.026948     3.157139    -0.785538
 C     2.326134     2.553036    -0.645557
 C     2.654374     1.343612    -1.304830
 C     3.685101     0.527150    -0.695740
 C     3.599570    -0.926184    -0.764736
 C     3.884829    -1.469438     0.563837
 C     2.810509    -2.175300     1.198803
 C     2.421851    -1.366393     2.360635
 C     3.363000    -0.305777     2.459969
 C     2.854955     1.031297     2.522916
 C     3.483056     1.766531     1.419064
 C     2.757991     2.756249     0.751850
 C     1.716966     3.374453     1.444106
 C     4.159967     0.801301     0.630516
 C     4.314601    -0.417210     1.386893
