# Supplementary material for: Autodesmotic reactions for general strain energy evaluation in polycyclic aromatic nanocarbons
Source: Commun Chem. 2025 Dec 16;9:41. doi: 10.1038/s42004-025-01848-w (PMC12824410; doi:10.1038/s42004-025-01848-w)
Supplement: Supplementary file 4 — Supplementary Data 1 [file 42004_2025_1848_MOESM4_ESM.zip › Coordinates/C60/C60_1809.xyz]

60
E(RB3LYP) =  -2286.52825115     A.U.
 C     2.315822     2.615861     0.728044
 C     2.315823     2.615861    -0.728043
 C     1.176997     3.027910    -1.423239
 C     0.000000     3.477448    -0.698218
 C     0.000000     3.477448     0.698219
 C     1.176997     3.027910     1.423240
 C     3.067131     1.459617     1.178823
 C     3.565707     0.759427     0.000000
 C     3.067131     1.459617    -1.178823
 C     2.623065     0.732283    -2.287783
 C     0.725540     2.278599    -2.582704
 C    -1.176997     3.027910    -1.423239
 C    -2.315822     2.615861    -0.728044
 C    -2.315823     2.615861     0.728044
 C    -1.176997     3.027910     1.423240
 C    -0.725540     2.278598     2.582704
 C     0.725540     2.278598     2.582705
 C     1.421087     1.137886     2.983554
 C     2.623065     0.732282     2.287783
 C     3.681394    -0.623143     0.000000
 C     3.260645    -1.380703     1.183488
 C     2.661192    -0.719921     2.263919
 C     1.428234    -1.220290     2.831626
 C     0.691680    -0.069838     3.337640
 C    -0.691681    -0.069838     3.337640
 C    -1.421087     1.137885     2.983553
 C    -2.623066     0.732282     2.287783
 C    -3.067131     1.459616     1.178823
 C    -0.725540     2.278598    -2.582704
 C    -3.260645    -1.380703    -1.183489
 C    -2.661192    -0.719921    -2.263919
 C    -1.428234    -1.220290    -2.831626
 C    -0.737345    -2.331058    -2.264126
 C    -1.418751    -3.027653    -1.199580
 C    -2.658954    -2.581490     0.737095
 C    -3.260645    -1.380703     1.183488
 C    -3.681394    -0.623143     0.000000
 C    -3.565707     0.759427     0.000000
 C    -3.067131     1.459617    -1.178823
 C    -2.623065     0.732283    -2.287783
 C    -0.691680    -0.069837    -3.337640
 C     0.691681    -0.069837    -3.337640
 C     1.428234    -1.220290    -2.831626
 C     0.737346    -2.331058    -2.264126
 C     1.418751    -3.027653    -1.199580
 C    -0.676548    -3.456136     0.000000
 C     0.676548    -3.456136     0.000000
 C    -1.418751    -3.027653     1.199580
 C    -2.661192    -0.719921     2.263919
 C    -1.428234    -1.220290     2.831625
 C    -0.737346    -2.331058     2.264125
 C     0.737345    -2.331058     2.264125
 C     1.418751    -3.027653     1.199580
 C     2.658954    -2.581490     0.737095
 C     2.658954    -2.581489    -0.737095
 C     3.260645    -1.380703    -1.183488
 C     2.661192    -0.719921    -2.263919
 C    -1.421087     1.137886    -2.983553
 C     1.421087     1.137886    -2.983553
 C    -2.658954    -2.581489    -0.737095
