# Supplementary material for: Autodesmotic reactions for general strain energy evaluation in polycyclic aromatic nanocarbons
Source: Commun Chem. 2025 Dec 16;9:41. doi: 10.1038/s42004-025-01848-w (PMC12824410; doi:10.1038/s42004-025-01848-w)
Supplement: Supplementary file 4 — Supplementary Data 1 [file 42004_2025_1848_MOESM4_ESM.zip › Coordinates/C60/C60_0281.xyz]

60
E(RB3LYP) =  -2286.21297011     A.U.
 C     2.079813     2.122428    -2.864888
 C     3.348702     1.524266    -2.819901
 C     3.229012     0.195806    -3.410642
 C     1.838876     0.032728    -3.806914
 C     1.145201     1.246624    -3.557212
 C     1.694971     2.612119    -1.547060
 C     2.722368     2.171182    -0.625008
 C     3.674234     1.408232    -1.421430
 C     3.776846     0.021235    -1.125387
 C     3.377721    -0.694374    -2.345303
 C     2.234012    -1.618351    -2.245554
 C     1.268847    -1.159374    -3.210340
 C    -0.099534    -1.234034    -2.923612
 C    -0.909404    -0.055914    -3.225724
 C    -0.207537     1.221135    -3.163173
 C    -0.651330     2.155827    -2.132275
 C     0.355529     2.626553    -1.157241
 C     0.026876     2.559009     0.276037
 C     1.042756     2.108009     1.192434
 C     2.359341     1.741597     0.652069
 C     2.971942     0.494440     1.134287
 C     3.360167    -0.472932     0.108540
 C     2.655603    -1.762147     0.160989
 C     1.832396    -2.113963    -1.002767
 C     0.415681    -2.456562    -0.782123
 C    -0.524623    -2.071017    -1.791077
 C    -1.916216    -2.044752    -1.436656
 C    -2.791642    -1.169296    -2.093113
 C    -2.258096    -0.062129    -2.843902
 C    -2.841750     1.096186    -2.270926
 C    -1.987305     2.079810    -1.717494
 C    -2.387849     2.316834    -0.326794
 C    -1.386750     2.504957     0.666384
 C    -1.716707     2.091947     2.003178
 C    -0.693767     1.605593     2.902975
 C     0.671630     1.584240     2.517121
 C     1.512798     0.598407     3.156065
 C     2.612373    -0.015035     2.374238
 C     2.562288    -1.424816     2.568497
 C     2.250220    -2.204738     1.402218
 C     0.898732    -2.773828     1.618064
 C    -0.056805    -2.732549     0.584502
 C    -1.472874    -2.475701     0.967615
 C    -2.373533    -2.209053    -0.059180
 C    -3.547434    -1.330941     0.118510
 C    -3.786262    -0.690837    -1.142203
 C    -3.791340     0.702748    -1.231883
 C    -3.556810     1.495795    -0.068919
 C    -3.707800     0.875825     1.190632
 C    -2.907692     1.347601     2.243360
 C    -2.550214     0.252196     3.127032
 C    -1.269290     0.491545     3.667639
 C    -0.479790    -0.608700     3.965579
 C     0.944152    -0.429569     3.947447
 C     1.546436    -1.665725     3.531277
 C     0.525984    -2.460503     2.968115
 C    -0.759403    -1.866539     3.269839
 C    -1.800577    -1.947728     2.322737
 C    -2.834486    -0.942665     2.426858
 C    -3.668686    -0.591101     1.284460
