# Supplementary material for: Autodesmotic reactions for general strain energy evaluation in polycyclic aromatic nanocarbons
Source: Commun Chem. 2025 Dec 16;9:41. doi: 10.1038/s42004-025-01848-w (PMC12824410; doi:10.1038/s42004-025-01848-w)
Supplement: Supplementary file 4 — Supplementary Data 1 [file 42004_2025_1848_MOESM4_ESM.zip › Coordinates/C60/C60_0294.xyz]

60
E(RB3LYP) =  -2286.13003525     A.U.
 C     4.730049    -0.854753    -1.599077
 C     4.954130     0.582854    -1.361365
 C     4.744083     0.757927     0.044832
 C     4.794421    -0.499452     0.698302
 C     4.620385    -1.528245    -0.373562
 C     3.662646    -1.013265    -2.523405
 C     3.206887     0.338898    -2.885406
 C     3.873497     1.232029    -2.004177
 C     3.029559     1.925536    -1.012819
 C     3.564526     1.605047     0.277795
 C     2.647641     1.345260     1.357488
 C     2.896194     0.162499     2.134091
 C     3.891583    -0.773904     1.708560
 C     3.143429    -1.967690     1.316486
 C     3.452633    -2.303491    -0.036974
 C     2.309837    -2.424923    -0.944185
 C     2.499704    -1.774009    -2.222633
 C     1.374226    -1.005357    -2.709632
 C     1.818743     0.349934    -2.981597
 C     1.033845     1.362490    -2.329984
 C     1.630301     2.070482    -1.213185
 C     0.763363     2.264263    -0.053160
 C     1.263463     1.811658     1.222759
 C     0.250735     1.300359     2.118985
 C     0.492072    -0.039779     2.607939
 C     1.728649    -0.611233     2.475953
 C     1.836861    -1.907834     1.815152
 C     0.728043    -2.328961     1.031400
 C     0.948743    -2.505539    -0.395670
 C    -0.210146    -2.112523    -1.192186
 C     0.066423    -1.250324    -2.311462
 C    -0.866958    -0.172603    -2.548708
 C    -0.368985     1.160788    -2.334898
 C    -1.214640     2.021350    -1.539865
 C    -0.666865     2.431968    -0.257171
 C    -1.572791     2.452638     0.879836
 C    -1.110517     1.761778     2.064742
 C    -2.075352     0.995081     2.822783
 C    -1.848114    -0.417792     2.939578
 C    -0.629473    -0.958143     2.543798
 C    -0.579673    -2.002385     1.567838
 C    -1.792797    -2.220918     0.794445
 C    -1.582083    -2.125911    -0.648675
 C    -2.610586    -1.498235    -1.394971
 C    -2.218602    -0.456211    -2.335533
 C    -3.117676     0.602261    -2.187428
 C    -2.616332     1.857401    -1.699786
 C    -3.496246     2.219362    -0.648048
 C    -3.007649     2.491269     0.642976
 C    -3.944968     1.871600     1.568924
 C    -3.506072     1.146092     2.662259
 C    -4.143965    -0.180037     2.617665
 C    -3.073818    -1.079352     2.585663
 C    -3.044771    -1.849488     1.346684
 C    -4.143679    -1.319675     0.546676
 C    -3.908331    -1.103302    -0.825007
 C    -4.270753     0.173179    -1.401426
 C    -4.619178     1.237983    -0.556789
 C    -4.907226     1.027967     0.792430
 C    -4.808426    -0.274618     1.342746
