# Supplementary material for: Autodesmotic reactions for general strain energy evaluation in polycyclic aromatic nanocarbons
Source: Commun Chem. 2025 Dec 16;9:41. doi: 10.1038/s42004-025-01848-w (PMC12824410; doi:10.1038/s42004-025-01848-w)
Supplement: Supplementary file 4 — Supplementary Data 1 [file 42004_2025_1848_MOESM4_ESM.zip › Coordinates/C60/C60_0280.xyz]

60
E(RB3LYP) =  -2286.24759251     A.U.
 C     2.465496     2.101481    -2.654473
 C     3.671561     1.319734    -2.409977
 C     3.537886     0.079301    -2.983152
 C     2.228203     0.006906    -3.621060
 C     1.562384     1.281785    -3.443101
 C     2.012068     2.556843    -1.405680
 C     2.900688     1.984448    -0.350587
 C     3.851281     1.163873    -0.968457
 C     3.814343    -0.243218    -0.651849
 C     3.591691    -0.921910    -1.922069
 C     2.441895    -1.715925    -2.043781
 C     1.584027    -1.141301    -3.118987
 C     0.176593    -1.191013    -2.992005
 C    -0.554934     0.037129    -3.261737
 C     0.184174     1.299532    -3.156925
 C    -0.309635     2.242758    -2.137314
 C     0.622033     2.700442    -1.127520
 C     0.206488     2.797836     0.264039
 C     1.129670     2.353586     1.294184
 C     2.335436     1.631968     0.893299
 C     2.582997     0.314045     1.428149
 C     3.114661    -0.678239     0.493392
 C     2.344721    -1.916708     0.398304
 C     1.831462    -2.302569    -0.907267
 C     0.447153    -2.752352    -1.034675
 C    -0.394727    -2.181036    -2.072984
 C    -1.809223    -2.131655    -1.835097
 C    -2.568339    -1.081820    -2.361132
 C    -1.942818     0.057850    -2.964543
 C    -2.520738     1.196076    -2.357781
 C    -1.682443     2.167743    -1.779740
 C    -2.119595     2.362411    -0.417687
 C    -1.212476     2.723309     0.587041
 C    -1.646029     2.448654     1.931391
 C    -0.720945     2.388379     2.970442
 C     0.644723     2.087907     2.589767
 C     1.004790     0.854365     3.252964
 C     1.804897    -0.115748     2.581572
 C     1.418977    -1.482555     2.685043
 C     1.620254    -2.328066     1.540337
 C     0.469830    -3.149533     1.384243
 C    -0.185534    -3.240119     0.149151
 C    -1.601631    -3.000007     0.438334
 C    -2.386417    -2.438512    -0.518761
 C    -3.350979    -1.394664    -0.165525
 C    -3.533458    -0.641206    -1.349573
 C    -3.488075     0.756191    -1.338410
 C    -3.227711     1.424846    -0.139878
 C    -3.275999     0.717653     1.112370
 C    -2.685783     1.407761     2.196865
 C    -2.312535     0.741168     3.379882
 C    -1.170488     1.414216     3.938645
 C    -0.162740     0.449960     4.016867
 C    -0.719932    -0.875823     3.819055
 C     0.112025    -1.839256     3.266422
 C    -0.480366    -2.811590     2.421641
 C    -1.747810    -2.598845     1.834304
 C    -2.546152    -1.447800     2.194090
 C    -3.280726    -0.759095     1.116912
 C    -2.074170    -0.689585     3.313026
