# Supplementary material for: Autodesmotic reactions for general strain energy evaluation in polycyclic aromatic nanocarbons
Source: Commun Chem. 2025 Dec 16;9:41. doi: 10.1038/s42004-025-01848-w (PMC12824410; doi:10.1038/s42004-025-01848-w)
Supplement: Supplementary file 4 — Supplementary Data 1 [file 42004_2025_1848_MOESM4_ESM.zip › Coordinates/C60/C60_1808.xyz]

60
E(RB3LYP) =  -2286.46544671     A.U.
 C    -2.715959    -2.527589    -0.716485
 C    -2.210829    -2.260260    -2.069061
 C    -0.864011    -2.648045    -2.142223
 C    -0.552156    -3.286184    -0.855343
 C    -1.685695    -3.082915     0.058067
 C    -3.485035    -1.419749    -0.294043
 C    -3.524809    -0.454362    -1.405972
 C    -2.668943    -0.987946    -2.479611
 C    -1.747924    -0.149531    -3.128910
 C    -0.391688    -0.571154    -3.317082
 C     0.104537    -1.798502    -2.774329
 C     1.497180    -1.848019    -2.299092
 C     1.799588    -2.634164    -1.142497
 C     0.721266    -3.254992    -0.373649
 C     0.979524    -3.068158     1.053806
 C    -0.082729    -2.684103     1.932132
 C    -1.453282    -2.622838     1.397421
 C    -2.329601    -1.596459     1.872693
 C    -3.298479    -0.969947     1.023419
 C    -3.309066     0.468031     1.303605
 C    -3.505471     1.376731     0.250789
 C    -3.534439     0.898771    -1.142182
 C    -2.689370     1.808482    -1.934611
 C    -1.758503     1.288452    -2.848851
 C    -0.408889     1.768981    -2.861253
 C     0.427624     0.639336    -3.265384
 C     1.740955     0.579763    -2.910131
 C     2.337939    -0.707435    -2.526325
 C     3.381195    -0.404103    -1.637917
 C     3.585741    -1.099586    -0.424754
 C     2.796689    -2.238183    -0.193037
 C     2.292838    -2.504904     1.156570
 C     2.605771    -1.618035     2.199836
 C     1.593737    -1.349772     3.149062
 C     0.272291    -1.800484     3.005819
 C    -0.587813    -0.652441     3.326433
 C    -1.822891    -0.551435     2.761673
 C    -2.346864     0.743622     2.328688
 C    -1.486302     1.885490     2.275452
 C    -1.728975     2.811508     1.206348
 C    -2.753375     2.572931     0.277145
 C    -2.248357     2.840239    -1.075445
 C    -0.907371     3.246416    -0.994090
 C     0.071393     2.709906    -1.896195
 C     1.464619     2.597155    -1.433313
 C     2.320807     1.637164    -2.069711
 C     3.370537     1.037127    -1.357113
 C     3.568456     1.229039     0.028939
 C     3.766647    -0.096881     0.639061
 C     3.292574    -0.347756     1.909085
 C     2.588694     0.710726     2.653498
 C     1.583117     0.091453     3.429767
 C     0.255053     0.544125     3.462274
 C    -0.115364     1.760913     2.797707
 C     0.938885     2.461711     2.130898
 C     0.674078     3.167108     0.877295
 C    -0.600989     3.359049     0.439154
 C     1.759014     2.895733    -0.065279
 C     2.764202     2.186298     0.668861
 C     2.260230     1.919666     2.018390
