# Supplementary material for: Autodesmotic reactions for general strain energy evaluation in polycyclic aromatic nanocarbons
Source: Commun Chem. 2025 Dec 16;9:41. doi: 10.1038/s42004-025-01848-w (PMC12824410; doi:10.1038/s42004-025-01848-w)
Supplement: Supplementary file 4 — Supplementary Data 1 [file 42004_2025_1848_MOESM4_ESM.zip › Coordinates/C60/C60_0257.xyz]

60
E(RB3LYP) =  -2286.27040286     A.U.
 C     3.905331     0.460188    -1.641707
 C     4.618399    -0.347985    -0.627787
 C     4.297718    -1.660473    -0.785725
 C     3.367462    -1.777448    -1.898116
 C     3.089146    -0.440574    -2.430561
 C     3.246447     1.457460    -0.935594
 C     3.485971     1.263618     0.533592
 C     4.196316     0.073625     0.699048
 C     3.554521    -1.056080     1.377575
 C     3.645649    -2.161182     0.444555
 C     2.453944    -2.741567     0.031877
 C     2.307817    -2.568807    -1.452121
 C     1.022971    -2.401469    -2.007232
 C     0.780434    -1.208924    -2.822599
 C     1.747932    -0.107219    -2.748037
 C     1.209346     1.208807    -2.366001
 C     1.953947     1.936134    -1.356521
 C     1.244092     2.690032    -0.398414
 C     1.548676     2.598051     1.024687
 C     2.475896     1.613241     1.452555
 C     2.008542     0.580647     2.380474
 C     2.356354    -0.817395     2.097563
 C     1.229902    -1.758270     1.979285
 C     1.267393    -2.661872     0.845899
 C     0.059543    -2.983730     0.191775
 C    -0.059748    -2.933397    -1.260664
 C    -1.401148    -2.605951    -1.562635
 C    -1.662633    -1.704738    -2.609016
 C    -0.547236    -0.888634    -3.099571
 C    -1.003512     0.487403    -3.145697
 C    -0.202858     1.503235    -2.533804
 C    -0.890289     2.451431    -1.633827
 C    -0.154116     2.969012    -0.533237
 C    -0.723458     3.125880     0.780706
 C     0.348302     2.843103     1.729530
 C     0.054716     2.066960     2.863945
 C     0.815541     0.828161     3.056876
 C    -0.138980    -0.230015     3.326702
 C    -0.056975    -1.444665     2.574902
 C    -1.309754    -1.955746     1.982534
 C    -1.218591    -2.659945     0.750876
 C    -2.160527    -2.476274    -0.323505
 C    -3.245358    -1.560988    -0.205406
 C    -3.602438    -0.778672    -1.386351
 C    -2.815886    -0.897481    -2.554795
 C    -2.410380     0.462588    -2.956945
 C    -3.069062     1.374342    -2.155021
 C    -2.308771     2.339113    -1.410904
 C    -2.858988     2.385893    -0.080515
 C    -2.073289     2.758993     1.048552
 C    -2.359626     2.121761     2.331538
 C    -1.289906     1.822390     3.205685
 C    -1.392623     0.394105     3.559761
 C    -2.576578    -0.102520     3.050074
 C    -2.546858    -1.245239     2.180654
 C    -3.431027    -0.968829     1.077654
 C    -3.799303     0.459164     1.193098
 C    -3.807157     1.254353     0.012798
 C    -3.911760     0.636779    -1.232322
 C    -3.263472     0.979624     2.369860
