# Supplementary material for: Autodesmotic reactions for general strain energy evaluation in polycyclic aromatic nanocarbons
Source: Commun Chem. 2025 Dec 16;9:41. doi: 10.1038/s42004-025-01848-w (PMC12824410; doi:10.1038/s42004-025-01848-w)
Supplement: Supplementary file 4 — Supplementary Data 1 [file 42004_2025_1848_MOESM4_ESM.zip › Coordinates/C60/C60_1149.xyz]

60
E(RB3LYP) =  -2286.28198027     A.U.
 C    -2.818329    -1.552432    -2.759456
 C    -3.507488    -0.222609    -2.650285
 C    -2.644771     0.687671    -3.201897
 C    -1.464405    -0.016185    -3.743037
 C    -1.495032    -1.366330    -3.301687
 C    -2.970015    -2.182717    -1.564122
 C    -3.782991    -1.340197    -0.656194
 C    -3.960217    -0.055690    -1.289696
 C    -3.561656     1.105641    -0.575202
 C    -2.630475     2.041003    -1.163232
 C    -2.157618     1.840416    -2.467918
 C    -0.751389     1.937787    -2.699708
 C    -0.346441     0.782292    -3.503291
 C     0.912383     0.168534    -3.300660
 C     0.926410    -1.237025    -2.863397
 C    -0.336117    -1.909187    -2.621734
 C    -0.514393    -2.583074    -1.328657
 C    -1.848514    -2.700931    -0.822530
 C    -2.086223    -2.386941     0.536675
 C    -3.252359    -1.465336     0.611757
 C    -3.124216    -0.297122     1.448973
 C    -3.197068     0.982983     0.824550
 C    -2.165867     1.941299     1.139187
 C    -1.706071     2.481513    -0.115196
 C    -0.327658     2.692658    -0.337019
 C     0.151584     2.439650    -1.706300
 C     1.503977     2.122134    -1.921941
 C     1.903704     1.053724    -2.808806
 C     3.115453     0.536223    -2.290246
 C     3.196048    -0.809870    -1.970399
 C     2.046139    -1.658484    -2.097326
 C     1.860986    -2.273551    -0.812839
 C     0.575032    -2.599116    -0.337852
 C     0.322652    -2.498088     1.110673
 C    -1.059217    -2.344341     1.512057
 C    -1.388556    -1.605166     2.701203
 C    -2.285254    -0.421800     2.560780
 C    -1.600760     0.688801     3.121324
 C    -1.307773     1.805227     2.250971
 C     0.082817     2.280667     2.138850
 C     0.607306     2.612148     0.809962
 C     2.028029     2.418011     0.526731
 C     2.472649     2.195054    -0.828880
 C     3.530175     1.313360    -1.120876
 C     4.015840     0.398421    -0.128997
 C     3.749870    -0.932332    -0.627470
 C     2.920048    -1.796519     0.097813
 C     2.666643    -1.586513     1.492653
 C     1.389486    -2.056144     2.048035
 C     0.988829    -1.524640     3.319610
 C    -0.395772    -1.286782     3.593142
 C    -0.568439     0.143617     3.948612
 C     0.651506     0.719588     4.036545
 C     1.013827     1.829974     3.148667
 C     2.356746     1.597578     2.807949
 C     2.867169     1.818876     1.531238
 C     3.716805     0.657124     1.186569
 C     3.304067    -0.425130     2.062161
 C     2.710969     0.199684     3.191266
 C     1.667938    -0.357403     3.858893
