# Supplementary material for: Autodesmotic reactions for general strain energy evaluation in polycyclic aromatic nanocarbons
Source: Commun Chem. 2025 Dec 16;9:41. doi: 10.1038/s42004-025-01848-w (PMC12824410; doi:10.1038/s42004-025-01848-w)
Supplement: Supplementary file 4 — Supplementary Data 1 [file 42004_2025_1848_MOESM4_ESM.zip › Coordinates/C60/C60_0531.xyz]

60
E(RB3LYP) =  -2286.33181540     A.U.
 C     4.160519     1.304892     1.106057
 C     4.731291     0.372003     0.144994
 C     4.196408     0.733045    -1.184899
 C     3.595950     1.975401    -1.077831
 C     3.549278     2.315792     0.387077
 C     3.305707     0.576550     2.034607
 C     3.413422    -0.818881     1.681807
 C     4.199434    -0.863638     0.443462
 C     3.552458    -1.428053    -0.743728
 C     3.413301    -0.352182    -1.725250
 C     2.135164    -0.127083    -2.340802
 C     1.577637     1.226857    -2.339310
 C     2.316768     2.226146    -1.615619
 C     1.602396     2.982441    -0.595990
 C     2.247276     2.805692     0.683113
 C     1.466231     2.294543     1.770149
 C     2.030669     1.106128     2.448423
 C     1.092140     0.154811     2.922163
 C     1.234536    -1.248994     2.641654
 C     2.321557    -1.703183     1.848631
 C     1.965882    -2.596912     0.770723
 C     2.527303    -2.307906    -0.563022
 C     1.448330    -2.345677    -1.508942
 C     1.176264    -1.243575    -2.358591
 C    -0.218018    -1.046876    -2.775207
 C    -0.751519     0.314329    -2.881698
 C     0.128442     1.415997    -2.475067
 C    -0.477591     2.481045    -1.752959
 C     0.246585     3.089219    -0.661208
 C    -0.545675     3.032976     0.529209
 C     0.016422     2.480224     1.717652
 C    -0.885773     1.618638     2.494099
 C    -0.324219     0.444827     3.055348
 C    -1.028941    -0.808618     2.980994
 C    -0.086998    -1.810392     2.532083
 C    -0.444877    -2.687672     1.481081
 C     0.641056    -3.032801     0.589298
 C     0.377241    -3.041360    -0.849321
 C    -0.879503    -2.975698    -1.348811
 C    -1.144078    -2.097139    -2.477102
 C    -2.541389    -1.868581    -2.437971
 C    -3.053497    -0.604663    -2.613076
 C    -2.170303     0.506561    -2.766586
 C    -2.719281     1.546877    -1.901163
 C    -1.849718     2.453690    -1.346487
 C    -1.901801     2.770178     0.089524
 C    -2.811806     2.145504     0.906260
 C    -2.290064     1.556209     2.154539
 C    -3.013435     0.367818     2.331608
 C    -2.352585    -0.863009     2.577841
 C    -2.791782    -1.826963     1.567005
 C    -1.833828    -2.674595     0.960045
 C    -2.044952    -2.972487    -0.455395
 C    -3.099270    -2.417327    -1.174741
 C    -3.978685    -1.440983    -0.607407
 C    -4.012822    -0.329798    -1.517208
 C    -3.799117     0.984437    -1.077555
 C    -3.819052     1.261319     0.326840
 C    -3.942333     0.169948     1.216106
 C    -3.856753    -1.179051     0.780548
