# Supplementary material for: Autodesmotic reactions for general strain energy evaluation in polycyclic aromatic nanocarbons
Source: Commun Chem. 2025 Dec 16;9:41. doi: 10.1038/s42004-025-01848-w (PMC12824410; doi:10.1038/s42004-025-01848-w)
Supplement: Supplementary file 4 — Supplementary Data 1 [file 42004_2025_1848_MOESM4_ESM.zip › Coordinates/C60/C60_0243.xyz]

60
E(RB3LYP) =  -2286.13230070     A.U.
 C    -4.362653    -1.228080     0.206082
 C    -4.640162    -0.133730     1.114926
 C    -4.633369     1.075143     0.409227
 C    -4.351211     0.819434    -0.989157
 C    -4.275720    -0.635034    -1.128504
 C    -3.202948    -1.859915     0.711190
 C    -2.790588    -1.146183     1.940725
 C    -3.686778    -0.077865     2.184470
 C    -3.112176     1.276129     2.156322
 C    -3.675534     1.971290     0.988441
 C    -2.771644     2.276932    -0.057285
 C    -3.183836     1.560159    -1.285229
 C    -2.161471     1.078453    -2.174758
 C    -2.445482    -0.227828    -2.717231
 C    -3.338330    -1.136904    -1.979238
 C    -2.456634    -2.233839    -1.546256
 C    -2.181017    -2.406419    -0.140700
 C    -0.789088    -2.495696     0.310686
 C    -0.406725    -1.845609     1.585549
 C    -1.411931    -1.044605     2.259067
 C    -1.013064     0.233147     2.835430
 C    -1.787474     1.433618     2.438734
 C    -1.001244     2.363100     1.592461
 C    -1.392329     2.492772     0.194488
 C    -0.383757     2.291449    -0.829212
 C    -0.766814     1.503971    -2.023884
 C     0.289495     0.756830    -2.679032
 C    -0.080373    -0.526763    -3.238891
 C    -1.386934    -0.995608    -3.194665
 C    -1.394059    -2.280766    -2.444452
 C    -0.091658    -2.560645    -2.051730
 C     0.270213    -2.707444    -0.656957
 C     1.685491    -2.517152    -0.321517
 C     2.079569    -2.068802     1.008826
 C     0.997007    -1.623821     1.906811
 C     1.302309    -0.561232     2.820860
 C     0.308710     0.407363     3.155523
 C     0.920977     1.729517     2.971692
 C     0.320616     2.544987     1.907977
 C     1.320620     2.721343     0.904844
 C     1.019667     2.450438    -0.471325
 C     2.101510     1.878394    -1.295107
 C     1.704744     0.943673    -2.341577
 C     2.600928    -0.162427    -2.597975
 C     2.018745    -1.496239    -2.544150
 C     0.734813    -1.672340    -2.857950
 C     2.589555    -2.203737    -1.406358
 C     3.836366    -1.597649    -1.194581
 C     4.300315    -1.348812     0.082773
 C     3.400998    -1.514250     1.188325
 C     3.585810    -0.309884     2.000375
 C     2.565979     0.157184     2.770646
 C     2.267638     1.605888     2.772861
 C     2.578036     2.313935     1.511851
 C     3.598040     1.864596     0.731353
 C     3.419121     1.751047    -0.717533
 C     4.311713     0.699715    -1.112927
 C     3.843579    -0.286307    -1.959912
 C     4.840887     0.031117     0.099403
 C     4.361551     0.673963     1.196173
