# Supplementary material for: Autodesmotic reactions for general strain energy evaluation in polycyclic aromatic nanocarbons
Source: Commun Chem. 2025 Dec 16;9:41. doi: 10.1038/s42004-025-01848-w (PMC12824410; doi:10.1038/s42004-025-01848-w)
Supplement: Supplementary file 4 — Supplementary Data 1 [file 42004_2025_1848_MOESM4_ESM.zip › Coordinates/C60/C60_1607.xyz]

60
E(RB3LYP) =  -2286.34201779     A.U.
 C    -2.822605    -2.413075    -0.697025
 C    -3.867630    -1.406782    -0.390363
 C    -3.828695    -0.454508    -1.374731
 C    -2.794437    -0.851532    -2.351891
 C    -2.115225    -2.017775    -1.877290
 C    -2.134791    -2.665910     0.473851
 C    -2.768627    -1.904484     1.578203
 C    -3.777717    -1.049475     0.996514
 C    -3.798027     0.327352     1.339320
 C    -3.606135     1.326239     0.285471
 C    -3.605897     0.935367    -1.052242
 C    -2.556400     1.409802    -1.923343
 C    -2.085047     0.284262    -2.725427
 C    -0.712349     0.149701    -3.123886
 C    -0.020561    -1.122794    -2.821186
 C    -0.687828    -2.095175    -1.948636
 C     0.042200    -2.673489    -0.834650
 C    -0.701629    -2.907044     0.423923
 C    -0.038119    -2.811071     1.648905
 C    -0.670067    -2.090912     2.780626
 C    -1.966421    -1.481107     2.661984
 C    -2.112955    -0.112673     3.118187
 C    -3.009306     0.743753     2.450969
 C    -2.288799     1.950529     2.096146
 C    -2.562414     2.259410     0.754757
 C    -1.500200     2.704963    -0.081513
 C    -1.594590     2.359762    -1.499007
 C    -0.425108     2.440616    -2.305468
 C     0.011931     1.345141    -3.180576
 C     1.457634     1.340480    -3.220526
 C     2.140912     0.101726    -3.165702
 C     1.375454    -1.119447    -2.845951
 C     2.142117    -1.919934    -1.912677
 C     1.491925    -2.527791    -0.786009
 C     2.173739    -2.461311     0.515705
 C     1.387705    -2.593785     1.699211
 C     1.621595    -1.747105     2.810291
 C     0.364021    -1.406694     3.420949
 C     0.311693     0.030167     3.549371
 C    -0.898766     0.667873     3.397543
 C    -0.959382     1.871382     2.604736
 C     0.144688     2.301454     1.819606
 C    -0.157450     2.861941     0.510015
 C     0.935312     3.055154    -0.379638
 C     0.738526     3.011486    -1.778343
 C     1.911776     2.397673    -2.392311
 C     2.909522     2.206087    -1.415744
 C     3.734150     1.061028    -1.529865
 C     3.350699     0.034409    -2.462090
 C     3.403743    -1.264269    -1.761711
 C     3.944146    -1.056466    -0.508309
 C     3.326253    -1.606804     0.642191
 C     3.299095    -0.535310     1.621832
 C     2.395103    -0.570128     2.649892
 C     1.514684     0.576147     2.946651
 C     1.462882     1.669564     2.051938
 C     2.537622     1.782084     1.034452
 C     2.286707     2.544792    -0.119781
 C     3.533689     0.719114     0.907755
 C     4.117653     0.397392    -0.325105
