# Supplementary material for: Autodesmotic reactions for general strain energy evaluation in polycyclic aromatic nanocarbons
Source: Commun Chem. 2025 Dec 16;9:41. doi: 10.1038/s42004-025-01848-w (PMC12824410; doi:10.1038/s42004-025-01848-w)
Supplement: Supplementary file 4 — Supplementary Data 1 [file 42004_2025_1848_MOESM4_ESM.zip › Coordinates/C60/C60_0519.xyz]

60
E(RB3LYP) =  -2286.13401383     A.U.
 C     3.307693    -1.872000    -2.411444
 C     4.258513    -0.835224    -1.914035
 C     4.240199    -0.931358    -0.521659
 C     3.664354    -2.198845    -0.159621
 C     2.970204    -2.724045    -1.371606
 C     2.263705    -1.259430    -3.156158
 C     2.625653     0.171757    -3.221674
 C     3.654050     0.400465    -2.262984
 C     3.294816     1.160194    -1.079710
 C     3.639645     0.316760     0.030383
 C     2.801104     0.268750     1.149189
 C     2.586886    -1.068383     1.718054
 C     2.789530    -2.246041     0.884378
 C     1.542169    -2.898152     0.411734
 C     1.603704    -2.951285    -1.012278
 C     0.493648    -2.393400    -1.734148
 C     0.877308    -1.588459    -2.905226
 C    -0.074043    -0.633600    -3.362388
 C     0.356237     0.693128    -3.762779
 C     1.649256     1.131261    -3.344848
 C     1.434994     2.119317    -2.307754
 C     2.103499     1.962903    -1.050841
 C     1.325987     2.078716     0.197689
 C     1.712646     1.269310     1.328714
 C     0.808939     1.121387     2.472539
 C     0.923314    -0.093355     3.229409
 C     1.585102    -1.213890     2.624351
 C     0.569786    -2.285707     2.460600
 C     0.358540    -2.750282     1.109452
 C    -0.884512    -2.417162     0.422278
 C    -0.774705    -2.133755    -1.011383
 C    -1.759717    -1.219217    -1.588749
 C    -1.378490    -0.523092    -2.781089
 C    -1.755426     0.881681    -2.946263
 C    -0.603547     1.626534    -3.355031
 C     0.040339     2.435523    -2.339703
 C    -0.660075     2.794564    -1.160787
 C    -0.045063     2.636046     0.154177
 C    -0.906057     2.595723     1.337967
 C    -0.474103     1.845245     2.535720
 C    -1.494683     1.346368     3.438844
 C    -1.358810     0.032886     4.005721
 C    -0.201574    -0.654541     3.891847
 C    -0.496057    -1.963453     3.228472
 C    -1.822772    -1.875359     2.678043
 C    -2.010042    -1.936330     1.240418
 C    -3.036256    -1.054181     0.640010
 C    -2.853695    -0.655080    -0.765124
 C    -3.346482     0.642858    -1.144436
 C    -2.577154     1.454426    -2.049162
 C    -2.088473     2.629234    -1.273934
 C    -2.876829     2.719730    -0.163901
 C    -2.334553     2.805737     1.150418
 C    -3.288622     2.111182     1.982425
 C    -2.881972     1.401755     3.059727
 C    -3.367776    -0.010266     2.887526
 C    -2.455777    -0.834850     3.448621
 C    -3.781750    -0.169900     1.515936
 C    -4.062786     1.177032     1.099684
 C    -3.830015     1.560173    -0.175613
