# Supplementary material for: Autodesmotic reactions for general strain energy evaluation in polycyclic aromatic nanocarbons
Source: Commun Chem. 2025 Dec 16;9:41. doi: 10.1038/s42004-025-01848-w (PMC12824410; doi:10.1038/s42004-025-01848-w)
Supplement: Supplementary file 4 — Supplementary Data 1 [file 42004_2025_1848_MOESM4_ESM.zip › Coordinates/C60/C60_1161.xyz]

60
E(RB3LYP) =  -2286.37227469     A.U.
 C    -3.998978    -1.392801    -0.713026
 C    -3.342912    -2.491711    -1.462460
 C    -2.633237    -3.234287    -0.537688
 C    -2.776658    -2.592042     0.776354
 C    -3.509984    -1.383170     0.649411
 C    -3.879864    -0.251646    -1.465157
 C    -3.070774    -0.555622    -2.684831
 C    -2.658109    -1.915865    -2.599973
 C    -1.274443    -2.174430    -2.765295
 C    -0.579103    -3.049274    -1.831816
 C    -1.238672    -3.520858    -0.694328
 C    -0.588861    -3.329605     0.616452
 C    -1.560786    -2.676400     1.470920
 C    -1.167674    -1.605761     2.323079
 C    -1.887658    -0.336273     2.224157
 C    -2.962418    -0.179663     1.240750
 C    -3.024552     1.069019     0.470315
 C    -3.436020     0.968996    -0.906370
 C    -2.576109     1.552841    -1.922019
 C    -2.178393     0.499885    -2.863558
 C    -0.752998     0.272967    -3.058985
 C    -0.359724    -1.088416    -3.039516
 C     0.941271    -1.419110    -2.486296
 C     0.792848    -2.593836    -1.698229
 C     1.535301    -2.748202    -0.482679
 C     0.772595    -3.037429     0.745280
 C     1.166807    -2.353106     1.943820
 C     0.200934    -1.621033     2.699965
 C     0.864287    -0.448434     3.225706
 C     0.170150     0.754254     3.202857
 C    -1.168056     0.822871     2.637580
 C    -1.315287     2.082692     1.966984
 C    -2.147245     2.185331     0.812575
 C    -1.646250     3.031103    -0.241698
 C    -1.699749     2.529459    -1.604784
 C    -0.336604     2.532661    -2.152425
 C     0.208646     1.313442    -2.651715
 C     1.591272     0.974778    -2.254266
 C     1.923575    -0.439129    -2.182351
 C     2.957152    -0.893018    -1.295180
 C     2.702401    -1.990338    -0.372503
 C     3.272191    -1.600119     0.927943
 C     2.443907    -1.676713     2.059417
 C     2.275336    -0.508329     2.910336
 C     2.976661     0.685360     2.634214
 C     2.231893     1.942289     2.557675
 C     0.874418     1.974674     2.857425
 C    -0.047388     2.790999     2.080525
 C     0.428233     3.567301     1.016452
 C    -0.405609     3.677660    -0.124337
 C     0.402405     3.355516    -1.288828
 C     1.714990     3.056708    -0.874438
 C     2.373616     1.904632    -1.425641
 C     3.485496     1.417507    -0.644747
 C     3.781554     0.029686    -0.637292
 C     4.052568    -0.430993     0.725975
 C     3.921047     0.682309     1.559479
 C     3.664395     1.850026     0.720072
 C     2.702066     2.659643     1.352692
 C     1.796098     3.353000     0.554020
