# Supplementary material for: Autodesmotic reactions for general strain energy evaluation in polycyclic aromatic nanocarbons
Source: Commun Chem. 2025 Dec 16;9:41. doi: 10.1038/s42004-025-01848-w (PMC12824410; doi:10.1038/s42004-025-01848-w)
Supplement: Supplementary file 4 — Supplementary Data 1 [file 42004_2025_1848_MOESM4_ESM.zip › Coordinates/C60/C60_0928.xyz]

60
E(RB3LYP) =  -2286.32888128     A.U.
 C    -2.589468    -1.934282    -2.570185
 C    -3.482372    -2.426554    -1.573144
 C    -3.979262    -1.284688    -0.866021
 C    -3.577693    -0.069703    -1.512030
 C    -2.713977    -0.503300    -2.604520
 C    -1.269396    -2.436689    -2.293445
 C    -1.348988    -3.238767    -1.093366
 C    -2.704574    -3.152049    -0.623044
 C    -2.944024    -2.657423     0.710955
 C    -3.759080    -1.451886     0.557063
 C    -3.464834    -0.321503     1.305384
 C    -3.334670     0.974300     0.681032
 C    -3.229902     1.085050    -0.743209
 C    -2.195505     2.010522    -1.276327
 C    -1.395356     1.549305    -2.380797
 C    -1.597672     0.256876    -2.946487
 C    -0.292942    -0.356632    -3.083012
 C    -0.080096    -1.656050    -2.571474
 C     1.157648    -1.926573    -1.836734
 C     1.050870    -2.776044    -0.658505
 C    -0.259839    -3.244662    -0.184679
 C    -0.573631    -3.107733     1.205603
 C    -1.878883    -2.651365     1.608571
 C    -1.666387    -1.514807     2.508518
 C    -2.452845    -0.377519     2.370315
 C    -1.836489     0.902897     2.513558
 C    -2.472462     1.765987     1.522438
 C    -1.777152     2.850910     1.024829
 C    -1.572896     2.943190    -0.414711
 C    -0.203568     3.419119    -0.628092
 C     0.628794     2.830919    -1.651926
 C     0.013881     1.881514    -2.498269
 C     0.691047     0.676947    -2.872758
 C     2.002313     0.386407    -2.444333
 C     2.282113    -0.984091    -1.961312
 C     3.398115    -1.142396    -1.079460
 C     3.234908    -1.954506     0.066114
 C     2.064487    -2.654385     0.332670
 C     1.687328    -2.344839     1.717362
 C     0.377558    -2.453703     2.075739
 C    -0.256298    -1.378005     2.792189
 C     0.400580    -0.122123     2.948498
 C    -0.447906     1.060468     2.850954
 C     0.157512     2.296762     2.459948
 C    -0.553610     3.202664     1.655120
 C     0.364476     3.654934     0.637333
 C     1.697222     3.288376     0.980333
 C     2.581453     2.990661    -0.069019
 C     2.020481     2.669735    -1.404409
 C     2.718823     1.509719    -1.884847
 C     3.825353     1.276127    -0.997461
 C     4.158446     0.012447    -0.615195
 C     4.174659     0.013501     0.877585
 C     3.589455    -1.152585     1.261483
 C     2.475921    -1.221299     2.170456
 C     1.847240    -0.035295     2.641451
 C     2.457980     1.261266     2.225589
 C     1.594126     2.376076     2.097113
 C     3.624225     1.263423     1.340873
 C     3.634761     2.121354     0.199695
