# Supplementary material for: Autodesmotic reactions for general strain energy evaluation in polycyclic aromatic nanocarbons
Source: Commun Chem. 2025 Dec 16;9:41. doi: 10.1038/s42004-025-01848-w (PMC12824410; doi:10.1038/s42004-025-01848-w)
Supplement: Supplementary file 4 — Supplementary Data 1 [file 42004_2025_1848_MOESM4_ESM.zip › Coordinates/C60/C60_0900.xyz]

60
E(RB3LYP) =  -2286.26458686     A.U.
 C    -2.417274    -2.648580    -1.489913
 C    -3.319071    -2.756285    -0.374336
 C    -3.974978    -1.482551    -0.238292
 C    -3.562381    -0.638664    -1.310199
 C    -2.613261    -1.405841    -2.147246
 C    -1.096723    -2.998112    -1.099532
 C    -1.138800    -3.130207     0.368701
 C    -2.515889    -2.910122     0.760702
 C    -2.842090    -1.892817     1.750751
 C    -3.811038    -1.002841     1.101153
 C    -3.706186     0.384432     1.323582
 C    -3.431033     1.288509     0.233021
 C    -3.308619     0.763821    -1.076667
 C    -2.373947     1.399228    -1.945173
 C    -1.626571     0.664837    -2.904361
 C    -1.528046    -0.778945    -2.801310
 C    -0.197449    -1.364057    -2.724594
 C     0.007391    -2.407847    -1.721705
 C     1.262313    -2.459554    -0.972611
 C     1.218205    -2.482159     0.492306
 C    -0.089104    -2.647242     1.149453
 C    -0.427768    -1.880123     2.379571
 C    -1.822935    -1.389725     2.576855
 C    -1.995976    -0.030452     3.060881
 C    -2.927133     0.811011     2.425408
 C    -2.253913     2.062831     2.096627
 C    -2.451216     2.294634     0.738531
 C    -1.362401     2.770502    -0.069946
 C    -1.515917     2.515757    -1.464201
 C    -0.406199     2.577878    -2.287322
 C    -0.458559     1.417430    -3.196304
 C     0.791503     0.866722    -3.306615
 C     0.969966    -0.574939    -3.109931
 C     2.247230    -0.983251    -2.712575
 C     2.408866    -1.973057    -1.623062
 C     3.557962    -1.599634    -0.879637
 C     3.451986    -1.379517     0.515571
 C     2.296504    -1.864195     1.221342
 C     1.967760    -1.193651     2.457401
 C     0.604516    -1.160024     2.972732
 C     0.379898     0.192344     3.530196
 C    -0.850948     0.783333     3.387815
 C    -0.945418     2.039621     2.637371
 C     0.176540     2.532114     1.899157
 C    -0.007697     2.899022     0.491875
 C     1.160493     2.850747    -0.404711
 C     0.903179     2.705479    -1.795694
 C     1.722988     1.811338    -2.630334
 C     2.940775     1.387485    -2.231555
 C     3.311077    -0.004219    -2.534147
 C     4.119825    -0.416974    -1.495792
 C     4.186089     0.612356    -0.469018
 C     3.961960    -0.014705     0.784201
 C     3.331853     0.745704     1.758779
 C     2.540147     0.064502     2.721622
 C     1.527200     0.956051     3.239574
 C     1.455957     2.041189     2.327559
 C     2.596328     1.950345     1.416792
 C     2.480662     2.356107     0.065179
 C     3.399367     1.724962    -0.867927
