# Supplementary material for: Autodesmotic reactions for general strain energy evaluation in polycyclic aromatic nanocarbons
Source: Commun Chem. 2025 Dec 16;9:41. doi: 10.1038/s42004-025-01848-w (PMC12824410; doi:10.1038/s42004-025-01848-w)
Supplement: Supplementary file 4 — Supplementary Data 1 [file 42004_2025_1848_MOESM4_ESM.zip › Coordinates/C60/C60_0733.xyz]

60
E(RB3LYP) =  -2286.24725452     A.U.
 C     3.689243     0.337950    -1.961512
 C     4.424832    -0.157088    -0.798219
 C     4.119743    -1.475454    -0.601787
 C     3.200364    -1.882184    -1.707728
 C     2.867250    -0.698631    -2.490765
 C     3.114127     1.575654    -1.614766
 C     3.164715     1.691925    -0.131865
 C     3.927661     0.615892     0.342918
 C     3.362232    -0.279579     1.299600
 C     3.622855    -1.624126     0.773937
 C     2.711754    -2.613486     1.014436
 C     2.179399    -3.401089    -0.121288
 C     2.220082    -2.792901    -1.435908
 C     0.811698    -2.558767    -1.848213
 C     0.402227    -1.356878    -2.466782
 C     1.490439    -0.418849    -2.851111
 C     1.146054     0.943965    -2.936086
 C     1.948586     1.929355    -2.258098
 C     1.055495     2.849026    -1.621911
 C     1.082695     2.969467    -0.202419
 C     1.995287     2.117538     0.559177
 C     1.484559     1.319576     1.668106
 C     2.125663     0.037853     1.953555
 C     1.286042    -1.083569     2.409615
 C     1.630341    -2.389493     1.948305
 C     0.569650    -3.286368     1.523604
 C     0.862279    -3.690912     0.167387
 C    -0.025272    -3.204587    -0.893494
 C    -1.319177    -2.737786    -0.586377
 C    -1.855897    -1.590311    -1.297188
 C    -0.975856    -0.877308    -2.221749
 C    -1.297511     0.513531    -2.567323
 C    -0.224526     1.401585    -2.859879
 C    -0.219047     2.728531    -2.284297
 C    -1.354989     3.259627    -1.693657
 C    -1.247637     3.761722    -0.343933
 C    -0.129896     3.373616     0.423973
 C    -0.581718     2.701676     1.641765
 C     0.117955     1.581106     2.158436
 C    -0.662215     0.510813     2.816620
 C    -0.095989    -0.845587     2.852745
 C    -1.008690    -1.947798     2.772629
 C    -0.710145    -3.014463     1.835003
 C    -1.761465    -2.992774     0.787221
 C    -2.814964    -2.307476     1.324865
 C    -3.523667    -1.289872     0.611150
 C    -3.045203    -0.902294    -0.710592
 C    -3.338141     0.422154    -1.087843
 C    -2.498640     1.128895    -2.056876
 C    -2.562156     2.512947    -1.778625
 C    -3.276551     2.662319    -0.507783
 C    -2.439084     3.364929     0.370650
 C    -2.036934     2.767697     1.622929
 C    -2.768429     1.710299     2.118242
 C    -2.093277     0.656670     2.859816
 C    -2.932973    -0.496723     2.736912
 C    -2.397309    -1.743978     2.645931
 C    -3.817427    -0.275443     1.569780
 C    -3.787317     1.077614     1.251267
 C    -3.811126     1.411839    -0.122501
