# Supplementary material for: Autodesmotic reactions for general strain energy evaluation in polycyclic aromatic nanocarbons
Source: Commun Chem. 2025 Dec 16;9:41. doi: 10.1038/s42004-025-01848-w (PMC12824410; doi:10.1038/s42004-025-01848-w)
Supplement: Supplementary file 4 — Supplementary Data 1 [file 42004_2025_1848_MOESM4_ESM.zip › Coordinates/C60/C60_0041.xyz]

60
E(RB3LYP) =  -2286.12489810     A.U.
 C     4.361972    -0.220601    -1.652951
 C     4.862018     0.964680    -0.912379
 C     5.151548     0.542421     0.404334
 C     5.040083    -0.849241     0.513902
 C     4.431249    -1.328221    -0.761597
 C     3.084789     0.105551    -2.170190
 C     2.757902     1.478072    -1.719494
 C     3.771541     1.866026    -0.817295
 C     3.340365     2.046843     0.591967
 C     4.189820     1.186480     1.346384
 C     3.585510     0.160633     2.107848
 C     4.082429    -1.119116     1.534551
 C     3.096159    -1.995865     1.031846
 C     3.253502    -2.063047    -0.440026
 C     2.048087    -1.921155    -1.188457
 C     1.994457    -0.805190    -2.108199
 C     0.695975    -0.274163    -2.418379
 C     0.432360     1.125233    -2.236260
 C     1.425647     1.852551    -1.505357
 C     0.994958     2.350399    -0.209166
 C     1.955592     2.139711     0.893944
 C     1.430975     1.378153     2.006445
 C     2.225152     0.251344     2.461617
 C     1.487633    -1.001819     2.586926
 C     1.815468    -2.033460     1.612941
 C     0.716507    -2.584668     0.839058
 C     0.775836    -2.388794    -0.610371
 C    -0.446904    -2.168972    -1.316603
 C    -0.438892    -1.148183    -2.374304
 C    -1.634068    -0.616216    -2.876204
 C    -1.851988     0.828590    -2.924389
 C    -0.906559     1.623182    -2.236874
 C    -1.326920     2.443357    -1.106540
 C    -0.402029     2.479051     0.030444
 C    -0.903703     2.151810     1.371547
 C    -0.003081     1.389606     2.248669
 C    -0.566130     0.331427     2.988667
 C     0.172966    -0.928188     3.026870
 C    -0.749725    -1.942981     2.689621
 C    -0.542628    -2.652712     1.472514
 C    -1.781216    -2.568866     0.730712
 C    -1.755366    -2.398690    -0.668660
 C    -2.962626    -1.884482    -1.249760
 C    -2.909361    -1.180728    -2.527083
 C    -3.939373    -0.245710    -2.631909
 C    -3.263953     1.043141    -2.761136
 C    -3.681681     1.883916    -1.727762
 C    -2.729869     2.522749    -0.865325
 C    -3.181413     2.304060     0.482896
 C    -2.298436     2.021205     1.551595
 C    -2.856935     0.857011     2.250822
 C    -1.988504     0.014428     2.906722
 C    -2.078009    -1.395832     2.662415
 C    -2.781123    -1.855365     1.527956
 C    -3.790260    -1.034661     0.923491
 C    -4.010921    -1.264105    -0.481733
 C    -4.594657    -0.228213    -1.337966
 C    -4.613602     1.087501    -0.856033
 C    -4.262325     1.349630     0.476361
 C    -3.928245     0.320485     1.419337
