# Supplementary material for: Autodesmotic reactions for general strain energy evaluation in polycyclic aromatic nanocarbons
Source: Commun Chem. 2025 Dec 16;9:41. doi: 10.1038/s42004-025-01848-w (PMC12824410; doi:10.1038/s42004-025-01848-w)
Supplement: Supplementary file 4 — Supplementary Data 1 [file 42004_2025_1848_MOESM4_ESM.zip › Coordinates/C60/C60_0069.xyz]

60
E(RB3LYP) =  -2286.17577094     A.U.
 C    -4.637746    -0.782962     0.666561
 C    -5.025972     0.565849     1.123616
 C    -4.646456     1.429918     0.118907
 C    -4.085747     0.679750    -1.006530
 C    -3.997931    -0.706311    -0.652156
 C    -3.907988    -1.381571     1.675982
 C    -3.618095    -0.328073     2.718806
 C    -4.171810     0.872418     2.273462
 C    -3.233406     1.931330     1.897205
 C    -3.609454     2.337831     0.559518
 C    -2.603239     2.378942    -0.450079
 C    -2.950855     1.362332    -1.480080
 C    -1.903517     0.641172    -2.033070
 C    -1.845582    -0.793973    -1.855138
 C    -2.768732    -1.399592    -0.924609
 C    -2.133247    -2.228031     0.114969
 C    -2.696916    -2.076942     1.424922
 C    -1.790265    -1.708165     2.505224
 C    -2.267352    -0.445395     3.065977
 C    -1.351979     0.668351     2.955608
 C    -1.843749     1.831958     2.218481
 C    -0.883317     2.436742     1.276744
 C    -1.252642     2.582550    -0.122047
 C    -0.252580     2.293197    -1.153911
 C    -0.645725     1.370848    -2.178452
 C     0.328761     0.749613    -2.940660
 C     0.267977    -0.722359    -3.063775
 C    -0.575278    -1.417694    -2.144113
 C     0.044105    -2.338788    -1.215193
 C    -0.708642    -2.557669     0.018171
 C     0.060731    -2.611369     1.215085
 C    -0.467049    -1.969002     2.396428
 C     0.506886    -1.006449     2.849369
 C     0.071859     0.354732     2.958808
 C     0.987903     1.315619     2.431431
 C     0.481418     2.288546     1.518924
 C     1.503104     2.466735     0.481749
 C     1.169865     2.437613    -0.898869
 C     2.176811     1.951842    -1.862707
 C     1.689715     1.176913    -2.980536
 C     2.438086     0.038181    -3.437972
 C     1.559453    -1.142656    -3.289074
 C     2.225437    -2.073316    -2.427016
 C     1.498884    -2.517817    -1.254383
 C     2.233710    -2.456339     0.013302
 C     1.454242    -2.340707     1.195379
 C     1.733427    -1.339056     2.211664
 C     2.737125    -0.369080     1.944837
 C     2.339487     0.993117     2.044724
 C     2.716141     1.868582     0.945299
 C     3.711524     1.506937     0.041301
 C     3.502526     1.643459    -1.388398
 C     4.287079     0.572460    -1.995831
 C     3.687784    -0.280635    -2.970358
 C     3.590468    -1.643809    -2.351991
 C     4.255847    -1.544690    -1.126268
 C     3.530301    -1.856854     0.077123
 C     3.739746    -0.737858     0.986183
 C     4.451993     0.268728     0.258198
 C     4.892876    -0.239107    -0.980741
