# Supplementary material for: Autodesmotic reactions for general strain energy evaluation in polycyclic aromatic nanocarbons
Source: Commun Chem. 2025 Dec 16;9:41. doi: 10.1038/s42004-025-01848-w (PMC12824410; doi:10.1038/s42004-025-01848-w)
Supplement: Supplementary file 4 — Supplementary Data 1 [file 42004_2025_1848_MOESM4_ESM.zip › Coordinates/C60/C60_0684.xyz]

60
E(RB3LYP) =  -2286.28665172     A.U.
 C    -2.751911    -1.607666    -2.808514
 C    -3.504549    -2.256566    -1.730213
 C    -4.042269    -1.192086    -0.913918
 C    -3.892870     0.016452    -1.609664
 C    -3.018902    -0.247585    -2.783753
 C    -1.362286    -2.010473    -2.755453
 C    -1.245374    -2.900763    -1.637182
 C    -2.520059    -2.863505    -0.948223
 C    -2.522573    -2.350717     0.416927
 C    -3.472142    -1.260695     0.428296
 C    -3.164322    -0.093862     1.158957
 C    -3.282468     1.187985     0.457384
 C    -3.412512     1.159753    -0.959319
 C    -2.279600     1.673176    -1.740011
 C    -1.971429     0.719326    -2.762511
 C    -0.591932     0.338749    -2.947659
 C    -0.292236    -1.086976    -2.967761
 C     1.030545    -1.552239    -2.584621
 C     1.171894    -2.646884    -1.610102
 C    -0.053373    -3.022383    -0.909414
 C    -0.130709    -2.910249     0.539874
 C    -1.326757    -2.313622     1.151031
 C    -1.170416    -1.276455     2.173316
 C    -2.146880    -0.196448     2.218229
 C    -1.790574     1.013650     2.903568
 C    -2.096082     2.295473     2.279995
 C    -2.560209     2.295946     0.966690
 C    -1.587106     3.021291     0.134969
 C    -1.292699     2.521984    -1.156738
 C     0.089664     2.390741    -1.599111
 C     0.428521     1.268906    -2.494388
 C     1.759971     0.801148    -2.512343
 C     2.076033    -0.599689    -2.667872
 C     3.317865    -0.828787    -1.976971
 C     3.496538    -1.897272    -1.140932
 C     2.385669    -2.782000    -0.891097
 C     2.306750    -2.906071     0.531278
 C     1.098661    -2.783610     1.216574
 C     1.265176    -1.788493     2.287010
 C     0.156873    -1.054147     2.758794
 C     0.482831     0.210949     3.343348
 C    -0.531376     1.167703     3.534041
 C     0.020112     2.457711     3.141858
 C    -0.910286     3.128142     2.361147
 C    -0.552325     3.505844     1.016090
 C     0.775944     3.382565     0.602125
 C     1.091392     2.910727    -0.730345
 C     2.403160     2.326872    -0.684356
 C     2.785700     1.394578    -1.643983
 C     3.717460     0.410559    -1.285648
 C     3.997025     0.113433     0.074781
 C     3.977271    -1.336029     0.159017
 C     3.249549    -1.947651     1.143476
 C     2.579440    -1.219392     2.181435
 C     2.736061     0.208110     2.254861
 C     1.734877     0.881697     2.984282
 C     1.380620     2.261427     2.712556
 C     1.793530     2.824118     1.501201
 C     2.778019     2.135494     0.701528
 C     3.389073     0.907807     1.117461
