# Supplementary material for: Autodesmotic reactions for general strain energy evaluation in polycyclic aromatic nanocarbons
Source: Commun Chem. 2025 Dec 16;9:41. doi: 10.1038/s42004-025-01848-w (PMC12824410; doi:10.1038/s42004-025-01848-w)
Supplement: Supplementary file 4 — Supplementary Data 1 [file 42004_2025_1848_MOESM4_ESM.zip › Coordinates/C60/C60_0860.xyz]

60
E(RB3LYP) =  -2286.36227463     A.U.
 C    -0.822427    -1.394245    -3.668158
 C    -1.263935    -2.720360    -3.278897
 C    -2.350985    -2.546962    -2.434693
 C    -2.785609    -1.168001    -2.459482
 C    -1.755128    -0.430914    -3.173335
 C     0.531678    -1.229714    -3.307934
 C     0.979755    -2.491814    -2.684166
 C    -0.188535    -3.272201    -2.475442
 C    -0.617787    -3.538575    -1.141372
 C    -2.022148    -3.131895    -1.121097
 C    -2.526570    -2.532816    -0.000630
 C    -3.397200    -1.356925    -0.085374
 C    -3.401033    -0.601447    -1.323457
 C    -3.305430     0.822614    -1.210442
 C    -2.193422     1.525503    -1.846072
 C    -1.292191     0.841140    -2.684578
 C     0.154042     1.107169    -2.535968
 C     1.062481     0.021272    -2.818266
 C     2.352450    -0.046903    -2.132659
 C     2.765845    -1.284845    -1.556891
 C     1.905918    -2.435782    -1.669089
 C     1.592954    -2.889011    -0.340954
 C     0.252617    -3.233378    -0.028149
 C    -0.310316    -2.658602     1.206239
 C    -1.709428    -2.405651     1.213754
 C    -2.280167    -1.344272     1.973868
 C    -3.298766    -0.680491     1.159386
 C    -3.429215     0.728951     1.247577
 C    -3.498488     1.445924     0.033351
 C    -2.623069     2.610677     0.144589
 C    -1.762539     2.610330    -0.967733
 C    -0.382913     2.927841    -0.818175
 C     0.594971     2.208415    -1.656347
 C     1.944325     2.254243    -1.254875
 C     2.845109     1.140133    -1.502708
 C     3.779016     1.067835    -0.447434
 C     3.913933    -0.150533     0.290358
 C     3.325474    -1.302116    -0.238162
 C     2.435893    -2.126095     0.559367
 C     1.960345    -1.647718     1.804915
 C     0.539763    -1.866392     2.114902
 C    -0.092243    -0.909854     2.961789
 C    -1.483109    -0.606012     2.839983
 C    -1.670400     0.838372     2.975024
 C    -2.588548     1.498747     2.172248
 C    -2.127045     2.697514     1.461354
 C    -0.821232     3.163706     1.626782
 C     0.018901     3.390871     0.479180
 C     1.398571     3.293292     0.915834
 C     2.369679     2.880075     0.009326
 C     3.494222     2.142239     0.496166
 C     3.478050     1.604120     1.785376
 C     3.693758     0.151200     1.668195
 C     2.659949    -0.497550     2.366820
 C     1.914890     0.530563     3.104059
 C     0.582776     0.323234     3.367181
 C    -0.370925     1.419351     3.273324
 C     0.032910     2.614294     2.671990
 C     1.413308     2.798093     2.284975
 C     2.377217     1.843354     2.654625
