# Supplementary material for: Autodesmotic reactions for general strain energy evaluation in polycyclic aromatic nanocarbons
Source: Commun Chem. 2025 Dec 16;9:41. doi: 10.1038/s42004-025-01848-w (PMC12824410; doi:10.1038/s42004-025-01848-w)
Supplement: Supplementary file 4 — Supplementary Data 1 [file 42004_2025_1848_MOESM4_ESM.zip › Coordinates/C60/C60_0874.xyz]

60
E(RB3LYP) =  -2286.26721038     A.U.
 C    -3.782605    -1.284007     0.285771
 C    -4.193971    -0.310847     1.305969
 C    -4.009850     0.998874     0.793582
 C    -3.656739     0.876541    -0.564465
 C    -3.515965    -0.578903    -0.882515
 C    -2.790245    -2.157011     0.824211
 C    -2.693359    -1.779470     2.245477
 C    -3.389629    -0.517862     2.423218
 C    -2.631001     0.687907     2.719343
 C    -3.025062     1.643081     1.687190
 C    -2.042990     2.433430     1.146427
 C    -1.984667     2.677543    -0.303944
 C    -2.758894     1.810031    -1.180048
 C    -2.161301     1.407307    -2.377470
 C    -2.098816    -0.038804    -2.714751
 C    -2.467768    -1.007136    -1.734916
 C    -1.470955    -1.974969    -1.271527
 C    -1.600191    -2.487458     0.089718
 C    -0.390556    -2.863212     0.858866
 C    -0.453355    -2.723160     2.288263
 C    -1.511124    -1.921760     2.878275
 C    -0.876071    -0.755743     3.548774
 C    -1.288918     0.578363     3.161237
 C    -0.241597     1.466729     2.613151
 C    -0.682797     2.400993     1.638767
 C     0.166036     2.832587     0.578363
 C    -0.670198     3.018096    -0.634633
 C    -0.132991     2.770534    -1.942991
 C    -0.948730     2.009282    -2.861937
 C    -0.306160     1.044818    -3.689803
 C    -0.974785    -0.235814    -3.477427
 C     0.018959    -1.197175    -3.110112
 C    -0.158264    -2.002777    -1.940575
 C     1.044228    -2.396858    -1.187910
 C     0.931587    -2.818713     0.221666
 C     2.084969    -2.638453     1.071344
 C     1.933101    -2.357392     2.458462
 C     0.701602    -2.380695     3.029812
 C     0.456179    -1.053874     3.668241
 C     1.511883    -0.170920     3.246590
 C     1.171106     1.064341     2.574345
 C     2.051621     1.528232     1.497846
 C     1.514858     2.463764     0.503952
 C     2.125105     2.585908    -0.813353
 C     1.272833     2.656386    -2.044236
 C     1.888214     1.805219    -3.020627
 C     1.073048     0.850306    -3.698770
 C     1.301534    -0.593742    -3.445985
 C     2.426954    -0.995872    -2.762096
 C     2.312043    -1.932361    -1.663691
 C     3.338723    -1.539994    -0.701680
 C     3.151415    -1.773976     0.634909
 C     3.246468    -0.651408     1.573875
 C     2.510572    -1.010853     2.693030
 C     3.186660     0.694383     1.067622
 C     3.739888     0.853929    -0.235625
 C     3.288173     1.907101    -1.115143
 C     3.133490     1.365465    -2.476092
 C     3.421118     0.016052    -2.402164
 C     3.907186    -0.295981    -1.073809
