# Supplementary material for: Autodesmotic reactions for general strain energy evaluation in polycyclic aromatic nanocarbons
Source: Commun Chem. 2025 Dec 16;9:41. doi: 10.1038/s42004-025-01848-w (PMC12824410; doi:10.1038/s42004-025-01848-w)
Supplement: Supplementary file 4 — Supplementary Data 1 [file 42004_2025_1848_MOESM4_ESM.zip › Coordinates/C60/C60_1559.xyz]

60
E(RB3LYP) =  -2286.37596872     A.U.
 C    -2.885503    -2.431715    -0.878835
 C    -3.892189    -1.423853    -0.498251
 C    -3.851605    -0.422176    -1.464423
 C    -2.928777    -0.830695    -2.516151
 C    -2.280634    -2.034040    -2.126728
 C    -2.120909    -2.757502     0.235381
 C    -2.737945    -2.076716     1.393840
 C    -3.732088    -1.126212     0.880042
 C    -3.625508     0.220638     1.279200
 C    -3.460503     1.247713     0.258277
 C    -3.527642     0.929406    -1.099846
 C    -2.468294     1.401487    -2.004073
 C    -2.156131     0.295444    -2.893373
 C    -0.842828     0.073204    -3.301098
 C    -0.227011    -1.215174    -3.115053
 C    -0.871248    -2.186610    -2.292690
 C    -0.084822    -2.783226    -1.185940
 C    -0.681570    -2.923460     0.139364
 C     0.128510    -2.672582     1.317109
 C    -0.543812    -2.155840     2.491494
 C    -1.962626    -1.753468     2.464271
 C    -2.066907    -0.421484     3.072486
 C    -2.766278     0.576850     2.385367
 C    -2.062789     1.807211     2.056870
 C    -2.448977     2.175170     0.718800
 C    -1.508104     2.761140    -0.183495
 C    -1.444861     2.274708    -1.576409
 C    -0.117486     2.166300    -2.236947
 C     0.161688     1.070677    -3.077298
 C     1.467513     0.397375    -3.044432
 C     1.190864    -0.998768    -3.054122
 C     1.992943    -1.878542    -2.295499
 C     1.315642    -2.691820    -1.253010
 C     2.144020    -2.640109    -0.083226
 C     1.564186    -2.419155     1.198844
 C     2.219312    -1.413756     2.070398
 C     1.407275    -0.751227     3.027511
 C     0.114050    -1.251565     3.316628
 C    -0.783404    -0.132293     3.608019
 C    -0.087088     1.044571     3.340413
 C    -0.726222     2.055414     2.526069
 C     0.100415     2.858017     1.709379
 C    -0.313385     3.248403     0.406911
 C     0.886773     3.393532    -0.379148
 C     1.037116     2.758384    -1.599869
 C     2.385223     2.136063    -1.632480
 C     2.605645     0.918972    -2.343479
 C     3.552285    -0.034602    -1.797699
 C     3.221378    -1.443430    -1.820944
 C     3.370083    -1.978941    -0.464393
 C     3.910367    -0.988384     0.318060
 C     3.295837    -0.625670     1.553664
 C     3.222860     0.816371     1.581809
 C     2.165533     1.476478     2.273423
 C     1.322627     0.679530     3.083382
 C     1.577076     2.655377     1.659025
 C     2.050764     3.118289     0.437315
 C     2.993641     2.370277    -0.347868
 C     3.703899     1.319428     0.266696
 C     4.099617     0.216590    -0.503266
