# Supplementary material for: Autodesmotic reactions for general strain energy evaluation in polycyclic aromatic nanocarbons
Source: Commun Chem. 2025 Dec 16;9:41. doi: 10.1038/s42004-025-01848-w (PMC12824410; doi:10.1038/s42004-025-01848-w)
Supplement: Supplementary file 4 — Supplementary Data 1 [file 42004_2025_1848_MOESM4_ESM.zip › Coordinates/C60/C60_0647.xyz]

60
E(RB3LYP) =  -2286.22760423     A.U.
 C    -2.792375    -1.961255    -2.696579
 C    -3.661254    -0.764523    -2.764467
 C    -2.838765     0.327597    -3.235225
 C    -1.660633    -0.215717    -3.740187
 C    -1.612577    -1.660127    -3.357873
 C    -2.713692    -2.436129    -1.339175
 C    -3.679603    -1.610357    -0.611145
 C    -4.013709    -0.476211    -1.459597
 C    -3.495358     0.841890    -1.049932
 C    -2.700333     1.305279    -2.156941
 C    -1.462568     1.937952    -1.890185
 C    -0.293425     1.550887    -2.685369
 C    -0.411669     0.351532    -3.454871
 C     0.463227    -0.724851    -3.042212
 C    -0.354226    -1.892344    -2.757787
 C    -0.226948    -2.482328    -1.455309
 C    -1.460125    -2.728486    -0.700775
 C    -1.404979    -2.673747     0.778044
 C    -2.553248    -2.159726     1.463512
 C    -3.521732    -1.385594     0.711306
 C    -3.480616    -0.002240     1.234581
 C    -3.125594     1.058913     0.302148
 C    -1.962986     1.880478     0.614898
 C    -1.203514     2.389255    -0.517774
 C     0.059236     2.955804    -0.272697
 C     1.119587     2.895895    -1.234311
 C     1.028635     1.899926    -2.250969
 C     2.103685     0.905160    -2.299179
 C     1.664351    -0.485910    -2.393082
 C     2.078466    -1.470885    -1.407169
 C     1.040882    -2.292983    -0.771657
 C     1.120984    -2.489250     0.668615
 C    -0.107447    -2.588624     1.461555
 C    -0.064136    -2.031127     2.793018
 C    -1.212216    -1.407912     3.339725
 C    -2.407938    -1.458253     2.688917
 C    -2.869070    -0.066411     2.463963
 C    -1.811862     0.813202     2.864973
 C    -1.292369     1.761537     1.935155
 C     0.116055     2.127689     2.086019
 C     0.678098     2.948047     1.060205
 C     2.053753     3.095885     0.928159
 C     2.342817     3.100593    -0.519637
 C     3.436976     2.314727    -0.736909
 C     3.316806     1.150642    -1.599004
 C     3.919558     0.083692    -0.895419
 C     3.292058    -1.183942    -0.720247
 C     3.421647    -1.547064     0.652549
 C     2.321917    -2.059269     1.341576
 C     2.224654    -1.247993     2.555739
 C     1.032451    -1.160608     3.177446
 C     0.487643     0.170783     3.504791
 C    -0.879088     0.018017     3.609568
 C     1.056844     1.319248     2.856053
 C     2.481288     1.249991     2.494168
 C     2.997959     2.242176     1.589941
 C     3.974332     1.882154     0.585562
 C     4.367909     0.565982     0.442988
 C     3.988019    -0.404328     1.388136
 C     3.084218    -0.076735     2.422371
