# Supplementary material for: Autodesmotic reactions for general strain energy evaluation in polycyclic aromatic nanocarbons
Source: Commun Chem. 2025 Dec 16;9:41. doi: 10.1038/s42004-025-01848-w (PMC12824410; doi:10.1038/s42004-025-01848-w)
Supplement: Supplementary file 4 — Supplementary Data 1 [file 42004_2025_1848_MOESM4_ESM.zip › Coordinates/C60/C60_0121.xyz]

60
E(RB3LYP) =  -2286.24776328     A.U.
 C    -3.689121    -2.347271    -0.452676
 C    -4.648524    -1.300324    -0.189679
 C    -4.583352    -0.389130    -1.252591
 C    -3.708152    -0.835495    -2.260563
 C    -3.045933    -2.027021    -1.716029
 C    -2.797470    -2.366498     0.654047
 C    -3.183988    -1.297343     1.599022
 C    -4.198488    -0.569383     0.966782
 C    -3.920220     0.845325     0.624981
 C    -4.144727     0.948745    -0.780237
 C    -3.108401     1.389800    -1.628639
 C    -2.885927     0.293732    -2.600030
 C    -1.602390     0.065870    -2.995848
 C    -1.007181    -1.252911    -2.782813
 C    -1.632861    -2.184871    -1.899575
 C    -0.776987    -2.682615    -0.794594
 C    -1.409982    -2.683677     0.531785
 C    -0.612214    -2.348715     1.650326
 C    -1.020891    -1.345548     2.628634
 C    -2.205557    -0.630898     2.384537
 C    -2.124741     0.836459     2.331746
 C    -2.809264     1.491794     1.196235
 C    -1.981427     2.342996     0.323913
 C    -1.989406     2.116437    -1.105419
 C    -0.694363     2.060636    -1.805943
 C    -0.554375     1.032617    -2.774513
 C     0.685714     0.338639    -2.891352
 C     0.386180    -1.075238    -2.788787
 C     1.250210    -1.905161    -2.024136
 C     0.650617    -2.608759    -0.884927
 C     1.469227    -2.604746     0.344266
 C     0.807230    -2.344835     1.575116
 C     1.326145    -1.371208     2.503958
 C     0.174480    -0.705965     3.085685
 C     0.198677     0.666988     3.280348
 C    -0.968105     1.435337     2.841737
 C    -0.452574     2.615708     2.217699
 C    -0.814583     2.911053     0.882209
 C     0.412683     3.097216     0.116433
 C     0.540848     2.548505    -1.178785
 C     1.870608     2.045897    -1.600331
 C     1.920000     0.865745    -2.461284
 C     2.962234    -0.107854    -2.333063
 C     2.589582    -1.480783    -2.005450
 C     3.478553    -1.902198    -0.944873
 C     2.831132    -2.228384     0.316013
 C     3.409626    -1.339310     1.309300
 C     2.564616    -0.719466     2.289550
 C     2.594616     0.749180     2.463126
 C     1.406610     1.397843     2.928518
 C     0.969583     2.608732     2.316063
 C     1.511933     3.023458     1.062982
 C     2.727601     2.504316     0.684997
 C     2.984091     2.199455    -0.712219
 C     4.087981     1.301249    -0.734427
 C     4.131908     0.180468    -1.556649
 C     4.512674    -0.989599    -0.756888
 C     4.431135    -0.575898     0.628199
 C     4.298120     0.821048     0.664994
 C     3.386591     1.485860     1.509119
