# Supplementary material for: Autodesmotic reactions for general strain energy evaluation in polycyclic aromatic nanocarbons
Source: Commun Chem. 2025 Dec 16;9:41. doi: 10.1038/s42004-025-01848-w (PMC12824410; doi:10.1038/s42004-025-01848-w)
Supplement: Supplementary file 4 — Supplementary Data 1 [file 42004_2025_1848_MOESM4_ESM.zip › Coordinates/C60/C60_0135.xyz]

60
E(RB3LYP) =  -2286.21489745     A.U.
 C    -4.227776    -0.927190     0.667790
 C    -4.707460     0.278629     1.348341
 C    -4.706876     1.310352     0.428938
 C    -4.284542     0.779019    -0.849200
 C    -3.976378    -0.632591    -0.721906
 C    -3.211300    -1.532307     1.433684
 C    -2.934096    -0.591242     2.581414
 C    -3.713915     0.570932     2.359109
 C    -3.040323     1.816820     2.046536
 C    -3.661147     2.258846     0.821527
 C    -2.846890     2.554797    -0.289941
 C    -3.308856     1.644886    -1.402819
 C    -2.351979     1.095365    -2.224126
 C    -2.141647    -0.330517    -2.310645
 C    -2.806537    -1.166899    -1.353171
 C    -1.933824    -2.079201    -0.632499
 C    -2.118893    -2.182386     0.819060
 C    -0.923327    -2.384328     1.651551
 C    -0.648775    -1.449619     2.692607
 C    -1.626799    -0.423866     2.975263
 C    -0.958838     0.853780     2.895998
 C    -1.618009     1.913632     2.188491
 C    -0.816768     2.543515     1.151844
 C    -1.461839     2.786641    -0.143010
 C    -0.641718     2.648428    -1.356022
 C    -1.066165     1.739090    -2.368859
 C    -0.140290     0.790183    -2.870111
 C    -0.778855    -0.515574    -2.691766
 C    -0.004499    -1.598941    -2.250295
 C    -0.629467    -2.408332    -1.190632
 C     0.258954    -3.161613    -0.373007
 C     0.183656    -3.000569     1.084942
 C     1.519243    -2.731930     1.536711
 C     1.784051    -1.482198     2.199761
 C     0.644353    -0.875233     2.774873
 C     0.433630     0.573822     2.756834
 C     1.301737     1.380087     2.005513
 C     0.632837     2.407841     1.190020
 C     1.363006     2.887874     0.066807
 C     0.728360     2.846628    -1.257100
 C     1.657428     2.195707    -2.136362
 C     1.258655     0.968722    -2.774377
 C     2.120164    -0.219539    -2.702460
 C     1.468863    -1.525932    -2.424940
 C     2.228985    -2.532332    -1.759886
 C     1.597332    -3.303463    -0.726140
 C     2.398089    -3.168381     0.497598
 C     3.539189    -2.476145     0.214746
 C     3.867795    -1.232024     0.877340
 C     2.893125    -0.626630     1.755857
 C     2.636356     0.833128     1.650006
 C     3.388213     1.584452     0.699623
 C     2.710360     2.576411    -0.087090
 C     2.937516     2.267846    -1.504883
 C     3.821650     1.233619    -1.604281
 C     3.481065    -0.008366    -2.264789
 C     4.126564    -1.020504    -1.481338
 C     3.550807    -2.233337    -1.257490
 C     4.478490    -0.431876    -0.143230
 C     4.277311     0.912018    -0.220408
