# Supplementary material for: Autodesmotic reactions for general strain energy evaluation in polycyclic aromatic nanocarbons
Source: Commun Chem. 2025 Dec 16;9:41. doi: 10.1038/s42004-025-01848-w (PMC12824410; doi:10.1038/s42004-025-01848-w)
Supplement: Supplementary file 4 — Supplementary Data 1 [file 42004_2025_1848_MOESM4_ESM.zip › Coordinates/C60/C60_0653.xyz]

60
E(RB3LYP) =  -2286.28195258     A.U.
 C    -4.351706    -1.087404     0.436379
 C    -4.476693     0.048624     1.366424
 C    -4.124615     1.234140     0.618502
 C    -4.095577     0.902760    -0.731022
 C    -4.253024    -0.574435    -0.858405
 C    -3.348898    -2.015568     0.902466
 C    -2.878154    -1.450436     2.162446
 C    -3.461975    -0.125911     2.298848
 C    -2.544130     1.015214     2.310398
 C    -2.912009     1.833006     1.197227
 C    -1.890459     2.393382     0.381423
 C    -2.008581     2.214836    -1.064573
 C    -3.023857     1.304494    -1.557347
 C    -2.597430     0.157499    -2.306972
 C    -3.252911    -1.029928    -1.733652
 C    -2.414488    -2.138065    -1.390094
 C    -2.389225    -2.586551     0.004935
 C    -1.071577    -3.006035     0.565862
 C    -0.702000    -2.514001     1.854845
 C    -1.577078    -1.611702     2.565136
 C    -0.772237    -0.488694     3.005706
 C    -1.183769     0.839909     2.673462
 C    -0.185319     1.744278     2.122791
 C    -0.547316     2.522878     0.957597
 C     0.525346     2.994523     0.094511
 C     0.370606     2.827829    -1.317291
 C    -0.832300     2.275001    -1.835256
 C    -0.493777     1.252837    -2.806885
 C    -1.307452     0.096419    -2.905139
 C    -0.668838    -1.163336    -2.978452
 C    -1.213359    -2.266755    -2.174562
 C    -0.139500    -3.036551    -1.734629
 C     0.012978    -3.278295    -0.325516
 C     1.377196    -2.962300     0.000620
 C     1.700807    -2.387432     1.251596
 C     0.646216    -2.140766     2.165956
 C     0.590149    -0.864790     2.853068
 C     1.611867     0.095802     2.732442
 C     1.227586     1.467728     2.405758
 C     2.203978     2.290889     1.779519
 C     1.853197     3.008542     0.594166
 C     2.990746     2.870592    -0.317741
 C     2.744384     2.230468    -1.599769
 C     1.464029     2.270362    -2.089791
 C     0.935574     1.153549    -2.836769
 C     1.606054    -0.107383    -2.812996
 C     0.765609    -1.256472    -2.947630
 C     1.084029    -2.464621    -2.236060
 C     2.016850    -2.413104    -1.203338
 C     3.018297    -1.379305    -1.148803
 C     3.634264    -1.192167     0.129611
 C     2.832450    -1.526926     1.318433
 C     2.868900    -0.402089     2.208741
 C     3.856704     0.488134     1.734864
 C     3.595694     1.847104     1.605575
 C     4.077306     2.277755     0.312691
 C     4.357291     1.054840    -0.460083
 C     3.523830     0.997649    -1.637553
 C     2.870531    -0.216165    -2.028109
 C     4.355783    -0.023860     0.426441
