# Supplementary material for: Autodesmotic reactions for general strain energy evaluation in polycyclic aromatic nanocarbons
Source: Commun Chem. 2025 Dec 16;9:41. doi: 10.1038/s42004-025-01848-w (PMC12824410; doi:10.1038/s42004-025-01848-w)
Supplement: Supplementary file 4 — Supplementary Data 1 [file 42004_2025_1848_MOESM4_ESM.zip › Coordinates/C60/C60_1565.xyz]

60
E(RB3LYP) =  -2286.36112254     A.U.
 C    -2.912614    -2.422517    -0.623971
 C    -3.895346    -1.414006    -0.232120
 C    -3.959169    -0.483179    -1.260485
 C    -3.142827    -0.948762    -2.361412
 C    -2.436182    -2.123640    -1.945238
 C    -1.998114    -2.537781     0.421858
 C    -2.483702    -1.741533     1.576598
 C    -3.624973    -0.991767     1.106860
 C    -3.682093     0.393919     1.393661
 C    -3.545800     1.362639     0.282000
 C    -3.619809     0.909585    -1.017854
 C    -2.590309     1.293829    -1.973426
 C    -2.415876     0.153780    -2.879580
 C    -1.199593    -0.094395    -3.474723
 C    -0.569341    -1.395056    -3.288873
 C    -1.056588    -2.268747    -2.260375
 C    -0.108260    -2.673263    -1.203676
 C    -0.586724    -2.698336     0.172621
 C     0.309839    -2.432856     1.300874
 C    -0.176248    -1.659257     2.481459
 C    -1.587069    -1.222500     2.532841
 C    -1.909350     0.073490     3.081486
 C    -2.895001     0.863357     2.447846
 C    -2.238706     2.106406     2.038382
 C    -2.490342     2.298156     0.652740
 C    -1.390559     2.583409    -0.215495
 C    -1.462449     2.076179    -1.601169
 C    -0.226287     1.917334    -2.390570
 C    -0.148683     0.897251    -3.397347
 C     1.077435     0.216477    -3.629772
 C     0.813568    -1.188580    -3.453545
 C     1.778523    -1.742770    -2.582946
 C     1.324820    -2.494274    -1.438490
 C     2.198150    -2.509926    -0.316157
 C     1.692342    -2.473022     1.050657
 C     2.649754    -1.739444     1.866472
 C     2.174691    -0.909238     2.884784
 C     0.761620    -0.915507     3.220923
 C     0.427663     0.461443     3.627364
 C    -0.820914     0.970408     3.411174
 C    -0.976394     2.195874     2.617347
 C     0.126387     2.681463     1.841208
 C    -0.084765     2.860813     0.401491
 C     1.072981     2.758385    -0.429303
 C     1.012149     2.303519    -1.789274
 C     2.270266     1.634887    -2.097996
 C     2.269211     0.522213    -2.939283
 C     2.825108    -0.735493    -2.426066
 C     3.609694    -0.725236    -1.289856
 C     3.406322    -1.755977    -0.328155
 C     3.652050    -1.236807     0.989181
 C     3.910048     0.164556     0.888783
 C     3.369294     1.018671     1.866812
 C     2.660161     0.438766     2.951048
 C     1.543073     1.278151     3.289497
 C     1.425858     2.324968     2.334101
 C     2.565455     2.179257     1.448242
 C     2.389654     2.433385     0.103718
 C     3.093049     1.642415    -0.902750
 C     3.824924     0.518885    -0.532125
