# Supplementary material for: Autodesmotic reactions for general strain energy evaluation in polycyclic aromatic nanocarbons
Source: Commun Chem. 2025 Dec 16;9:41. doi: 10.1038/s42004-025-01848-w (PMC12824410; doi:10.1038/s42004-025-01848-w)
Supplement: Supplementary file 4 — Supplementary Data 1 [file 42004_2025_1848_MOESM4_ESM.zip › Coordinates/C60/C60_1203.xyz]

60
E(RB3LYP) =  -2286.28611474     A.U.
 C    -4.201584    -0.977252    -0.654690
 C    -3.747162    -2.182743    -1.379586
 C    -3.241996    -3.059039    -0.438698
 C    -3.241879    -2.373568     0.897083
 C    -3.675476    -1.047177     0.706030
 C    -3.901819     0.099211    -1.443118
 C    -3.197696    -0.365512    -2.649802
 C    -2.945581    -1.768883    -2.516229
 C    -1.572108    -2.236988    -2.626731
 C    -1.097528    -3.206095    -1.666790
 C    -1.978114    -3.640019    -0.608632
 C    -1.270111    -3.545133     0.647068
 C    -2.005586    -2.638013     1.508219
 C    -1.305665    -1.604608     2.196351
 C    -1.812737    -0.235559     2.155522
 C    -2.921340     0.059754     1.265527
 C    -2.824215     1.286723     0.459400
 C    -3.211611     1.242202    -0.931033
 C    -2.278491     1.674465    -1.930154
 C    -2.198286     0.576291    -2.925955
 C    -0.920242     0.113660    -3.258135
 C    -0.591434    -1.280502    -3.068228
 C     0.766072    -1.283388    -2.584391
 C     1.175560    -2.111267    -1.505677
 C     0.209234    -3.050924    -1.062900
 C     0.068212    -3.274244     0.376636
 C     0.838109    -2.520049     1.279006
 C     0.118735    -1.790438     2.338510
 C     0.844582    -0.837841     3.074405
 C     0.349188     0.535707     3.173698
 C    -0.894878     0.846907     2.566883
 C    -0.947253     2.099443     1.899622
 C    -1.828233     2.235930     0.758183
 C    -1.092045     2.921275    -0.254022
 C    -1.154043     2.449039    -1.596738
 C     0.129899     2.164615    -2.275134
 C     0.237070     0.930097    -2.978017
 C     1.320497     0.051348    -2.677730
 C     2.437265     0.456042    -1.921946
 C     3.011035    -0.463347    -0.926921
 C     2.228557    -1.637364    -0.583762
 C     2.105202    -1.997296     0.826359
 C     2.881183    -1.306572     1.802073
 C     2.233802    -0.796089     2.996113
 C     2.659319     0.571736     3.183681
 C     1.493431     1.422712     3.163610
 C     1.491967     2.597896     2.324076
 C     0.230347     2.906865     1.703777
 C     0.147517     3.367410     0.336613
 C     1.307164     3.437884    -0.442916
 C     1.316408     2.659487    -1.706994
 C     2.518739     1.878640    -1.687997
 C     3.350865     2.383017    -0.640082
 C     4.073950     1.553049     0.171500
 C     3.884189     0.107569     0.082444
 C     3.851217    -0.371509     1.406537
 C     3.741158     0.810661     2.325536
 C     3.795977     1.962229     1.564473
 C     2.693129     2.905212     1.562231
 C     2.547533     3.294344     0.191844
