# Supplementary material for: Autodesmotic reactions for general strain energy evaluation in polycyclic aromatic nanocarbons
Source: Commun Chem. 2025 Dec 16;9:41. doi: 10.1038/s42004-025-01848-w (PMC12824410; doi:10.1038/s42004-025-01848-w)
Supplement: Supplementary file 4 — Supplementary Data 1 [file 42004_2025_1848_MOESM4_ESM.zip › Coordinates/C60/C60_0109.xyz]

60
E(RB3LYP) =  -2286.27338673     A.U.
 C    -4.302968    -0.988344     0.417815
 C    -4.621003     0.099734     1.309020
 C    -4.554459     1.260259     0.563771
 C    -4.286514     0.968235    -0.846871
 C    -4.068154    -0.439992    -0.943829
 C    -3.250506    -1.697418     0.999953
 C    -2.804394    -0.964658     2.235420
 C    -3.593002     0.175073     2.350713
 C    -2.892573     1.445989     2.206523
 C    -3.519568     2.124366     1.071226
 C    -2.738734     2.545251    -0.032563
 C    -3.251443     1.855115    -1.245589
 C    -2.309423     1.418397    -2.160100
 C    -2.251758     0.018350    -2.506830
 C    -2.980087    -0.938909    -1.726558
 C    -2.190002    -2.085194    -1.223330
 C    -2.274128    -2.377118     0.214630
 C    -1.102935    -2.779527     0.900979
 C    -0.641238    -2.022538     2.082867
 C    -1.412498    -0.938396     2.556803
 C    -0.729129     0.320581     2.734151
 C    -1.499358     1.514223     2.330221
 C    -0.798366     2.439949     1.432076
 C    -1.349016     2.754348     0.121116
 C    -0.446008     2.630846    -1.025521
 C    -0.947910     1.913992    -2.144191
 C    -0.102131     0.955524    -2.784955
 C    -0.916373    -0.233521    -2.973165
 C    -0.339953    -1.474582    -2.788208
 C    -0.975567    -2.401818    -1.860720
 C     0.107500    -3.075663    -1.181131
 C     0.050032    -3.226098     0.214966
 C     1.219513    -2.884816     1.021190
 C     0.769591    -2.010160     2.093036
 C     1.520621    -0.839577     2.446156
 C     0.717191     0.348893     2.725865
 C     1.323172     1.617377     2.434988
 C     0.567312     2.542315     1.575570
 C     1.430806     2.937028     0.494284
 C     0.989782     2.678363    -0.843746
 C     1.894510     1.921388    -1.722164
 C     1.297345     0.890193    -2.568564
 C     1.934892    -0.432128    -2.695026
 C     1.086506    -1.586913    -2.688180
 C     1.357576    -2.679850    -1.776637
 C     2.541740    -2.682030    -1.019397
 C     2.448227    -2.704034     0.452982
 C     3.376078    -1.716375     0.991582
 C     2.912738    -0.733598     1.954188
 C     3.501324     0.589917     1.850217
 C     2.658540     1.715650     2.085082
 C     2.747872     2.621292     0.907833
 C     3.669954     2.113242     0.040891
 C     3.261708     1.724712    -1.299649
 C     3.913497     0.495185    -1.559120
 C     3.255502    -0.605567    -2.152888
 C     3.545892    -1.768028    -1.340175
 C     4.190398    -1.317466    -0.111582
 C     4.554593     0.023522    -0.293724
 C     4.304787     0.945008     0.698302
