# Supplementary material for: Autodesmotic reactions for general strain energy evaluation in polycyclic aromatic nanocarbons
Source: Commun Chem. 2025 Dec 16;9:41. doi: 10.1038/s42004-025-01848-w (PMC12824410; doi:10.1038/s42004-025-01848-w)
Supplement: Supplementary file 4 — Supplementary Data 1 [file 42004_2025_1848_MOESM4_ESM.zip › Coordinates/C60/C60_1217.xyz]

60
E(RB3LYP) =  -2286.19699325     A.U.
 C    -3.221706    -2.636463    -0.805542
 C    -4.180063    -1.585588    -0.479058
 C    -4.150840    -0.693203    -1.546087
 C    -3.030877    -1.068973    -2.467825
 C    -2.431452    -2.231665    -1.985289
 C    -2.602209    -3.063734     0.351807
 C    -2.930869    -2.114610     1.410968
 C    -3.795122    -1.117762     0.847342
 C    -3.479231     0.258945     1.072641
 C    -3.780778     1.157709    -0.022693
 C    -4.092277     0.672231    -1.339169
 C    -3.007179     1.190734    -2.191988
 C    -2.270631     0.101511    -2.754939
 C    -0.828022     0.085844    -2.664189
 C    -0.189762    -1.196859    -2.420358
 C    -1.009079    -2.324689    -1.947172
 C    -0.453076    -3.131719    -0.865344
 C    -1.208939    -3.305755     0.351707
 C    -0.677549    -2.689667     1.531055
 C    -1.708584    -1.799858     2.036854
 C    -1.325659    -0.462247     2.364205
 C    -2.290861     0.586349     1.948685
 C    -1.820239     1.906160     1.940976
 C    -2.173688     2.778041     0.817396
 C    -2.936447     2.306316    -0.221360
 C    -2.345635     2.233229    -1.559702
 C    -0.925240     2.406935    -1.725935
 C    -0.126127     1.314874    -2.277889
 C     1.309755     1.275521    -2.002891
 C     2.026143     0.021070    -2.146574
 C     1.249114    -1.225088    -2.221288
 C     1.784146    -2.388511    -1.574677
 C     0.915249    -3.099873    -0.686374
 C     1.512591    -3.022465     0.657145
 C     0.695524    -2.413894     1.670388
 C     1.141208    -1.198738     2.311887
 C     0.091901    -0.179071     2.585367
 C     0.507381     1.216561     2.648648
 C    -0.461515     2.238148     2.314054
 C    -0.047497     3.363569     1.532992
 C    -1.012955     3.488851     0.470705
 C    -0.338426     3.280595    -0.770245
 C     1.064615     3.228612    -0.479309
 C     1.915486     2.347225    -1.170754
 C     3.207231     2.131583    -0.539313
 C     3.954958     0.994869    -0.876080
 C     3.400335    -0.054495    -1.636779
 C     3.876715    -1.282676    -1.020219
 C     3.052331    -2.355855    -0.931124
 C     2.830988    -2.648098     0.509327
 C     3.423927    -1.623237     1.285286
 C     2.560363    -0.828765     2.170021
 C     2.916465     0.554717     2.308777
 C     1.874662     1.553033     2.467732
 C     2.241337     2.712407     1.639689
 C     1.228533     3.401806     0.979568
 C     3.351433     2.343538     0.889643
 C     3.912642     1.137391     1.454043
 C     4.484145     0.405200     0.401576
 C     4.323362    -0.950015     0.359684
