# Supplementary material for: Autodesmotic reactions for general strain energy evaluation in polycyclic aromatic nanocarbons
Source: Commun Chem. 2025 Dec 16;9:41. doi: 10.1038/s42004-025-01848-w (PMC12824410; doi:10.1038/s42004-025-01848-w)
Supplement: Supplementary file 4 — Supplementary Data 1 [file 42004_2025_1848_MOESM4_ESM.zip › Coordinates/C60/C60_0486.xyz]

60
E(RB3LYP) =  -2286.24264388     A.U.
 C    -4.321695    -0.871663     0.714570
 C    -4.519262     0.522312     1.133441
 C    -4.364874     1.323781    -0.093177
 C    -4.534390     0.475205    -1.194777
 C    -4.432286    -0.937087    -0.663448
 C    -3.115003    -1.408065     1.342872
 C    -2.644264    -0.376752     2.212557
 C    -3.425211     0.820192     1.912519
 C    -2.652075     1.915344     1.329499
 C    -3.164118     2.122061    -0.011513
 C    -2.204372     2.169483    -1.102357
 C    -2.517223     1.413465    -2.284071
 C    -3.677556     0.557012    -2.282101
 C    -3.174449    -0.782630    -2.549556
 C    -3.481405    -1.650873    -1.454018
 C    -2.383538    -2.367184    -0.825775
 C    -2.145744    -2.199360     0.617276
 C    -0.787705    -2.247797     1.138302
 C    -0.431335    -1.375440     2.269166
 C    -1.306279    -0.251446     2.556250
 C    -0.700916     1.070051     2.557461
 C    -1.315280     2.032450     1.639484
 C    -0.426055     2.603136     0.623761
 C    -0.797269     2.402649    -0.791599
 C     0.259356     1.972337    -1.677827
 C    -0.086708     0.975002    -2.693227
 C    -1.435652     0.704726    -2.937279
 C    -1.882367    -0.688249    -3.092119
 C    -0.994206    -1.700772    -2.783419
 C    -1.234079    -2.556055    -1.625906
 C     0.054136    -2.836800    -1.074994
 C     0.327139    -2.714871     0.308223
 C     1.738962    -2.508032     0.721498
 C     1.990785    -1.924598     2.021002
 C     0.887404    -1.249429     2.691552
 C     1.400559     0.004765     3.224105
 C     0.672412     1.200747     2.887649
 C     1.409759     2.279953     2.262000
 C     0.885696     2.787310     0.987651
 C     1.962603     2.719290     0.014418
 C     1.668629     2.118669    -1.273501
 C     2.664516     1.261917    -1.803950
 C     2.235768     0.088801    -2.583551
 C     0.883118    -0.105337    -2.954040
 C     0.405682    -1.450794    -2.895805
 C     1.068752    -2.391343    -2.031706
 C     2.361571    -2.164581    -1.644722
 C     2.759210    -2.326009    -0.251328
 C     3.868993    -1.398807    -0.011830
 C     4.078717    -0.837523     1.271910
 C     3.169186    -1.227668     2.320868
 C     2.815297    -0.036145     3.097235
 C     3.502546     1.047680     2.535515
 C     2.802371     2.203499     2.129301
 C     3.146900     2.454072     0.713680
 C     4.047579     1.433033     0.275972
 C     3.828926     0.876558    -1.013391
 C     3.940316    -0.536043    -1.145778
 C     3.013930    -0.998976    -2.149831
 C     4.304502     0.564829     1.386859
