# Supplementary material for: Autodesmotic reactions for general strain energy evaluation in polycyclic aromatic nanocarbons
Source: Commun Chem. 2025 Dec 16;9:41. doi: 10.1038/s42004-025-01848-w (PMC12824410; doi:10.1038/s42004-025-01848-w)
Supplement: Supplementary file 4 — Supplementary Data 1 [file 42004_2025_1848_MOESM4_ESM.zip › Coordinates/C60/C60_0492.xyz]

60
E(RB3LYP) =  -2286.29457559     A.U.
 C    -4.295553    -0.759168     0.814475
 C    -4.493466     0.677923     1.023807
 C    -4.369358     1.312229    -0.274921
 C    -4.445174     0.300758    -1.258503
 C    -4.332607    -1.020044    -0.541987
 C    -3.119618    -1.196814     1.556385
 C    -2.617641    -0.035143     2.241220
 C    -3.402158     1.091488     1.778816
 C    -2.651380     2.112199     1.072053
 C    -3.199781     2.167460    -0.274715
 C    -2.256799     2.152325    -1.363437
 C    -2.462763     1.197029    -2.419512
 C    -3.535082     0.265728    -2.305476
 C    -2.911457    -1.068795    -2.322482
 C    -3.295700    -1.795651    -1.173190
 C    -2.243034    -2.413361    -0.412272
 C    -2.169606    -2.114115     1.010182
 C    -0.889604    -2.201380     1.703119
 C    -0.451006    -1.095799     2.582013
 C    -1.254669     0.123880     2.556356
 C    -0.615312     1.389835     2.296135
 C    -1.296076     2.278915     1.337272
 C    -0.480888     2.828441     0.270911
 C    -0.892147     2.572713    -1.094734
 C     0.179358     2.197237    -2.016220
 C     0.018644     0.919538    -2.708458
 C    -1.288159     0.445102    -2.858756
 C    -1.567567    -0.960920    -2.739228
 C    -0.585784    -1.843703    -2.232773
 C    -0.980829    -2.663873    -1.092215
 C     0.063993    -3.201207    -0.313935
 C     0.106290    -3.009266     1.132033
 C     1.498250    -2.916165     1.531955
 C     1.887197    -1.946293     2.477067
 C     0.892937    -0.981470     2.924086
 C     1.527891     0.340735     2.974066
 C     0.815765     1.488102     2.480734
 C     1.551180     2.438085     1.718259
 C     0.883315     3.074554     0.562122
 C     1.806849     3.214291    -0.470058
 C     1.491593     2.625475    -1.738316
 C     2.594168     1.763768    -2.044000
 C     2.421633     0.424260    -2.396672
 C     1.101777    -0.063549    -2.701081
 C     0.804728    -1.453225    -2.417567
 C     1.804465    -2.241579    -1.757805
 C     1.398090    -3.162774    -0.776642
 C     2.300467    -3.059169     0.365319
 C     3.358841    -2.175524     0.056047
 C     3.804273    -1.268903     1.053253
 C     3.101947    -1.241814     2.284389
 C     2.885602     0.159512     2.642743
 C     3.563215     1.003639     1.727706
 C     2.927070     2.213187     1.361659
 C     3.086297     2.685407     0.005890
 C     3.594779     1.841067    -0.960203
 C     4.038968     0.512366    -0.645986
 C     3.386404    -0.377208    -1.623381
 C     3.075779    -1.671594    -1.298257
 C     4.131448     0.121256     0.692713
