# Supplementary material for: Autodesmotic reactions for general strain energy evaluation in polycyclic aromatic nanocarbons
Source: Commun Chem. 2025 Dec 16;9:41. doi: 10.1038/s42004-025-01848-w (PMC12824410; doi:10.1038/s42004-025-01848-w)
Supplement: Supplementary file 4 — Supplementary Data 1 [file 42004_2025_1848_MOESM4_ESM.zip › Coordinates/C60/C60_0323.xyz]

60
E(RB3LYP) =  -2286.22319637     A.U.
 C    -4.732998    -1.170840     0.390466
 C    -4.781852    -0.104800     1.399010
 C    -4.324563     1.054311     0.705200
 C    -4.316454     0.828348    -0.692804
 C    -4.537113    -0.610209    -0.903964
 C    -3.873556    -2.212286     0.831565
 C    -3.270596    -1.757595     2.099041
 C    -3.725432    -0.431539     2.302077
 C    -2.719882     0.620669     2.328367
 C    -3.085994     1.557429     1.301891
 C    -2.078578     2.191849     0.522673
 C    -2.201704     2.118685    -0.947486
 C    -3.230668     1.249803    -1.484061
 C    -2.797887     0.116608    -2.259171
 C    -3.497807    -1.066021    -1.744067
 C    -2.652753    -2.181700    -1.346440
 C    -2.822277    -2.680721     0.012167
 C    -1.618712    -2.759701     0.844369
 C    -1.894108    -2.035850     2.065576
 C    -0.914615    -1.068166     2.472258
 C    -1.351842     0.321740     2.534782
 C    -0.396034     1.333377     2.151694
 C    -0.758545     2.265544     1.087722
 C     0.333156     2.785429     0.276651
 C     0.192359     2.701677    -1.142154
 C    -1.032897     2.224607    -1.702883
 C    -0.684126     1.233194    -2.716622
 C    -1.482932     0.055220    -2.804964
 C    -0.808822    -1.206409    -2.768182
 C    -1.344534    -2.229802    -1.880260
 C    -0.222417    -2.708327    -1.120667
 C    -0.325453    -2.783694     0.301847
 C     0.787356    -2.259065     1.080526
 C     0.453180    -1.320673     2.148267
 C     1.418755    -0.306877     2.499889
 C     0.979905     1.082712     2.440773
 C     1.948171     2.047945     2.002526
 C     1.640377     2.764611     0.784777
 C     2.821390     2.680482    -0.078669
 C     2.615890     2.173497    -1.429346
 C     1.293921     2.218491    -1.928424
 C     0.734875     1.189951    -2.795741
 C     1.407879    -0.071900    -2.843037
 C     0.611788    -1.249289    -2.726541
 C     0.987463    -2.234699    -1.716578
 C     2.175926    -2.124412    -0.993160
 C     2.091887    -2.188823     0.480160
 C     3.119642    -1.550077     1.228645
 C     2.780810    -0.607120     2.258839
 C     3.785221     0.444806     2.199607
 C     3.325060     1.769640     2.000913
 C     3.894131     2.216864     0.715246
 C     4.741643     1.172755     0.257636
 C     4.511394     0.604495    -1.027757
 C     3.450186     1.055445    -1.842739
 C     2.736904    -0.130171    -2.332062
 C     3.190206    -1.258823    -1.562038
 C     4.296533    -0.832741    -0.802369
 C     4.341830    -1.050486     0.596219
 C     4.817311     0.112635     1.270804
