# Supplementary material for: Autodesmotic reactions for general strain energy evaluation in polycyclic aromatic nanocarbons
Source: Commun Chem. 2025 Dec 16;9:41. doi: 10.1038/s42004-025-01848-w (PMC12824410; doi:10.1038/s42004-025-01848-w)
Supplement: Supplementary file 4 — Supplementary Data 1 [file 42004_2025_1848_MOESM4_ESM.zip › Coordinates/C60/C60_0445.xyz]

60
E(RB3LYP) =  -2286.21945170     A.U.
 C    -4.427976    -0.789013     0.856623
 C    -4.701473     0.642975     0.970278
 C    -4.609927     1.204833    -0.373060
 C    -4.587524     0.125671    -1.273958
 C    -4.420604    -1.155565    -0.474059
 C    -3.284437    -1.132475     1.687085
 C    -2.838715     0.098607     2.274382
 C    -3.657839     1.166633     1.716281
 C    -2.925082     2.141623     0.932456
 C    -3.498154     2.127323    -0.411685
 C    -2.583406     2.136280    -1.531659
 C    -2.669206     1.077118    -2.512464
 C    -3.655799     0.076772    -2.309041
 C    -2.959063    -1.217233    -2.248161
 C    -3.295388    -1.864795    -1.030748
 C    -2.219086    -2.377095    -0.205825
 C    -2.290338    -2.052912     1.226342
 C    -1.083864    -2.016716     1.959315
 C    -0.705375    -0.841548     2.706552
 C    -1.473549     0.324249     2.596627
 C    -0.784970     1.564206     2.164193
 C    -1.542925     2.375385     1.173915
 C    -0.820836     2.878429     0.067474
 C    -1.283102     2.628629    -1.265367
 C    -0.110683     2.185399    -1.993924
 C    -0.152525     0.936807    -2.690492
 C    -1.431614     0.384608    -2.881647
 C    -1.633989    -1.032080    -2.633946
 C    -0.596673    -1.784555    -2.027140
 C    -0.900311    -2.509502    -0.789838
 C     0.243597    -2.841927     0.069075
 C     0.128918    -2.567543     1.468233
 C     1.251733    -1.973410     2.166835
 C     0.721461    -0.799303     2.793557
 C     1.408791     0.431636     2.688937
 C     0.633796     1.598618     2.188290
 C     1.342570     2.415977     1.174274
 C     0.609113     2.855691     0.065288
 C     1.059757     2.521745    -1.264379
 C     2.298839     1.876152    -1.469751
 C     2.303397     0.612848    -2.221725
 C     1.017586     0.055403    -2.587009
 C     0.746687    -1.354904    -2.292962
 C     1.785109    -2.130214    -1.717528
 C     1.547556    -2.810616    -0.456478
 C     2.743567    -2.633032     0.371494
 C     2.578279    -2.031130     1.675912
 C     3.441017    -0.933846     2.053570
 C     2.807398     0.320124     2.454931
 C     3.535567     1.390859     1.802937
 C     2.727657     2.224638     0.922580
 C     3.239949     2.061979    -0.407925
 C     4.408136     1.204307    -0.285174
 C     4.473402     0.052838    -1.043505
 C     3.398646    -0.294018    -1.940002
 C     3.096652    -1.662431    -1.714398
 C     3.752338    -2.097511    -0.471746
 C     4.634115    -1.098258    -0.064446
 C     4.579968    -0.575150     1.239488
 C     4.628834     0.878419     1.123119
