# Supplementary material for: Autodesmotic reactions for general strain energy evaluation in polycyclic aromatic nanocarbons
Source: Commun Chem. 2025 Dec 16;9:41. doi: 10.1038/s42004-025-01848-w (PMC12824410; doi:10.1038/s42004-025-01848-w)
Supplement: Supplementary file 4 — Supplementary Data 1 [file 42004_2025_1848_MOESM4_ESM.zip › Coordinates/C60/C60_0451.xyz]

60
E(RB3LYP) =  -2286.29344859     A.U.
 C    -4.427297    -0.882807     0.617411
 C    -4.621316     0.536782     0.951001
 C    -4.411232     1.292212    -0.277766
 C    -4.460149     0.368868    -1.340557
 C    -4.367908    -1.025549    -0.752393
 C    -3.349107    -1.421723     1.415611
 C    -2.925132    -0.346845     2.271001
 C    -3.613607     0.861395     1.834204
 C    -2.752739     1.886034     1.237777
 C    -3.223942     2.098302    -0.127944
 C    -2.228382     2.178207    -1.163289
 C    -2.460025     1.372745    -2.349869
 C    -3.532033     0.435549    -2.357843
 C    -2.914990    -0.903262    -2.514067
 C    -3.269096    -1.704644    -1.399093
 C    -2.199600    -2.335499    -0.629558
 C    -2.331279    -2.249344     0.826597
 C    -1.147999    -2.368881     1.591459
 C    -0.847631    -1.440428     2.664846
 C    -1.612636    -0.251049     2.745900
 C    -0.884587     1.021075     2.599106
 C    -1.404492     1.965858     1.584946
 C    -0.454824     2.487469     0.607350
 C    -0.848829     2.464031    -0.786107
 C     0.217586     2.202768    -1.762533
 C    -0.028336     1.144872    -2.751675
 C    -1.326981     0.682338    -2.913894
 C    -1.597333    -0.749802    -2.906676
 C    -0.582254    -1.626560    -2.402809
 C    -0.856298    -2.404400    -1.198205
 C     0.313519    -2.735738    -0.362198
 C     0.100989    -2.781451     1.036394
 C     1.153041    -2.371196     1.969098
 C     0.552170    -1.432762     2.896540
 C     1.201694    -0.220220     3.146121
 C     0.477840     1.004977     2.852792
 C     1.403262     1.886580     2.153281
 C     0.950245     2.555288     0.974954
 C     1.932580     2.759089    -0.053879
 C     1.548801     2.446181    -1.432065
 C     2.644240     1.685040    -2.017600
 C     2.354183     0.466750    -2.657210
 C     1.000781     0.186730    -2.982703
 C     0.727311    -1.203656    -2.681640
 C     1.884762    -1.724381    -2.014439
 C     1.697019    -2.473866    -0.821590
 C     2.775820    -2.364384     0.145986
 C     2.446244    -2.199267     1.566138
 C     3.243537    -1.092649     2.100845
 C     2.573061    -0.041175     2.750308
 C     2.729571     1.331926     2.244965
 C     3.694163     1.618600     1.259015
 C     3.276427     2.403162     0.138444
 C     3.737578     1.729105    -1.088542
 C     4.439611     0.589659    -0.743127
 C     4.010272    -0.714527    -1.240624
 C     2.969560    -0.766962    -2.169374
 C     3.914914    -1.581296    -0.109121
 C     4.211592    -0.775692     1.096158
 C     4.497661     0.528424     0.730140
