# Supplementary material for: Autodesmotic reactions for general strain energy evaluation in polycyclic aromatic nanocarbons
Source: Commun Chem. 2025 Dec 16;9:41. doi: 10.1038/s42004-025-01848-w (PMC12824410; doi:10.1038/s42004-025-01848-w)
Supplement: Supplementary file 4 — Supplementary Data 1 [file 42004_2025_1848_MOESM4_ESM.zip › Coordinates/C60/C60_1029.xyz]

60
E(RB3LYP) =  -2286.28218518     A.U.
 C     3.554624     0.364419    -1.756550
 C     4.338317    -0.027421    -0.683490
 C     3.925281    -1.350210    -0.331051
 C     2.938000    -1.841191    -1.270191
 C     2.657842    -0.735109    -2.156275
 C     2.947287     1.637571    -1.479237
 C     3.105174     1.884971    -0.060249
 C     3.939478     0.839550     0.436780
 C     3.446023     0.044005     1.472793
 C     3.628475    -1.387665     1.050844
 C     2.734211    -2.339446     1.496297
 C     1.931061    -3.102251     0.564388
 C     1.884453    -2.676572    -0.811273
 C     0.575876    -2.546369    -1.459956
 C     0.289912    -1.411764    -2.326798
 C     1.354563    -0.439199    -2.601765
 C     1.004623     0.985153    -2.848505
 C     1.790673     2.022222    -2.159274
 C     1.095805     3.099853    -1.525019
 C     1.085261     3.149696    -0.083745
 C     1.969264     2.362140     0.677794
 C     1.459626     1.595122     1.814018
 C     2.233392     0.415099     2.202300
 C     1.569283    -0.656641     2.859457
 C     1.927148    -2.038486     2.652368
 C     0.727334    -2.753269     2.561325
 C     0.708672    -3.409787     1.271887
 C    -0.488541    -3.515487     0.593559
 C    -0.538566    -3.183071    -0.806140
 C    -1.879144    -2.808015    -1.078455
 C    -2.177404    -1.668622    -1.809780
 C    -1.107705    -0.981998    -2.499885
 C    -1.388134     0.340838    -2.863300
 C    -0.338785     1.301476    -3.116982
 C    -0.889484     2.590436    -2.788184
 C    -0.205440     3.443023    -1.945559
 C    -1.057785     3.744130    -0.782245
 C    -0.282587     3.404550     0.345465
 C    -0.829360     2.640067     1.440767
 C     0.033125     1.699958     2.161601
 C    -0.606827     0.567114     2.832933
 C     0.145598    -0.592084     3.119598
 C    -0.388230    -1.911633     2.920273
 C    -1.672509    -2.107972     2.342811
 C    -1.750360    -3.034824     1.212300
 C    -2.627167    -2.752888     0.173290
 C    -3.460636    -1.587089     0.146881
 C    -3.277208    -0.941331    -1.136464
 C    -3.391781     0.453274    -1.286627
 C    -2.567962     1.058639    -2.313918
 C    -2.240896     2.405858    -2.253590
 C    -2.325085     3.124088    -0.988989
 C    -2.948435     2.509765     0.086951
 C    -2.246435     2.399479     1.363358
 C    -2.822485     1.297736     2.045160
 C    -2.024385     0.341649     2.684978
 C    -2.538580    -0.991442     2.345003
 C    -3.537221    -0.791063     1.305530
 C    -3.724276     0.609071     1.149176
 C    -3.666973     1.251949    -0.106392
