# Supplementary material for: Autodesmotic reactions for general strain energy evaluation in polycyclic aromatic nanocarbons
Source: Commun Chem. 2025 Dec 16;9:41. doi: 10.1038/s42004-025-01848-w (PMC12824410; doi:10.1038/s42004-025-01848-w)
Supplement: Supplementary file 4 — Supplementary Data 1 [file 42004_2025_1848_MOESM4_ESM.zip › Coordinates/C60/C60_0337.xyz]

60
E(RB3LYP) =  -2286.22103539     A.U.
 C    -4.239740    -1.313749     0.659039
 C    -4.694547    -0.074177     1.246706
 C    -4.662572     0.926052     0.200395
 C    -4.401309     0.303515    -1.026595
 C    -4.060762    -1.102509    -0.715807
 C    -3.051320    -1.760026     1.355072
 C    -2.719385    -0.754007     2.329936
 C    -3.652520     0.314060     2.120407
 C    -3.109225     1.621472     1.810989
 C    -3.808552     2.043659     0.601894
 C    -3.084529     2.715750    -0.384942
 C    -2.857286     2.080999    -1.692884
 C    -3.390810     0.808026    -1.901223
 C    -2.467067    -0.290975    -2.203073
 C    -2.839040    -1.427161    -1.397507
 C    -1.818136    -2.228334    -0.774895
 C    -1.985139    -2.418028     0.663095
 C    -0.806932    -2.531185     1.404277
 C    -0.507992    -1.594761     2.480695
 C    -1.362528    -0.488829     2.668506
 C    -0.800894     0.852053     2.530873
 C    -1.710425     1.894545     2.009259
 C    -1.136693     2.882306     1.153073
 C    -1.843805     3.301955    -0.006923
 C    -0.920671     3.229448    -1.103993
 C    -1.471484     2.327710    -2.053403
 C    -0.615017     1.299411    -2.545499
 C    -1.115767    -0.074075    -2.537578
 C    -0.189026    -1.184351    -2.320716
 C    -0.487491    -2.212686    -1.331200
 C     0.650186    -2.769672    -0.582460
 C     0.429891    -2.913245     0.813054
 C     1.473498    -2.529921     1.733528
 C     0.888387    -1.487438     2.582299
 C     1.488130    -0.195329     2.595732
 C     0.635027     0.958365     2.358479
 C     1.185642     1.979802     1.446111
 C     0.277894     2.834401     0.815151
 C     0.393286     3.057694    -0.609976
 C     1.347440     2.348816    -1.354906
 C     0.811805     1.483739    -2.406729
 C     1.623382     0.396817    -2.791275
 C     1.151933    -0.962962    -2.656999
 C     2.259231    -1.796995    -2.194932
 C     2.047506    -2.615221    -1.037857
 C     3.129585    -2.672814    -0.063636
 C     2.769434    -2.474947     1.334187
 C     3.590316    -1.391207     1.870073
 C     2.871576    -0.151749     2.218430
 C     3.397184     0.866450     1.383776
 C     2.476735     1.784251     0.777347
 C     2.560268     1.976114    -0.661278
 C     3.507700     1.178087    -1.404210
 C     2.990044     0.386287    -2.452121
 C     3.444241    -1.003755    -2.284139
 C     4.438675    -1.023370    -1.316657
 C     4.340906    -1.910392    -0.233118
 C     4.626363    -1.142349     0.994162
 C     4.509232     0.270306     0.631468
 C     4.495166     0.374131    -0.741480
