# Supplementary material for: Autodesmotic reactions for general strain energy evaluation in polycyclic aromatic nanocarbons
Source: Commun Chem. 2025 Dec 16;9:41. doi: 10.1038/s42004-025-01848-w (PMC12824410; doi:10.1038/s42004-025-01848-w)
Supplement: Supplementary file 4 — Supplementary Data 1 [file 42004_2025_1848_MOESM4_ESM.zip › Coordinates/C60/C60_1001.xyz]

60
E(RB3LYP) =  -2286.28671824     A.U.
 C    -4.096724    -1.102788    -0.627261
 C    -3.625529    -2.316476    -1.218084
 C    -2.833521    -3.046772    -0.313866
 C    -2.761439    -2.267841     0.889931
 C    -3.520306    -1.021756     0.682407
 C    -3.861751    -0.048257    -1.572696
 C    -3.041248    -0.627051    -2.682604
 C    -2.859769    -2.011975    -2.394601
 C    -1.550072    -2.587225    -2.257578
 C    -1.586989    -3.329478    -0.995739
 C    -0.454731    -3.402945    -0.237195
 C    -0.510308    -3.082763     1.172394
 C    -1.587997    -2.257217     1.663869
 C    -1.214987    -1.037300     2.403384
 C    -1.825539     0.243248     2.057268
 C    -2.996865     0.216013     1.172833
 C    -3.251994     1.370750     0.335645
 C    -3.557360     1.204306    -1.096166
 C    -2.620154     2.067316    -1.819825
 C    -1.779053     1.497354    -2.797803
 C    -1.942450     0.085484    -3.132347
 C    -0.622186    -0.520883    -3.135905
 C    -0.382898    -1.810944    -2.562908
 C     0.876893    -2.001445    -1.791882
 C     0.831303    -2.899610    -0.705074
 C     1.685087    -2.746170     0.442285
 C     0.815337    -2.867792     1.603812
 C     1.035720    -2.046416     2.707605
 C     0.038133    -1.024378     3.029568
 C     0.777868     0.195849     3.297203
 C     0.384935     1.407019     2.661091
 C    -0.984635     1.444423     2.148179
 C    -1.310174     2.547718     1.301112
 C    -2.439034     2.497910     0.465737
 C    -2.052662     2.958079    -0.868330
 C    -0.701427     3.293052    -0.844890
 C     0.157953     2.762623    -1.870548
 C    -0.381534     1.787968    -2.767969
 C     0.326954     0.523173    -2.955171
 C     1.620488     0.303005    -2.402019
 C     1.926150    -0.967644    -1.750080
 C     2.970912    -1.004457    -0.715775
 C     2.799675    -1.886849     0.450937
 C     3.236390    -1.448411     1.778407
 C     2.316279    -1.501816     2.853783
 C     2.162811    -0.142989     3.405702
 C     3.143621     0.664427     2.892533
 C     2.821490     1.897878     2.254307
 C     1.447524     2.284164     2.095580
 C     1.101206     3.041759     0.879231
 C    -0.247704     3.192631     0.551967
 C     2.016249     3.042420    -0.252602
 C     1.514211     2.646600    -1.544611
 C     2.295295     1.486020    -1.972632
 C     3.410369     1.385627    -1.141104
 C     3.773874     0.184416    -0.514994
 C     4.208931     0.572692     0.836448
 C     3.914094    -0.184273     1.922878
 C     3.701232     1.942524     1.092157
 C     3.290051     2.447472    -0.105992
