# Supplementary material for: Autodesmotic reactions for general strain energy evaluation in polycyclic aromatic nanocarbons
Source: Commun Chem. 2025 Dec 16;9:41. doi: 10.1038/s42004-025-01848-w (PMC12824410; doi:10.1038/s42004-025-01848-w)
Supplement: Supplementary file 4 — Supplementary Data 1 [file 42004_2025_1848_MOESM4_ESM.zip › Coordinates/C60/C60_0479.xyz]

60
E(RB3LYP) =  -2286.14689120     A.U.
 C    -4.275154    -0.834630     0.926957
 C    -4.529743     0.591421     1.124095
 C    -4.517484     1.155415    -0.219746
 C    -4.725750     0.113188    -1.152374
 C    -4.458801    -1.171847    -0.413750
 C    -3.025297    -1.185685     1.551769
 C    -2.544562     0.012277     2.211259
 C    -3.402163     1.084874     1.766361
 C    -2.720566     2.047618     0.904653
 C    -3.368419     2.019568    -0.390000
 C    -2.555160     1.967218    -1.594596
 C    -2.980445     1.056215    -2.638529
 C    -4.021092     0.084558    -2.335822
 C    -3.409106    -1.249087    -2.452216
 C    -3.483552    -1.902898    -1.155547
 C    -2.249310    -2.324441    -0.534277
 C    -2.057542    -1.986495     0.883922
 C    -0.719012    -1.939776     1.426429
 C    -0.295741    -0.872349     2.338565
 C    -1.183217     0.245074     2.425599
 C    -0.605478     1.540878     2.076402
 C    -1.353096     2.269958     1.055390
 C    -0.619456     2.661349    -0.136531
 C    -1.129594     2.245704    -1.447151
 C    -0.140128     1.596118    -2.288854
 C    -0.607659     0.538947    -3.114605
 C    -1.964861     0.328592    -3.323164
 C    -2.221629    -1.117036    -3.130279
 C    -1.031337    -1.687572    -2.625610
 C    -1.029214    -2.370167    -1.348977
 C     0.245685    -2.537682    -0.741572
 C     0.336543    -2.591057     0.715656
 C     1.589853    -2.657872     1.330561
 C     1.949971    -1.794586     2.437837
 C     1.091360    -0.691199     2.701030
 C     1.651434     0.667447     2.752847
 C     0.798005     1.729611     2.206717
 C     1.390609     2.683026     1.292724
 C     0.730046     2.899515     0.025119
 C     1.716185     2.533360    -0.998076
 C     1.278672     1.558913    -1.934645
 C     2.062256     0.338405    -2.012415
 C     1.266849    -0.867601    -2.265057
 C     0.042892    -0.757621    -2.892728
 C     1.444280    -2.017141    -1.393732
 C     2.684824    -2.146786    -0.772116
 C     2.782936    -2.800845     0.530541
 C     3.900514    -2.335154     1.209951
 C     3.381686    -1.641871     2.387984
 C     3.908868    -0.352453     2.454069
 C     3.085241     0.798769     2.633658
 C     3.607376     1.798672     1.716195
 C     2.782547     2.671615     1.049215
 C     2.969437     2.455652    -0.403874
 C     3.848006     1.348125    -0.579972
 C     3.340734     0.209310    -1.319285
 C     3.695988    -1.111790    -0.825400
 C     4.472717    -1.278871     0.384925
 C     4.713373    -0.147086     1.197545
 C     4.455678     1.120206     0.722930
