# Supplementary material for: Autodesmotic reactions for general strain energy evaluation in polycyclic aromatic nanocarbons
Source: Commun Chem. 2025 Dec 16;9:41. doi: 10.1038/s42004-025-01848-w (PMC12824410; doi:10.1038/s42004-025-01848-w)
Supplement: Supplementary file 4 — Supplementary Data 1 [file 42004_2025_1848_MOESM4_ESM.zip › Coordinates/C60/C60_1767.xyz]

60
E(RB3LYP) =  -2286.34689759     A.U.
 C    -2.746015    -2.437455    -0.671886
 C    -3.669295    -1.361188    -0.265376
 C    -3.695334    -0.442368    -1.274209
 C    -2.772978    -0.900222    -2.354136
 C    -2.145683    -2.109126    -1.939526
 C    -1.958006    -2.753473     0.421011
 C    -2.372553    -1.901910     1.553851
 C    -3.356264    -0.960863     1.080493
 C    -3.248907     0.431729     1.412445
 C    -3.340450     1.430084     0.322419
 C    -3.490295     0.951164    -1.025690
 C    -2.582313     1.382686    -2.066878
 C    -2.024778     0.203808    -2.746964
 C    -0.608875     0.080927    -2.992499
 C    -0.034878    -1.249673    -2.883533
 C    -0.763227    -2.299456    -2.148082
 C    -0.024042    -3.049061    -1.125660
 C    -0.586582    -3.127494     0.218609
 C     0.274084    -2.946806     1.342991
 C    -0.119042    -2.142832     2.447473
 C    -1.441004    -1.556549     2.549638
 C    -1.568243    -0.258455     3.131331
 C    -2.406545     0.731041     2.534023
 C    -1.657787     1.997291     2.621857
 C    -1.688854     2.887301     1.588341
 C    -2.582887     2.650515     0.455367
 C    -1.918755     3.191796    -0.658485
 C    -1.773379     2.482536    -1.874000
 C    -0.350478     2.431930    -2.231729
 C     0.245993     1.253137    -2.772539
 C     1.681339     1.064872    -2.550743
 C     2.235911    -0.221923    -2.807237
 C     1.377625    -1.359451    -2.946182
 C     2.058353    -2.481871    -2.323878
 C     1.391430    -3.133997    -1.257714
 C     2.279298    -3.053374    -0.082931
 C     1.718210    -2.817492     1.155806
 C     2.179925    -1.742734     1.985741
 C     1.065605    -1.388710     2.845320
 C     0.940017    -0.112791     3.354371
 C    -0.370084     0.399199     3.640073
 C    -0.396673     1.743029     3.293507
 C     0.879207     2.105821     2.698248
 C     0.885099     2.958183     1.560570
 C    -0.400387     3.467191     1.087958
 C    -0.593578     3.669055    -0.266399
 C     0.351132     3.229312    -1.259669
 C     1.621167     2.841570    -0.829363
 C     2.343440     1.856597    -1.557418
 C     3.239227     1.214960    -0.606843
 C     3.759561    -0.035663    -0.849932
 C     3.432077    -0.670701    -2.104259
 C     3.355351    -2.056841    -1.896550
 C     3.418723    -2.275109    -0.466510
 C     3.697326    -1.054176     0.212292
 C     3.048912    -0.743749     1.454650
 C     2.718055     0.673516     1.771233
 C     1.745686     0.962952     2.776739
 C     2.843095     1.635394     0.729090
 C     1.902321     2.717915     0.591376
