# Supplementary material for: Autodesmotic reactions for general strain energy evaluation in polycyclic aromatic nanocarbons
Source: Commun Chem. 2025 Dec 16;9:41. doi: 10.1038/s42004-025-01848-w (PMC12824410; doi:10.1038/s42004-025-01848-w)
Supplement: Supplementary file 4 — Supplementary Data 1 [file 42004_2025_1848_MOESM4_ESM.zip › Coordinates/C60/C60_1773.xyz]

60
E(RB3LYP) =  -2286.41495708     A.U.
 C    -2.803988    -2.514014    -0.567942
 C    -3.698868    -1.416906    -0.255846
 C    -3.668969    -0.490146    -1.324574
 C    -2.699443    -1.008989    -2.302050
 C    -2.156137    -2.277090    -1.803014
 C    -2.056363    -2.831775     0.590731
 C    -2.360501    -1.824078     1.615668
 C    -3.438910    -1.006642     1.087292
 C    -3.475983     0.361597     1.393656
 C    -3.755452     1.284618     0.330617
 C    -3.700443     0.889223    -1.027546
 C    -2.746563     1.801622    -1.672398
 C    -1.850743     1.302949    -2.587260
 C    -1.842206    -0.128996    -2.928339
 C    -0.477078    -0.504858    -3.230739
 C     0.070195    -1.746987    -2.803148
 C    -0.771093    -2.615928    -1.970147
 C    -0.141057    -3.291522    -0.877661
 C    -0.761290    -3.286155     0.420330
 C     0.240202    -2.986676     1.420031
 C    -0.018206    -1.973422     2.398174
 C    -1.322653    -1.274807     2.399583
 C    -1.370053     0.171506     2.730101
 C    -2.452259     0.935318     2.239799
 C    -2.225891     2.310281     1.734554
 C    -2.944863     2.463199     0.520676
 C    -2.256567     2.763264    -0.684933
 C    -0.881025     3.174012    -0.649733
 C     0.061145     2.655374    -1.656236
 C    -0.476307     1.774551    -2.634517
 C     0.315911     0.710265    -3.189095
 C     1.684510     0.650631    -2.956381
 C     2.284895    -0.631481    -2.827473
 C     1.505104    -1.787730    -2.619526
 C     2.114458    -2.535975    -1.523330
 C     1.290248    -3.218276    -0.644897
 C     1.527631    -3.127154     0.790819
 C     2.612234    -2.395116     1.273282
 C     2.412498    -1.596281     2.421592
 C     1.128744    -1.291410     2.908883
 C     1.089724     0.156837     3.183567
 C    -0.107227     0.886461     3.053266
 C     0.041966     2.274550     2.650848
 C    -0.992327     2.900454     1.826561
 C    -0.358728     3.456957     0.649448
 C     1.038562     3.393221     0.904588
 C     1.956468     2.874236    -0.000858
 C     1.502019     2.505132    -1.322194
 C     2.277378     1.527169    -1.980169
 C     3.304620     0.737586    -1.263261
 C     3.311880    -0.547397    -1.819230
 C     3.235593    -1.736023    -1.002580
 C     3.462745    -1.633699     0.354452
 C     3.694616    -0.303550     0.954282
 C     3.145991    -0.343851     2.248230
 C     2.380701     0.714372     2.784305
 C     2.416453     1.953614     2.118578
 C     1.273127     2.771451     2.209295
 C     2.910267     2.022546     0.757719
 C     3.521306     0.903937     0.154147
