# Supplementary material for: Autodesmotic reactions for general strain energy evaluation in polycyclic aromatic nanocarbons
Source: Commun Chem. 2025 Dec 16;9:41. doi: 10.1038/s42004-025-01848-w (PMC12824410; doi:10.1038/s42004-025-01848-w)
Supplement: Supplementary file 4 — Supplementary Data 1 [file 42004_2025_1848_MOESM4_ESM.zip › Coordinates/C60/C60_1015.xyz]

60
E(RB3LYP) =  -2286.19574449     A.U.
 C    -3.893996    -1.200054     0.511715
 C    -4.172982    -0.040708     1.312219
 C    -4.037303     1.105765     0.548761
 C    -3.520913     0.666065    -0.769682
 C    -3.468040    -0.767430    -0.790322
 C    -3.060695    -2.080276     1.249769
 C    -2.439430    -1.265666     2.340404
 C    -3.140290    -0.034599     2.341895
 C    -2.446789     1.202564     2.309531
 C    -3.144216     1.975461     1.280501
 C    -2.433432     2.878864     0.570718
 C    -2.343630     2.747798    -0.914666
 C    -2.545958     1.419956    -1.463093
 C    -1.419079     0.769014    -2.158711
 C    -1.338627    -0.702787    -2.133241
 C    -2.410391    -1.452469    -1.465637
 C    -2.108591    -2.742806    -0.910794
 C    -2.290895    -2.939340     0.529543
 C    -1.032188    -3.393524     1.083823
 C    -0.362180    -2.527684     2.040822
 C    -1.039459    -1.289032     2.490498
 C    -0.290125    -0.007632     2.553624
 C    -1.015427     1.248797     2.388465
 C    -0.332674     2.423220     1.820944
 C    -1.151208     3.313383     1.029289
 C    -0.605403     4.025012    -0.079382
 C    -1.275463     3.494938    -1.311415
 C    -0.248151     2.989269    -2.166219
 C    -0.232235     1.569092    -2.490799
 C     1.082258     0.906256    -2.605331
 C     1.174546    -0.558049    -2.518445
 C    -0.044964    -1.359660    -2.354722
 C     0.125483    -2.728968    -1.931677
 C    -0.899778    -3.361660    -1.207099
 C    -0.299651    -3.925152     0.013845
 C     1.096066    -3.829016    -0.069986
 C     1.779225    -3.349854     1.076676
 C     1.029079    -2.555037     2.034955
 C     1.800697    -1.312650     2.274392
 C     1.143383    -0.015554     2.330776
 C     1.844300     1.150816     1.778477
 C     1.101848     2.394050     1.541078
 C     1.627191     3.336192     0.563428
 C     0.723546     4.078045    -0.292954
 C     0.953159     3.634114    -1.706369
 C     2.135776     2.973775    -1.711536
 C     2.256114     1.662349    -2.256026
 C     3.278992     1.029539    -1.467892
 C     3.442480    -0.325337    -1.522131
 C     2.426680    -1.150422    -2.151510
 C     2.528646    -2.453325    -1.512473
 C     1.393525    -3.215583    -1.368503
 C     3.452215    -2.350063    -0.392266
 C     3.021525    -2.695113     0.883802
 C     3.060694    -1.469880     1.702110
 C     3.628408    -0.410011     0.936021
 C     3.080147     0.900659     1.013559
 C     3.308333     1.696902    -0.159178
 C     2.641593     2.896694    -0.318858
 C     3.908257    -0.979252    -0.350722
