# Supplementary material for: Autodesmotic reactions for general strain energy evaluation in polycyclic aromatic nanocarbons
Source: Commun Chem. 2025 Dec 16;9:41. doi: 10.1038/s42004-025-01848-w (PMC12824410; doi:10.1038/s42004-025-01848-w)
Supplement: Supplementary file 4 — Supplementary Data 1 [file 42004_2025_1848_MOESM4_ESM.zip › Coordinates/C60/C60_1765.xyz]

60
E(RB3LYP) =  -2286.35267309     A.U.
 C    -3.531346    -1.401440    -0.515835
 C    -2.793960    -2.658978    -0.769449
 C    -2.356064    -3.142086     0.433145
 C    -2.749642    -2.179823     1.486904
 C    -3.377061    -1.063244     0.870998
 C    -3.241349    -0.506929    -1.530649
 C    -2.340547    -1.206492    -2.474466
 C    -1.894015    -2.434449    -1.859063
 C    -0.496394    -2.719042    -1.725770
 C    -0.057657    -3.356514    -0.473989
 C    -0.995064    -3.498355     0.618086
 C    -0.641229    -3.013452     1.946135
 C    -1.659201    -2.039974     2.351868
 C    -1.287094    -0.746426     2.840614
 C    -2.082457     0.394106     2.396311
 C    -2.990962     0.260007     1.242780
 C    -2.974761     1.278499     0.186461
 C    -3.028851     0.888850    -1.215715
 C    -2.280745     1.641737    -2.183359
 C    -1.584308     0.963316    -3.208125
 C    -1.467372    -0.474307    -3.232231
 C    -0.062718    -0.822156    -3.278158
 C     0.459580    -1.863332    -2.475004
 C     1.861832    -1.709124    -2.009883
 C     2.278215    -2.400793    -0.854148
 C     1.316587    -3.220161    -0.086271
 C     1.659498    -3.105826     1.269446
 C     0.676917    -2.782339     2.249193
 C     1.080674    -1.541952     2.890685
 C     0.135308    -0.549704     3.200388
 C     0.643747     0.807150     3.278136
 C    -0.240401     1.873908     3.193098
 C    -1.559637     1.700753     2.668681
 C    -1.769979     2.757377     1.739268
 C    -2.307579     2.520424     0.483572
 C    -1.422819     3.181196    -0.499771
 C    -1.396312     2.730419    -1.782521
 C    -0.109823     2.596707    -2.461961
 C    -0.287796     1.534333    -3.389113
 C     0.652653     0.457509    -3.463671
 C     1.896052     0.655420    -2.926551
 C     2.576302    -0.474155    -2.302471
 C     3.486003     0.071304    -1.386574
 C     3.683606    -0.498235    -0.111157
 C     3.209620    -1.800776     0.092956
 C     2.741596    -2.150850     1.390561
 C     2.396574    -1.173947     2.333635
 C     2.740463     0.214420     2.076510
 C     1.893889     1.195801     2.631074
 C     1.687317     2.484711     1.989256
 C     0.429851     2.954158     2.446821
 C    -0.477363     3.475987     1.557711
 C    -0.195015     3.593904     0.175443
 C     1.087186     3.209136    -0.342141
 C     1.121185     2.745036    -1.743877
 C     2.179162     1.861372    -2.147291
 C     3.181454     1.493129    -1.229024
 C     3.082739     1.772597     0.143902
 C     3.423605     0.541015     0.870923
 C     2.077906     2.680579     0.623678
