# Supplementary material for: Autodesmotic reactions for general strain energy evaluation in polycyclic aromatic nanocarbons
Source: Commun Chem. 2025 Dec 16;9:41. doi: 10.1038/s42004-025-01848-w (PMC12824410; doi:10.1038/s42004-025-01848-w)
Supplement: Supplementary file 4 — Supplementary Data 1 [file 42004_2025_1848_MOESM4_ESM.zip › Coordinates/C60/C60_1003.xyz]

60
E(RB3LYP) =  -2286.27143138     A.U.
 C    -3.108760    -2.515351    -1.193578
 C    -2.931924    -2.163407    -2.587570
 C    -1.595191    -2.415423    -2.984353
 C    -0.924319    -2.960973    -1.854788
 C    -1.856073    -2.981346    -0.709100
 C    -3.784099    -1.432243    -0.550712
 C    -3.879832    -0.330493    -1.551966
 C    -3.229287    -0.798174    -2.752600
 C    -2.059700    -0.121503    -3.301605
 C    -1.082022    -1.174322    -3.537130
 C     0.243016    -0.896761    -3.348014
 C     1.064272    -1.815776    -2.584939
 C     0.447100    -2.690992    -1.638255
 C     0.982931    -2.717233    -0.260860
 C     0.065871    -2.526011     0.863876
 C    -1.375133    -2.586319     0.586028
 C    -2.263638    -1.762544     1.351431
 C    -3.414858    -1.111478     0.741716
 C    -3.430928     0.270310     1.203538
 C    -3.597798     1.317129     0.258653
 C    -3.644145     0.962743    -1.161224
 C    -2.581391     1.750446    -1.849322
 C    -1.638255     1.119206    -2.750306
 C    -0.191040     1.425278    -2.559937
 C     0.718474     0.431407    -2.990400
 C     2.025561     0.307442    -2.420897
 C     2.245254    -1.119082    -2.228501
 C     2.990362    -1.593251    -1.164898
 C     2.328267    -2.359679    -0.109498
 C     2.893315    -1.903134     1.141140
 C     2.011499    -1.573717     2.220927
 C     0.561853    -1.823361     2.040069
 C    -0.390746    -0.960767     2.750329
 C    -1.729760    -0.880532     2.324789
 C    -2.446256     0.403709     2.221718
 C    -1.706187     1.610525     2.382046
 C    -1.813036     2.613407     1.358482
 C    -2.777817     2.463789     0.368605
 C    -2.106978     2.655953    -0.925358
 C    -0.720095     2.940305    -0.694390
 C     0.283722     2.315993    -1.484675
 C     1.624587     2.193045    -0.886820
 C     2.548129     1.214498    -1.465166
 C     3.676555     0.733508    -0.694471
 C     3.887097    -0.703350    -0.555652
 C     4.032269    -1.054542     0.821980
 C     4.212558     0.150751     1.517202
 C     3.529553     0.394406     2.675900
 C     2.439858    -0.475937     3.087781
 C     1.459102     0.388146     3.634677
 C     0.104855     0.217687     3.416172
 C    -0.463526     1.518869     3.027371
 C     0.629358     2.382308     2.691166
 C     0.683173     2.913948     1.341960
 C    -0.558828     3.074133     0.719062
 C     1.857360     2.636992     0.496612
 C     3.057701     2.201481     1.178260
 C     3.937812     1.284864     0.564330
 C     2.971290     1.769904     2.568976
 C     1.788868     1.785517     3.242189
