# Supplementary material for: Autodesmotic reactions for general strain energy evaluation in polycyclic aromatic nanocarbons
Source: Commun Chem. 2025 Dec 16;9:41. doi: 10.1038/s42004-025-01848-w (PMC12824410; doi:10.1038/s42004-025-01848-w)
Supplement: Supplementary file 4 — Supplementary Data 1 [file 42004_2025_1848_MOESM4_ESM.zip › Coordinates/C60/C60_0309.xyz]

60
E(RB3LYP) =  -2286.25727984     A.U.
 C    -4.732606    -1.069042     0.278649
 C    -4.821957     0.078467     1.180418
 C    -4.300278     1.176547     0.466166
 C    -4.112913     0.831733    -0.907779
 C    -4.297085    -0.627672    -0.996408
 C    -3.952959    -2.070896     0.904527
 C    -3.465165    -1.522777     2.204173
 C    -3.875338    -0.183642     2.244028
 C    -2.831233     0.824196     2.277829
 C    -3.127961     1.698496     1.164831
 C    -2.069325     2.282718     0.456728
 C    -1.991868     2.090675    -0.980331
 C    -2.930813     1.179512    -1.565170
 C    -2.348778    -0.041619    -2.112694
 C    -3.134758    -1.163523    -1.621281
 C    -2.381643    -2.240182    -1.036590
 C    -2.849513    -2.676462     0.270405
 C    -1.823874    -2.798915     1.299218
 C    -2.117133    -1.881687     2.385305
 C    -1.093553    -0.908494     2.692613
 C    -1.464331     0.493579     2.573742
 C    -0.441438     1.450116     2.165885
 C    -0.817180     2.428144     1.166435
 C     0.188976     3.115761     0.468307
 C     0.245915     3.016107    -0.996991
 C    -0.723865     2.222830    -1.632481
 C    -0.248804     1.126484    -2.496170
 C    -0.984824    -0.129900    -2.441869
 C    -0.272647    -1.372467    -2.208818
 C    -0.954968    -2.350839    -1.363838
 C    -0.107673    -2.999069    -0.424976
 C    -0.538189    -3.043592     0.953009
 C     0.536313    -2.484516     1.734783
 C     0.298710    -1.283195     2.461667
 C     1.360768    -0.267991     2.453383
 C     0.975808     1.144650     2.323795
 C     1.941161     2.059708     1.796649
 C     1.507826     3.085869     0.917094
 C     2.420806     3.144919    -0.215376
 C     1.629749     3.027159    -1.396547
 C     2.052444     2.109368    -2.389323
 C     1.097464     1.077357    -2.837033
 C     1.789591    -0.193973    -2.870226
 C     1.180374    -1.373952    -2.347921
 C     2.019380    -2.210107    -1.462000
 C     1.319847    -2.861295    -0.420966
 C     1.715549    -2.647613     0.960579
 C     2.826857    -1.872797     1.248708
 C     2.658360    -0.641557     2.017232
 C     3.627439     0.313729     1.479602
 C     3.260755     1.638449     1.317904
 C     3.541056     2.322554     0.032052
 C     4.085981     1.589456    -1.065871
 C     3.322311     1.523056    -2.275926
 C     3.185821     0.095251    -2.646077
 C     3.965469    -0.677273    -1.825314
 C     3.377059    -1.808729    -1.159104
 C     3.745982    -1.652075     0.208763
 C     4.368506    -0.339837     0.410371
 C     4.566397     0.248796    -0.817770
