# Supplementary material for: Autodesmotic reactions for general strain energy evaluation in polycyclic aromatic nanocarbons
Source: Commun Chem. 2025 Dec 16;9:41. doi: 10.1038/s42004-025-01848-w (PMC12824410; doi:10.1038/s42004-025-01848-w)
Supplement: Supplementary file 4 — Supplementary Data 1 [file 42004_2025_1848_MOESM4_ESM.zip › Coordinates/C60/C60_1017.xyz]

60
E(RB3LYP) =  -2286.35854658     A.U.
 C    -2.339688    -1.720644    -2.884445
 C    -3.184827    -0.580473    -2.963590
 C    -2.361446     0.527939    -3.301421
 C    -1.028323     0.073025    -3.572441
 C    -1.014366    -1.368307    -3.305337
 C    -2.501747    -2.324965    -1.580774
 C    -3.315139    -1.425853    -0.770374
 C    -3.670313    -0.338550    -1.633776
 C    -3.338591     0.992477    -1.218910
 C    -2.539363     1.556390    -2.300631
 C    -1.461237     2.366228    -1.992349
 C    -0.167937     2.119450    -2.565295
 C     0.095532     0.870290    -3.219149
 C     1.387713     0.209388    -2.955488
 C     1.401663    -1.228898    -2.688859
 C     0.123023    -1.964671    -2.693628
 C    -0.119257    -2.901070    -1.634408
 C    -1.409680    -2.950149    -1.006517
 C    -1.223042    -2.889841     0.433574
 C    -2.056989    -2.082491     1.246499
 C    -3.032045    -1.193661     0.603683
 C    -3.141823     0.175243     1.109478
 C    -3.055858     1.273545     0.146098
 C    -2.099910     2.351817     0.424221
 C    -1.278495     2.829648    -0.626992
 C     0.120047     3.067583    -0.411711
 C     0.784948     2.654639    -1.624908
 C     2.070315     2.169672    -1.579470
 C     2.426969     1.012710    -2.374595
 C     3.522190     0.420026    -1.689955
 C     3.535342    -0.931696    -1.439359
 C     2.453804    -1.750920    -1.862279
 C     2.116064    -2.552325    -0.703923
 C     0.840239    -3.045457    -0.568021
 C     0.178952    -3.008630     0.714963
 C     0.807015    -2.421164     1.869341
 C    -0.069515    -1.879369     2.828215
 C    -1.501971    -1.723237     2.519484
 C    -1.971788    -0.582661     3.163478
 C    -2.674495     0.425199     2.432776
 C    -1.993324     1.641002     2.751174
 C    -1.542664     2.483374     1.739443
 C    -0.114514     2.766729     1.966795
 C     0.755001     2.944980     0.874330
 C     2.128271     2.415687     0.944991
 C     2.812080     2.147527    -0.304161
 C     3.753754     1.128687    -0.408082
 C     3.902432     0.155410     0.633891
 C     3.775719    -1.129308     0.010571
 C     2.852774    -2.060528     0.476011
 C     2.169813    -1.875917     1.740653
 C     2.493665    -0.699512     2.475594
 C     1.531405    -0.097158     3.379475
 C     0.331430    -0.762466     3.666182
 C    -0.841106     0.018420     3.911656
 C    -0.854196     1.369417     3.661241
 C     0.304388     2.032216     3.148105
 C     1.517610     1.330898     3.114754
 C     2.471607     1.587234     2.051701
 C     3.239880     0.373071     1.842472
