# Supplementary material for: Autodesmotic reactions for general strain energy evaluation in polycyclic aromatic nanocarbons
Source: Commun Chem. 2025 Dec 16;9:41. doi: 10.1038/s42004-025-01848-w (PMC12824410; doi:10.1038/s42004-025-01848-w)
Supplement: Supplementary file 4 — Supplementary Data 1 [file 42004_2025_1848_MOESM4_ESM.zip › Coordinates/C60/C60_1759.xyz]

60
E(RB3LYP) =  -2286.38111100     A.U.
 C    -2.810752    -2.554558    -1.261267
 C    -3.604257    -1.488384    -0.656933
 C    -3.651342    -0.401698    -1.522034
 C    -2.846851    -0.739855    -2.712558
 C    -2.326386    -2.074192    -2.522924
 C    -1.922039    -3.043061    -0.278880
 C    -2.283015    -2.389806     0.976385
 C    -3.203678    -1.296823     0.694421
 C    -2.948391     0.007428     1.214160
 C    -3.011065     1.155658     0.292870
 C    -3.324905     0.894261    -1.076777
 C    -2.447653     1.438213    -2.129032
 C    -2.032462     0.347401    -3.023342
 C    -0.624167     0.170886    -3.338213
 C    -0.190404    -1.196136    -3.397605
 C    -0.997004    -2.294424    -2.845282
 C    -0.140657    -3.058959    -1.936120
 C    -0.533260    -3.297794    -0.576126
 C     0.481505    -3.127348     0.485921
 C     0.015922    -2.736170     1.778394
 C    -1.341587    -2.258476     1.956646
 C    -1.331878    -1.072418     2.789082
 C    -2.076354     0.084761     2.395802
 C    -1.518954     1.350835     2.765202
 C    -1.539668     2.482141     1.818161
 C    -2.200097     2.358256     0.573127
 C    -1.593777     3.060009    -0.538593
 C    -1.594454     2.450007    -1.867048
 C    -0.210230     2.414103    -2.372023
 C     0.336514     1.192633    -2.928731
 C     1.690975     0.838961    -2.509355
 C     2.064445    -0.538619    -2.640919
 C     1.144134    -1.481844    -3.096328
 C     1.190575    -2.669268    -2.207004
 C     2.157647    -2.474175    -1.241931
 C     1.867118    -2.769111     0.147464
 C     2.671463    -2.080372     1.100445
 C     2.146942    -1.674010     2.380471
 C     0.829455    -1.978014     2.688197
 C    -0.011240    -0.976116     3.356462
 C     0.505139     0.270116     3.686094
 C    -0.316765     1.409369     3.490508
 C     0.504066     2.466909     2.918386
 C    -0.265630     3.161299     1.939223
 C     0.403962     3.606039     0.786665
 C    -0.333920     3.663376    -0.406074
 C     0.523911     3.205015    -1.504165
 C     1.769858     2.796527    -0.946461
 C     2.388828     1.620554    -1.458945
 C     3.267025     0.952979    -0.550462
 C     3.499039    -0.493309    -0.648991
 C     2.849151    -1.211481    -1.603675
 C     3.586777    -1.036531     0.674783
 C     3.508307     0.039707     1.566710
 C     2.668071    -0.325680     2.676615
 C     1.860812     0.633091     3.246312
 C     1.800810     1.996631     2.678301
 C     2.448448     2.285430     1.400580
 C     1.747254     3.102506     0.474771
 C     3.304692     1.283530     0.845638
