# Supplementary material for: Autodesmotic reactions for general strain energy evaluation in polycyclic aromatic nanocarbons
Source: Commun Chem. 2025 Dec 16;9:41. doi: 10.1038/s42004-025-01848-w (PMC12824410; doi:10.1038/s42004-025-01848-w)
Supplement: Supplementary file 4 — Supplementary Data 1 [file 42004_2025_1848_MOESM4_ESM.zip › Coordinates/C60/C60_0447.xyz]

60
E(RB3LYP) =  -2286.17842154     A.U.
 C     4.401243     1.403334    -0.035689
 C     4.732554     0.058288     0.368188
 C     4.425302    -0.791584    -0.769896
 C     4.246128     0.033717    -1.911680
 C     4.135207     1.442201    -1.410190
 C     3.411482     1.952800     0.864226
 C     3.092463     0.910818     1.810245
 C     3.816891    -0.259240     1.386195
 C     2.985347    -1.360932     0.976241
 C     3.360127    -1.685663    -0.405489
 C     2.292787    -1.960215    -1.309451
 C     2.233506    -1.227148    -2.549612
 C     3.165947    -0.184171    -2.754685
 C     2.383225     1.074276    -2.859553
 C     2.909999     1.996473    -1.911856
 C     1.964614     2.670251    -1.047327
 C     2.339174     2.751892     0.370798
 C     1.300804     2.949221     1.311161
 C     1.035538     1.957787     2.362406
 C     1.790516     0.782098     2.378657
 C     1.064052    -0.514103     2.325317
 C     1.657918    -1.520611     1.458404
 C     0.756564    -2.333242     0.664317
 C     1.040969    -2.415068    -0.746462
 C    -0.112929    -2.422677    -1.609551
 C    -0.237437    -1.281543    -2.523923
 C     0.926516    -0.679383    -2.908650
 C     1.025493     0.770326    -2.952326
 C     0.030702     1.550914    -2.270550
 C     0.538606     2.587876    -1.376506
 C    -0.407478     3.089433    -0.427263
 C     0.045801     3.373061     0.882687
 C    -0.973138     2.879058     1.798352
 C    -0.375585     1.925467     2.646521
 C    -1.058118     0.693780     2.878156
 C    -0.347352    -0.574343     2.630735
 C    -1.123303    -1.747999     2.222721
 C    -0.575720    -2.596052     1.162489
 C    -1.477794    -3.242217     0.259050
 C    -1.271722    -2.997536    -1.140163
 C    -2.553857    -2.543886    -1.677494
 C    -2.626756    -1.123391    -2.052357
 C    -1.449449    -0.455290    -2.397174
 C    -1.278517     0.957553    -2.070470
 C    -2.248568     1.532105    -1.130995
 C    -1.778118     2.600071    -0.340117
 C    -2.154378     2.614165     1.081278
 C    -2.980871     1.648316     1.602306
 C    -2.457406     0.750949     2.622085
 C    -3.186519    -0.442605     2.473973
 C    -2.568175    -1.712906     2.346928
 C    -3.433498    -2.471424     1.470804
 C    -2.916154    -3.237720     0.453218
 C    -3.574862    -2.852081    -0.808462
 C    -4.320093    -1.624395    -0.537006
 C    -3.687169    -0.533709    -1.260338
 C    -3.429672     0.742061    -0.651274
 C    -3.847882     0.881250     0.722363
 C    -4.233110    -0.279497     1.461688
 C    -4.423846    -1.508909     0.855000
