# Supplementary material for: Autodesmotic reactions for general strain energy evaluation in polycyclic aromatic nanocarbons
Source: Commun Chem. 2025 Dec 16;9:41. doi: 10.1038/s42004-025-01848-w (PMC12824410; doi:10.1038/s42004-025-01848-w)
Supplement: Supplementary file 4 — Supplementary Data 1 [file 42004_2025_1848_MOESM4_ESM.zip › Coordinates/C60/C60_0321.xyz]

60
E(RB3LYP) =  -2286.24886109     A.U.
 C     3.895656     1.300867    -2.410600
 C     4.688619     0.754415    -1.326050
 C     4.249620    -0.603617    -1.185332
 C     3.465809    -0.989963    -2.287456
 C     3.180594     0.242675    -3.050112
 C     3.147589     2.418483    -1.929614
 C     3.412248     2.519607    -0.479647
 C     4.218984     1.417742    -0.144122
 C     3.640702     0.452096     0.788586
 C     3.660066    -0.816188     0.135384
 C     2.578518    -1.735504     0.341666
 C     1.871727    -2.236555    -0.815567
 C     2.252376    -1.687763    -2.085732
 C     1.223322    -0.989834    -2.792866
 C     1.785216     0.302517    -3.219634
 C     1.024923     1.467963    -2.819527
 C     1.752069     2.488640    -2.094216
 C     1.164556     2.877691    -0.801092
 C     2.184868     2.731792     0.190482
 C     1.806870     2.007611     1.370264
 C     2.540006     0.791835     1.643456
 C     1.849102    -0.315346     2.269468
 C     1.869054    -1.619142     1.598049
 C     0.784413    -2.488857     1.803854
 C     0.132229    -3.081705     0.649093
 C     0.505936    -2.675124    -0.660643
 C    -0.539495    -2.210314    -1.556821
 C    -0.138291    -1.159893    -2.495141
 C    -0.987769    -0.006909    -2.688202
 C    -0.364139     1.307835    -2.549459
 C    -1.021216     2.169643    -1.568259
 C    -0.197296     2.701506    -0.506764
 C    -0.612067     2.537630     0.887919
 C     0.432911     2.103145     1.800037
 C     0.065562     1.263606     2.886424
 C     0.746339    -0.004181     3.083470
 C    -0.245961    -1.001286     3.472692
 C    -0.226638    -2.251213     2.829111
 C    -1.460313    -2.779296     2.349363
 C    -1.229425    -3.239102     0.982999
 C    -2.271522    -2.835958     0.136524
 C    -1.932358    -2.284181    -1.154234
 C    -2.842923    -1.321885    -1.694873
 C    -2.358057    -0.149517    -2.393788
 C    -3.155135     0.990137    -2.015990
 C    -2.390648     1.979417    -1.298258
 C    -2.894680     2.078428     0.055549
 C    -2.001385     2.218867     1.164121
 C    -2.337665     1.479697     2.358526
 C    -1.295523     1.050062     3.191170
 C    -1.498078    -0.334401     3.608381
 C    -2.688636    -0.792469     3.009022
 C    -2.669131    -2.054627     2.359044
 C    -3.260371    -2.174416     1.005682
 C    -4.041044    -1.158789     0.502060
 C    -3.951672    -0.862390    -0.908935
 C    -4.175865     0.533268    -1.159656
 C    -3.982186     1.144002     0.123971
 C    -4.061086     0.165226     1.183661
 C    -3.299309     0.364021     2.312560
