# Supplementary material for: Autodesmotic reactions for general strain energy evaluation in polycyclic aromatic nanocarbons
Source: Commun Chem. 2025 Dec 16;9:41. doi: 10.1038/s42004-025-01848-w (PMC12824410; doi:10.1038/s42004-025-01848-w)
Supplement: Supplementary file 4 — Supplementary Data 1 [file 42004_2025_1848_MOESM4_ESM.zip › Coordinates/C60/C60_0335.xyz]

60
E(RB3LYP) =  -2286.23322546     A.U.
 C    -4.453453    -1.117650     0.590482
 C    -4.520742     0.141753     1.335922
 C    -4.436501     1.239415     0.457095
 C    -4.383493     0.677799    -0.863130
 C    -4.417733    -0.793037    -0.780029
 C    -3.406193    -1.902318     1.156951
 C    -2.770708    -1.081687     2.237834
 C    -3.433026     0.179293     2.253880
 C    -2.665972     1.376739     2.047272
 C    -3.312659     2.050970     0.908522
 C    -2.472975     2.598532    -0.036371
 C    -2.540996     2.137537    -1.438345
 C    -3.371848     1.045573    -1.774929
 C    -2.735877    -0.179142    -2.305649
 C    -3.373061    -1.294298    -1.617165
 C    -2.528784    -2.302147    -1.129238
 C    -2.557691    -2.604922     0.294139
 C    -1.214588    -2.885654     0.700331
 C    -0.684542    -2.281392     1.885065
 C    -1.392416    -1.134877     2.459938
 C    -0.622533     0.108753     2.620719
 C    -1.253884     1.351033     2.192307
 C    -0.430207     2.251585     1.377356
 C    -1.082037     2.830014     0.256126
 C    -0.373623     2.850903    -0.991020
 C    -1.241619     2.197459    -1.961307
 C    -0.686199     1.093400    -2.696233
 C    -1.372118    -0.199691    -2.649073
 C    -0.532114    -1.383961    -2.333102
 C    -1.147201    -2.369459    -1.535185
 C    -0.365371    -2.923263    -0.452889
 C     1.041567    -2.784618    -0.359810
 C     1.554655    -2.825535     0.977034
 C     0.681711    -2.332577     2.037523
 C     1.398921    -1.266573     2.710174
 C     0.810361     0.052392     2.709787
 C     1.655883     1.163763     2.243232
 C     1.023571     2.135180     1.351984
 C     1.762038     2.628681     0.186871
 C     1.005070     2.771834    -1.059147
 C     1.513498     2.131871    -2.259721
 C     0.689960     1.112873    -2.870268
 C     1.496094    -0.116901    -2.893681
 C     0.935611    -1.297794    -2.331690
 C     1.775572    -2.037641    -1.369900
 C     3.160682    -1.596662    -1.065923
 C     3.678039    -1.807301     0.283541
 C     2.846894    -2.383131     1.252344
 C     2.758866    -1.458922     2.422335
 C     3.613281    -0.407608     2.208646
 C     3.072447     0.946314     2.105267
 C     3.790405     1.567049     1.053346
 C     3.158535     2.332391     0.062846
 C     3.692895     1.876637    -1.235532
 C     2.836787     1.686738    -2.298235
 C     2.827510     0.242508    -2.652933
 C     3.673554    -0.440116    -1.757511
 C     4.377082     0.621613    -1.009942
 C     4.593277     0.505524     0.358959
 C     4.355403    -0.697249     0.990128
