# Supplementary material for: Autodesmotic reactions for general strain energy evaluation in polycyclic aromatic nanocarbons
Source: Commun Chem. 2025 Dec 16;9:41. doi: 10.1038/s42004-025-01848-w (PMC12824410; doi:10.1038/s42004-025-01848-w)
Supplement: Supplementary file 4 — Supplementary Data 1 [file 42004_2025_1848_MOESM4_ESM.zip › Coordinates/C60/C60_0453.xyz]

60
E(RB3LYP) =  -2286.26587620     A.U.
 C     4.258586     1.519115     0.023575
 C     4.718175     0.178412     0.402102
 C     4.503798    -0.652087    -0.728433
 C     4.256651     0.211050    -1.856774
 C     4.050393     1.602426    -1.343983
 C     3.207532     1.929845     0.928418
 C     2.998810     0.831035     1.845265
 C     3.845099    -0.251744     1.427327
 C     3.151195    -1.433994     1.017197
 C     3.508641    -1.653191    -0.392065
 C     2.452980    -1.971812    -1.299473
 C     2.333452    -1.185584    -2.514856
 C     3.216019    -0.070562    -2.705395
 C     2.363232     1.136603    -2.833786
 C     2.775940     2.075825    -1.854235
 C     1.759360     2.623299    -0.992652
 C     2.054711     2.614767     0.442442
 C     0.962688     2.629062     1.346516
 C     0.822658     1.664927     2.385741
 C     1.714330     0.564617     2.411719
 C     1.154251    -0.763519     2.380212
 C     1.851943    -1.709957     1.497352
 C     1.029959    -2.556143     0.671378
 C     1.236906    -2.544631    -0.760481
 C     0.022432    -2.537273    -1.569698
 C    -0.145950    -1.399729    -2.458974
 C     1.020660    -0.723030    -2.848484
 C     1.038576     0.735572    -2.961373
 C    -0.012565     1.467989    -2.351994
 C     0.352718     2.467732    -1.371771
 C    -0.695140     2.873687    -0.437242
 C    -0.365017     2.999011     0.932951
 C    -1.290838     2.535961     1.944518
 C    -0.575427     1.523763     2.692925
 C    -1.142600     0.247267     2.915197
 C    -0.271185    -0.928797     2.668381
 C    -0.898134    -2.111557     2.237077
 C    -0.248952    -2.902329     1.193579
 C    -1.230250    -3.428283     0.357079
 C    -1.150579    -3.124436    -1.048387
 C    -2.418092    -2.584363    -1.379994
 C    -2.560518    -1.324325    -1.999287
 C    -1.395799    -0.657551    -2.470778
 C    -1.319196     0.810521    -2.333571
 C    -2.374036     1.463228    -1.692520
 C    -2.064031     2.534740    -0.738747
 C    -3.034135     2.475619     0.274441
 C    -2.636457     2.362241     1.656327
 C    -3.304851     1.215825     2.180279
 C    -2.574145     0.133461     2.700113
 C    -3.164332    -1.110865     2.170898
 C    -2.342524    -2.217776     2.014949
 C    -2.545549    -3.069836     0.866426
 C    -3.313878    -2.619184    -0.202116
 C    -4.042667    -1.403499    -0.136780
 C    -3.643856    -0.611677    -1.309199
 C    -3.577749     0.772772    -1.232045
 C    -4.000397     1.421758    -0.020743
 C    -4.199488     0.674042     1.135581
 C    -4.123363    -0.748439     1.125874
