# Supplementary material for: Autodesmotic reactions for general strain energy evaluation in polycyclic aromatic nanocarbons
Source: Commun Chem. 2025 Dec 16;9:41. doi: 10.1038/s42004-025-01848-w (PMC12824410; doi:10.1038/s42004-025-01848-w)
Supplement: Supplementary file 4 — Supplementary Data 1 [file 42004_2025_1848_MOESM4_ESM.zip › Coordinates/C60/C60_0484.xyz]

60
E(RB3LYP) =  -2286.25509212     A.U.
 C    -4.360716    -0.929167     0.658261
 C    -4.569414     0.463644     1.084518
 C    -4.421948     1.292198    -0.125689
 C    -4.530871     0.446715    -1.226923
 C    -4.433360    -0.976434    -0.718291
 C    -3.178438    -1.469617     1.331656
 C    -2.753186    -0.445394     2.232914
 C    -3.516104     0.766116     1.908302
 C    -2.731690     1.872331     1.341897
 C    -3.225921     2.097172     0.000857
 C    -2.239912     2.173652    -1.052271
 C    -2.503240     1.420994    -2.256695
 C    -3.631456     0.552785    -2.288415
 C    -3.106246    -0.788491    -2.566935
 C    -3.432976    -1.655746    -1.482301
 C    -2.340208    -2.361594    -0.818226
 C    -2.172554    -2.226797     0.635161
 C    -0.829975    -2.275144     1.220407
 C    -0.534434    -1.433367     2.365044
 C    -1.434114    -0.320178     2.629152
 C    -0.855265     1.030568     2.653820
 C    -1.395160     1.982779     1.672769
 C    -0.452018     2.505360     0.688319
 C    -0.847341     2.418941    -0.693591
 C     0.217288     2.078622    -1.664476
 C    -0.055803     1.015246    -2.650826
 C    -1.388888     0.710765    -2.900412
 C    -1.805903    -0.672603    -3.069178
 C    -0.887664    -1.661879    -2.727450
 C    -1.153377    -2.518643    -1.569761
 C     0.111863    -2.795475    -0.966338
 C     0.326463    -2.708125     0.426251
 C     1.722511    -2.484089     0.888747
 C     1.942410    -1.852594     2.124619
 C     0.794238    -1.279344     2.819242
 C     1.207921    -0.033176     3.342900
 C     0.474648     1.130721     2.992849
 C     1.398767     2.032944     2.282693
 C     0.950642     2.601087     1.058756
 C     1.927377     2.733969     0.005705
 C     1.539458     2.311760    -1.341662
 C     2.645722     1.511418    -1.881223
 C     2.341854     0.222474    -2.432954
 C     0.966196    -0.029171    -2.822373
 C     0.492366    -1.374446    -2.786976
 C     1.144942    -2.293957    -1.880278
 C     2.415605    -2.074760    -1.482861
 C     2.794411    -2.340391    -0.099969
 C     3.936107    -1.571698     0.138321
 C     4.071866    -0.781160     1.323973
 C     3.092738    -0.963754     2.339331
 C     2.587736     0.184686     2.990205
 C     2.731940     1.492338     2.411618
 C     3.685642     1.669809     1.370617
 C     3.266365     2.393516     0.198355
 C     3.741771     1.677962    -0.997042
 C     4.490494     0.576793    -0.557288
 C     4.190238    -0.701341    -1.042801
 C     3.140816    -0.892296    -1.960529
 C     4.437784     0.543469     0.926475
