# Supplementary material for: Autodesmotic reactions for general strain energy evaluation in polycyclic aromatic nanocarbons
Source: Commun Chem. 2025 Dec 16;9:41. doi: 10.1038/s42004-025-01848-w (PMC12824410; doi:10.1038/s42004-025-01848-w)
Supplement: Supplementary file 4 — Supplementary Data 1 [file 42004_2025_1848_MOESM4_ESM.zip › Coordinates/C60/C60_0490.xyz]

60
E(RB3LYP) =  -2286.27027162     A.U.
 C    -4.322998    -0.814623     0.719030
 C    -4.520860     0.618263     0.962458
 C    -4.351342     1.281425    -0.303270
 C    -4.408222     0.287921    -1.315549
 C    -4.334243    -1.054212    -0.647246
 C    -3.201831    -1.279402     1.508569
 C    -2.748931    -0.129936     2.273616
 C    -3.481500     1.020010     1.800861
 C    -2.683097     2.038715     1.133626
 C    -3.171359     2.120327    -0.231416
 C    -2.179888     2.116963    -1.268590
 C    -2.384352     1.207116    -2.375759
 C    -3.470430     0.285022    -2.330883
 C    -2.862198    -1.063054    -2.406929
 C    -3.270774    -1.798403    -1.255740
 C    -2.220586    -2.398732    -0.469419
 C    -2.207762    -2.143018     0.973576
 C    -0.938747    -2.216804     1.710783
 C    -0.585804    -1.177287     2.682910
 C    -1.421562     0.012777     2.691436
 C    -0.791873     1.319889     2.516981
 C    -1.334816     2.184910     1.461239
 C    -0.400372     2.638874     0.443179
 C    -0.806789     2.460447    -0.931005
 C     0.253676     2.114339    -1.883293
 C     0.062537     0.922260    -2.711123
 C    -1.235734     0.469801    -2.865972
 C    -1.534462    -0.954250    -2.806943
 C    -0.545891    -1.829520    -2.278596
 C    -0.939609    -2.618592    -1.119747
 C     0.117753    -3.125290    -0.314202
 C     0.120426    -2.930024     1.126445
 C     1.509932    -2.729179     1.527598
 C     1.843749    -1.772935     2.463623
 C     0.761535    -1.015896     3.078319
 C     1.265837     0.290282     3.293991
 C     0.564301     1.420499     2.823077
 C     1.486330     2.229164     2.018603
 C     1.020029     2.760639     0.790009
 C     1.983549     2.895271    -0.265142
 C     1.567019     2.503625    -1.626839
 C     2.648624     1.780706    -2.205900
 C     2.458894     0.421972    -2.635521
 C     1.151110    -0.056705    -2.826597
 C     0.841351    -1.453607    -2.492434
 C     1.840239    -2.203381    -1.818357
 C     1.445459    -3.071660    -0.777261
 C     2.328178    -2.830442     0.349599
 C     3.342280    -1.927493     0.017811
 C     3.712081    -0.888759     0.965273
 C     2.985536    -0.874997     2.220553
 C     2.614823     0.365448     2.780243
 C     2.798704     1.607673     2.095628
 C     3.667044     1.633014     1.002530
 C     3.330048     2.500261    -0.097133
 C     3.769585     1.869172    -1.317730
 C     4.162443     0.562699    -1.002954
 C     3.452980    -0.359122    -1.886117
 C     3.103738    -1.590482    -1.400468
 C     4.146237     0.368321     0.436573
