# Supplementary material for: Autodesmotic reactions for general strain energy evaluation in polycyclic aromatic nanocarbons
Source: Commun Chem. 2025 Dec 16;9:41. doi: 10.1038/s42004-025-01848-w (PMC12824410; doi:10.1038/s42004-025-01848-w)
Supplement: Supplementary file 4 — Supplementary Data 1 [file 42004_2025_1848_MOESM4_ESM.zip › Coordinates/C60/C60_1567.xyz]

60
E(RB3LYP) =  -2286.41034506     A.U.
 C    -2.990412    -2.382558    -0.652154
 C    -3.941284    -1.336417    -0.265173
 C    -3.943620    -0.384912    -1.275305
 C    -3.084660    -0.850960    -2.353954
 C    -2.460122    -2.074115    -1.953663
 C    -2.122107    -2.577891     0.424765
 C    -2.567655    -1.733216     1.556025
 C    -3.694868    -0.951290     1.088207
 C    -3.749257     0.422479     1.405726
 C    -3.601906     1.413516     0.324545
 C    -3.605170     0.996143    -0.990470
 C    -2.511099     1.384588    -1.889163
 C    -2.275896     0.235122    -2.744708
 C    -0.975418    -0.036439    -3.186309
 C    -0.423569    -1.359011    -3.065109
 C    -1.082648    -2.305935    -2.214904
 C    -0.257335    -2.917493    -1.166680
 C    -0.736669    -2.878308     0.214236
 C     0.188418    -2.582473     1.299133
 C    -0.224781    -1.665292     2.377323
 C    -1.622929    -1.209978     2.468558
 C    -1.905562     0.100000     3.016545
 C    -2.943350     0.877330     2.464016
 C    -2.375929     2.187058     2.122804
 C    -2.611426     2.404715     0.749653
 C    -1.510033     2.782142    -0.112637
 C    -1.427148     2.195127    -1.461717
 C    -0.097478     2.004952    -2.090290
 C     0.066415     0.927178    -3.001917
 C     1.324816     0.208865    -3.133002
 C     1.007939    -1.222952    -3.098474
 C     1.808814    -2.089264    -2.387771
 C     1.148024    -2.944605    -1.381610
 C     2.017627    -3.000107    -0.289301
 C     1.578930    -2.717941     1.029789
 C     2.577958    -1.833670     1.609970
 C     2.153571    -0.869444     2.498649
 C     0.776399    -0.836990     2.940471
 C     0.486403     0.543378     3.315990
 C    -0.801900     1.012824     3.317341
 C    -1.094835     2.297612     2.686315
 C    -0.092626     2.925508     1.938961
 C    -0.298838     3.160211     0.532104
 C     0.997047     3.046549    -0.124989
 C     1.119802     2.487944    -1.425653
 C     2.401113     1.890959    -1.750950
 C     2.480921     0.681870    -2.577382
 C     3.440570    -0.253663    -1.978997
 C     3.081725    -1.620171    -1.843397
 C     3.234281    -2.229663    -0.571808
 C     3.576743    -1.497220     0.585682
 C     3.999665    -0.148773     0.441572
 C     3.497848     0.871038     1.366334
 C     2.654717     0.504887     2.408601
 C     1.585869     1.378906     2.844134
 C     1.286539     2.540453     2.123411
 C     1.994767     2.788541     0.887078
 C     3.149767     2.062961     0.583309
 C     3.404122     1.761357    -0.772210
 C     3.989720     0.416535    -0.861550
