# Supplementary material for: Autodesmotic reactions for general strain energy evaluation in polycyclic aromatic nanocarbons
Source: Commun Chem. 2025 Dec 16;9:41. doi: 10.1038/s42004-025-01848-w (PMC12824410; doi:10.1038/s42004-025-01848-w)
Supplement: Supplementary file 4 — Supplementary Data 1 [file 42004_2025_1848_MOESM4_ESM.zip › Coordinates/C60/C60_0123.xyz]

60
E(RB3LYP) =  -2286.29345789     A.U.
 C     4.005979     1.047770    -1.261173
 C     4.803500     0.485407    -0.163130
 C     4.746571    -0.925916    -0.269121
 C     3.992026    -1.244263    -1.405127
 C     3.481714     0.011151    -2.040741
 C     3.066816     2.021581    -0.743772
 C     3.139799     1.916885     0.698180
 C     4.050185     0.830178     0.976597
 C     3.532540    -0.345246     1.675503
 C     3.952312    -1.447037     0.872160
 C     2.976104    -2.363514     0.421780
 C     3.041002    -2.264847    -1.074221
 C     1.871161    -2.295558    -1.768256
 C     1.444757    -1.182537    -2.637494
 C     2.119644     0.069324    -2.540337
 C     1.285894     1.249476    -2.318431
 C     1.808237     2.225605    -1.352503
 C     0.874576     2.908664    -0.526744
 C     0.991119     2.890657     0.892243
 C     1.999019     2.084503     1.488530
 C     1.566909     0.997698     2.388552
 C     2.228147    -0.312513     2.238303
 C     1.374479    -1.483050     2.100468
 C     1.716407    -2.442267     1.048719
 C     0.602960    -3.012508     0.252709
 C     0.689103    -2.877862    -1.189431
 C    -0.419782    -2.407996    -1.910081
 C     0.049056    -1.259879    -2.717120
 C    -0.761533    -0.103537    -2.815875
 C    -0.154406     1.184191    -2.520603
 C    -1.047649     2.218123    -1.932695
 C    -0.521784     3.009587    -0.869192
 C    -1.263237     3.230899     0.343048
 C    -0.339653     2.971444     1.426816
 C    -0.699467     2.086178     2.431656
 C     0.239822     1.027757     2.819119
 C    -0.527434    -0.178115     3.026696
 C    -0.000591    -1.419308     2.566041
 C    -0.956051    -2.363207     2.052420
 C    -0.667528    -3.051738     0.797506
 C    -1.870476    -2.961605    -0.038811
 C    -1.739186    -2.471002    -1.385164
 C    -2.670676    -1.513029    -1.854503
 C    -2.173827    -0.319925    -2.604578
 C    -3.021213     0.740468    -2.346119
 C    -2.462585     2.003151    -1.896134
 C    -3.227938     2.378485    -0.748560
 C    -2.592177     2.800662     0.434881
 C    -3.006744     1.928842     1.544314
 C    -2.041219     1.539834     2.478471
 C    -1.933382     0.154633     2.891903
 C    -2.843671    -0.788260     2.388808
 C    -2.326159    -2.066146     2.048291
 C    -2.908972    -2.461836     0.765999
 C    -3.804350    -1.457037     0.326987
 C    -3.771743    -1.078717    -1.043446
 C    -4.032572     0.294978    -1.390247
 C    -4.108189     1.258591    -0.403982
 C    -3.929934     0.937714     0.999233
 C    -3.825711    -0.405981     1.371658
