# Supplementary material for: Autodesmotic reactions for general strain energy evaluation in polycyclic aromatic nanocarbons
Source: Commun Chem. 2025 Dec 16;9:41. doi: 10.1038/s42004-025-01848-w (PMC12824410; doi:10.1038/s42004-025-01848-w)
Supplement: Supplementary file 4 — Supplementary Data 1 [file 42004_2025_1848_MOESM4_ESM.zip › Coordinates/C60/C60_0645.xyz]

60
E(RB3LYP) =  -2286.24083985     A.U.
 C    -4.242238    -1.089309     0.372755
 C    -4.508455     0.165344     1.115949
 C    -4.107124     1.263540     0.270250
 C    -3.881672     0.756677    -1.005965
 C    -3.929708    -0.733733    -0.934840
 C    -3.321910    -1.905279     1.103885
 C    -3.088885    -1.177464     2.369292
 C    -3.656135     0.152314     2.204551
 C    -2.719574     1.292893     2.151626
 C    -2.987341     1.960449     0.910618
 C    -1.903388     2.448407     0.150573
 C    -1.859048     2.145718    -1.284561
 C    -2.748555     1.125112    -1.751616
 C    -2.124527    -0.084605    -2.234132
 C    -2.759742    -1.212411    -1.565289
 C    -1.909734    -2.167500    -0.938421
 C    -2.195056    -2.510326     0.465993
 C    -1.061802    -2.892271     1.330222
 C    -0.966209    -2.333523     2.664611
 C    -1.911426    -1.279785     3.038669
 C    -1.135491    -0.082996     3.383276
 C    -1.405261     1.143510     2.680411
 C    -0.295277     1.828670     2.020089
 C    -0.612219     2.580811     0.823599
 C     0.452106     3.050732     0.037313
 C     0.348610     3.131048    -1.400919
 C    -0.645535     2.296074    -2.005499
 C    -0.156904     1.205582    -2.857047
 C    -0.786998    -0.099187    -2.661570
 C    -0.006192    -1.294091    -2.416050
 C    -0.560188    -2.289753    -1.476053
 C     0.361334    -3.052821    -0.716527
 C     0.154042    -3.257494     0.721196
 C     1.444886    -3.031271     1.371364
 C     1.492539    -2.178077     2.487162
 C     0.282840    -1.947235     3.169379
 C     0.184290    -0.522972     3.478063
 C     1.285640     0.132096     2.879931
 C     1.092205     1.346241     2.174984
 C     2.148617     1.743621     1.252301
 C     1.851680     2.823216     0.372551
 C     2.615893     3.063614    -0.790969
 C     1.651953     3.197445    -1.922898
 C     2.065533     2.357295    -2.952233
 C     1.192669     1.222418    -3.268419
 C     1.974721     0.027952    -3.130083
 C     1.435089    -1.196390    -2.641051
 C     2.312794    -2.004931    -1.836767
 C     1.750967    -2.909122    -0.936070
 C     2.408320    -2.825446     0.365640
 C     3.239348    -1.697847     0.321306
 C     3.043048    -0.621046     1.272156
 C     2.189470    -0.898358     2.357146
 C     3.172451     0.776913     0.818002
 C     3.835085     0.994648    -0.429463
 C     3.621985     2.189275    -1.187538
 C     3.372093     1.850048    -2.608769
 C     3.305004     0.470228    -2.665647
 C     3.807994    -0.098304    -1.424325
 C     3.393389    -1.348345    -1.092143
