# Supplementary material for: Autodesmotic reactions for general strain energy evaluation in polycyclic aromatic nanocarbons
Source: Commun Chem. 2025 Dec 16;9:41. doi: 10.1038/s42004-025-01848-w (PMC12824410; doi:10.1038/s42004-025-01848-w)
Supplement: Supplementary file 4 — Supplementary Data 1 [file 42004_2025_1848_MOESM4_ESM.zip › Coordinates/C60/C60_0651.xyz]

60
E(RB3LYP) =  -2286.15673641     A.U.
 C    -3.114351    -1.363727    -2.918448
 C    -3.922765    -1.929623    -1.799006
 C    -4.270853    -0.811293    -0.923278
 C    -4.048496     0.350038    -1.639868
 C    -3.256511     0.004977    -2.881128
 C    -1.790825    -1.913503    -2.878093
 C    -1.894611    -2.984095    -1.894213
 C    -3.111773    -2.779400    -1.106018
 C    -2.905387    -2.246150     0.273255
 C    -3.566529    -0.977280     0.346769
 C    -2.908694     0.114272     0.994544
 C    -3.053837     1.426409     0.346190
 C    -3.455501     1.460882    -1.038612
 C    -2.461788     1.953807    -1.996053
 C    -2.133363     0.862527    -2.892738
 C    -0.771472     0.370708    -2.882654
 C    -0.605014    -1.076903    -2.854985
 C     0.621177    -1.621739    -2.246389
 C     0.507928    -2.898750    -1.617773
 C    -0.797396    -3.376972    -1.227273
 C    -0.812791    -3.421141     0.262899
 C    -1.704201    -2.490933     0.950029
 C    -1.115573    -1.467627     1.831814
 C    -1.713123    -0.142554     1.829095
 C    -0.897408     0.996401     2.296073
 C    -1.223577     2.291613     1.788630
 C    -2.184205     2.463882     0.734804
 C    -1.604881     3.336245    -0.261819
 C    -1.502399     2.821480    -1.592986
 C    -0.098079     2.543221    -1.863211
 C     0.283962     1.248225    -2.330817
 C     1.561844     0.696321    -1.837759
 C     1.721215    -0.747945    -1.797738
 C     2.741434    -1.303793    -0.891472
 C     2.441802    -2.537933    -0.171200
 C     1.358131    -3.263107    -0.543596
 C     0.486148    -3.483217     0.647369
 C     1.024385    -2.706393     1.703974
 C     0.272486    -1.647146     2.296596
 C     1.046286    -0.537278     2.880002
 C     0.453118     0.793956     2.864872
 C     1.375443     1.910179     2.850083
 C     1.110123     2.990560     1.919953
 C    -0.154020     3.237610     1.499675
 C    -0.317173     3.694721     0.153576
 C     0.633041     3.210048    -0.822121
 C     1.906396     2.770722    -0.410785
 C     2.453977     1.549316    -1.020200
 C     3.570370     0.963129    -0.346493
 C     3.645927    -0.462893    -0.231500
 C     4.084002    -0.777281     1.160785
 C     3.134115    -1.549982     1.964023
 C     2.394480    -2.465123     1.317123
 C     2.492533    -0.653394     2.917738
 C     3.352040     0.494096     2.931897
 C     2.778668     1.743209     2.854274
 C     3.294690     2.407333     1.597398
 C     2.223882     3.044477     0.969248
 C     4.082366     1.500540     0.912711
 C     4.344625     0.386270     1.822824
