# Supplementary material for: Autodesmotic reactions for general strain energy evaluation in polycyclic aromatic nanocarbons
Source: Commun Chem. 2025 Dec 16;9:41. doi: 10.1038/s42004-025-01848-w (PMC12824410; doi:10.1038/s42004-025-01848-w)
Supplement: Supplementary file 4 — Supplementary Data 1 [file 42004_2025_1848_MOESM4_ESM.zip › Coordinates/C60/C60_0889.xyz]

60
E(RB3LYP) =  -2286.32418009     A.U.
 C     2.652420    -2.927718     0.459845
 C     3.406847    -2.635290    -0.720632
 C     3.947709    -1.341266    -0.597829
 C     3.694050    -0.856095     0.717797
 C     2.888550    -1.870674     1.402127
 C     1.309165    -3.106454     0.057876
 C     1.236134    -3.039218    -1.424368
 C     2.532132    -2.652787    -1.858894
 C     2.696836    -1.432847    -2.598391
 C     3.540021    -0.551914    -1.764973
 C     3.128890     0.755550    -1.568937
 C     3.084954     1.336910    -0.225940
 C     3.377844     0.529060     0.921356
 C     2.713980     0.859645     2.114180
 C     2.061207    -0.198804     2.899529
 C     1.881331    -1.488528     2.305246
 C     0.494992    -1.970430     2.115436
 C     0.207338    -2.657822     0.867845
 C    -1.084249    -2.514473     0.208231
 C    -1.159932    -2.439533    -1.271989
 C     0.087620    -2.517433    -2.055492
 C     0.306119    -1.583326    -3.127825
 C     1.582615    -0.918481    -3.240229
 C     1.290541     0.513326    -3.201525
 C     2.007319     1.312656    -2.315543
 C     1.296457     2.221005    -1.453167
 C     1.993776     2.257818    -0.175388
 C     1.319196     2.598679     1.033839
 C     1.858215     2.006521     2.224692
 C     1.001975     1.780684     3.356266
 C     1.060310     0.374064     3.679897
 C    -0.278256    -0.159718     3.678282
 C    -0.583974    -1.287886     2.820173
 C    -1.883744    -1.309611     2.233616
 C    -2.139582    -1.942312     0.958487
 C    -3.265134    -1.285236     0.332360
 C    -3.342308    -1.224021    -1.064709
 C    -2.248710    -1.775073    -1.853190
 C    -2.004189    -0.831951    -2.961959
 C    -0.704840    -0.611055    -3.399967
 C    -0.116003     0.715702    -3.341863
 C    -0.809158     1.748528    -2.636780
 C    -0.097304     2.452724    -1.558004
 C    -0.809294     2.859164    -0.329335
 C    -0.116484     2.927614     0.955253
 C    -0.906862     2.729470     2.150192
 C    -0.328293     2.137049     3.301288
 C    -1.149308     0.964066     3.673950
 C    -2.327378     0.997471     2.921712
 C    -2.804700    -0.188632     2.341924
 C    -3.602595    -0.130316     1.145086
 C    -3.817484     1.114291     0.503680
 C    -3.915030     1.147449    -0.905571
 C    -3.768080    -0.000480    -1.673998
 C    -2.813436     0.289822    -2.749674
 C    -2.228090     1.581283    -2.535597
 C    -2.905783     2.111652    -1.405748
 C    -2.243938     2.696900    -0.316994
 C    -2.939911     2.230817     0.888231
 C    -2.264491     2.199468     2.066114
