# Supplementary material for: Autodesmotic reactions for general strain energy evaluation in polycyclic aromatic nanocarbons
Source: Commun Chem. 2025 Dec 16;9:41. doi: 10.1038/s42004-025-01848-w (PMC12824410; doi:10.1038/s42004-025-01848-w)
Supplement: Supplementary file 4 — Supplementary Data 1 [file 42004_2025_1848_MOESM4_ESM.zip › Coordinates/C60/C60_1229.xyz]

60
E(RB3LYP) =  -2286.29981635     A.U.
 C    -3.159797    -2.657368    -0.978421
 C    -4.072509    -1.574686    -0.521559
 C    -4.094140    -0.633402    -1.525772
 C    -3.082835    -1.008009    -2.568127
 C    -2.420512    -2.188840    -2.126491
 C    -2.484822    -3.134149     0.107395
 C    -2.843155    -2.278757     1.256781
 C    -3.661587    -1.203932     0.815473
 C    -3.219642     0.165041     1.105802
 C    -3.460636     1.126545     0.080747
 C    -3.937529     0.727160    -1.235786
 C    -3.006695     1.256366    -2.184186
 C    -2.392720     0.159027    -2.925029
 C    -0.970862     0.130263    -3.079388
 C    -0.298688    -1.136815    -2.795723
 C    -0.981211    -2.232004    -2.118377
 C    -0.277985    -2.882880    -0.990359
 C    -1.067506    -3.288310     0.119516
 C    -0.628023    -2.876843     1.434862
 C    -1.713219    -2.102683     2.032294
 C    -1.403167    -0.811131     2.591806
 C    -2.052016     0.378858     2.013672
 C    -1.260180     1.590474     1.945270
 C    -1.486026     2.473013     0.799222
 C    -2.484891     2.161264    -0.132136
 C    -2.180858     2.193302    -1.555854
 C    -0.850379     2.407457    -2.015000
 C    -0.231838     1.385744    -2.876017
 C     1.178837     1.341066    -2.890926
 C     1.821071     0.083738    -2.943202
 C     1.119378    -1.107559    -2.693338
 C     1.847866    -1.873898    -1.685069
 C     1.141328    -2.596174    -0.712379
 C     1.680602    -2.596950     0.670285
 C     0.702067    -2.612578     1.756029
 C     0.874852    -1.761872     2.902367
 C    -0.136648    -0.737398     3.162177
 C     0.550976     0.525160     3.335818
 C     0.056188     1.676522     2.634582
 C     1.062301     2.571376     2.156238
 C     0.800530     3.368921     0.997336
 C    -0.392981     3.232650     0.263806
 C    -0.045622     3.162779    -1.146245
 C     1.407427     3.118212    -1.205450
 C     2.011146     2.189323    -2.025649
 C     3.125673     1.383902    -1.484453
 C     2.979631     0.122186    -2.076032
 C     3.040695    -1.111177    -1.348714
 C     3.521174    -1.081618    -0.061285
 C     2.920142    -1.943619     0.940609
 C     3.141422    -1.291003     2.193931
 C     2.119034    -1.165580     3.130404
 C     1.934637     0.262449     3.445147
 C     2.888910     1.008098     2.701004
 C     2.469270     2.180957     2.072905
 C     2.911977     2.472082     0.715556
 C     1.917398     3.309336     0.123668
 C     3.534863     1.461992    -0.096026
 C     3.875723     0.212026     0.557320
 C     3.663560     0.051945     1.934968
