# Supplementary material for: Autodesmotic reactions for general strain energy evaluation in polycyclic aromatic nanocarbons
Source: Commun Chem. 2025 Dec 16;9:41. doi: 10.1038/s42004-025-01848-w (PMC12824410; doi:10.1038/s42004-025-01848-w)
Supplement: Supplementary file 4 — Supplementary Data 1 [file 42004_2025_1848_MOESM4_ESM.zip › Coordinates/C60/C60_0137.xyz]

60
E(RB3LYP) =  -2286.24813768     A.U.
 C     4.015656    -1.619304     0.703222
 C     4.740030    -1.128360    -0.489493
 C     4.862284     0.252567    -0.377069
 C     4.289686     0.638507     0.873649
 C     3.749638    -0.514711     1.579020
 C     2.947777    -2.448687     0.313646
 C     2.935517    -2.390088    -1.192505
 C     3.884214    -1.408834    -1.594656
 C     3.397127    -0.156811    -2.188893
 C     3.991579     0.868320    -1.397100
 C     3.154462     1.848781    -0.801823
 C     3.443782     1.767130     0.657957
 C     2.406121     1.943459     1.522897
 C     1.962219     0.896124     2.440492
 C     2.477223    -0.422264     2.232822
 C     1.463812    -1.459454     2.055134
 C     1.701786    -2.444197     0.998322
 C     0.534346    -2.986314     0.271595
 C     0.555386    -2.931250    -1.172464
 C     1.728460    -2.392622    -1.824339
 C     1.307302    -1.286006    -2.671741
 C     2.024324    -0.045060    -2.578176
 C     1.231294     1.133968    -2.212145
 C     1.809738     2.041062    -1.225839
 C     0.886049     2.699230    -0.287170
 C     1.237364     2.656521     1.085582
 C     0.232772     2.404400     2.065617
 C     0.600372     1.153271     2.729647
 C    -0.377195     0.132990     2.857897
 C     0.087404    -1.207862     2.491807
 C    -0.918781    -2.125319     2.069052
 C    -0.713693    -2.936414     0.878618
 C    -1.947025    -2.854317     0.101446
 C    -1.865939    -2.450635    -1.277576
 C    -0.569315    -2.450993    -1.859232
 C    -0.088436    -1.322729    -2.689425
 C    -0.862683    -0.145072    -2.747283
 C    -0.219693     1.116274    -2.383846
 C    -1.067255     2.152779    -1.778753
 C    -0.515678     2.865601    -0.615057
 C    -1.402643     3.172287     0.464005
 C    -1.057458     2.716722     1.791928
 C    -2.130892     1.869806     2.299983
 C    -1.801659     0.527175     2.724966
 C    -2.759736    -0.470387     2.365306
 C    -2.285032    -1.781150     2.107819
 C    -2.946599    -2.286897     0.918946
 C    -3.861612    -1.312793     0.450137
 C    -3.870148    -1.007246    -0.941247
 C    -2.788860    -1.487664    -1.753892
 C    -2.267261    -0.332592    -2.541040
 C    -3.065919     0.763610    -2.293796
 C    -2.491537     2.016038    -1.871915
 C    -3.359734     2.471821    -0.808155
 C    -2.802767     2.942671     0.354151
 C    -3.261177     2.135267     1.505598
 C    -4.106410     1.102611     1.002998
 C    -3.864383    -0.209201     1.428996
 C    -4.274160     1.367600    -0.427643
 C    -4.114041     0.358642    -1.340981
