# Supplementary material for: Autodesmotic reactions for general strain energy evaluation in polycyclic aromatic nanocarbons
Source: Commun Chem. 2025 Dec 16;9:41. doi: 10.1038/s42004-025-01848-w (PMC12824410; doi:10.1038/s42004-025-01848-w)
Supplement: Supplementary file 4 — Supplementary Data 1 [file 42004_2025_1848_MOESM4_ESM.zip › Coordinates/C60/C60_0862.xyz]

60
E(RB3LYP) =  -2286.28422428     A.U.
 C    -0.998481    -1.416106    -3.617138
 C    -1.439631    -2.732872    -3.190973
 C    -2.490531    -2.534700    -2.310279
 C    -2.921392    -1.152935    -2.356825
 C    -1.901787    -0.434890    -3.111876
 C     0.374411    -1.264025    -3.327550
 C     0.832760    -2.530856    -2.716214
 C    -0.334993    -3.284092    -2.428937
 C    -0.705177    -3.502566    -1.067050
 C    -2.098087    -3.073451    -0.993436
 C    -2.536329    -2.424729     0.127601
 C    -3.433223    -1.279156     0.038631
 C    -3.501751    -0.562535    -1.222079
 C    -3.405812     0.870764    -1.149792
 C    -2.268222     1.542935    -1.788741
 C    -1.400285     0.824195    -2.634043
 C     0.042893     1.060842    -2.500430
 C     0.934577    -0.024964    -2.850015
 C     2.254590    -0.099519    -2.230628
 C     2.701335    -1.348878    -1.697140
 C     1.810250    -2.482276    -1.753914
 C     1.552483    -2.901582    -0.404269
 C     0.219963    -3.177980    -0.007623
 C    -0.259183    -2.501644     1.214203
 C    -1.644520    -2.207914     1.277921
 C    -2.160470    -1.095331     2.004407
 C    -3.300335    -0.553037     1.248743
 C    -3.577406     0.834186     1.296920
 C    -3.652212     1.534213     0.051490
 C    -2.767599     2.704689     0.139486
 C    -1.819341     2.620038    -0.921360
 C    -0.435065     2.821585    -0.684677
 C     0.506384     2.113165    -1.570671
 C     1.863834     2.145472    -1.219542
 C     2.770162     1.079408    -1.607226
 C     3.776816     1.001411    -0.628695
 C     3.987998    -0.235145     0.068079
 C     3.337797    -1.378672    -0.420751
 C     2.467912    -2.168558     0.435183
 C     2.089252    -1.664479     1.705820
 C     0.653679    -1.700853     2.048517
 C     0.100902    -0.625000     2.857456
 C    -1.304088    -0.270172     2.768479
 C    -1.705955     1.132968     2.886077
 C    -2.801176     1.636924     2.190211
 C    -2.328006     2.829250     1.439598
 C    -0.967287     3.055945     1.722066
 C     0.002066     3.167031     0.681625
 C     1.405332     3.007781     1.075881
 C     2.356430     2.717317     0.051327
 C     3.573613     2.055764     0.357467
 C     3.779698     1.485542     1.635030
 C     3.941518     0.021642     1.458853
 C     2.951761    -0.627889     2.251335
 C     2.364946     0.372701     3.093258
 C     1.005319     0.422052     3.308797
 C     0.616329     1.831524     3.107843
 C    -0.658782     2.158093     2.839295
 C     1.700240     2.503610     2.400024
 C     2.841874     1.705759     2.630249
