# Supplementary material for: Autodesmotic reactions for general strain energy evaluation in polycyclic aromatic nanocarbons
Source: Commun Chem. 2025 Dec 16;9:41. doi: 10.1038/s42004-025-01848-w (PMC12824410; doi:10.1038/s42004-025-01848-w)
Supplement: Supplementary file 4 — Supplementary Data 1 [file 42004_2025_1848_MOESM4_ESM.zip › Coordinates/C60/C60_0876.xyz]

60
E(RB3LYP) =  -2286.40089446     A.U.
 C    -2.416013    -1.862741    -2.690043
 C    -3.328897    -0.773365    -2.833713
 C    -2.593906     0.341864    -3.259472
 C    -1.231695    -0.059463    -3.552135
 C    -1.127684    -1.460438    -3.201494
 C    -2.468794    -2.349825    -1.353970
 C    -3.436573    -1.502094    -0.622702
 C    -3.847019    -0.466946    -1.516152
 C    -3.600005     0.896031    -1.184808
 C    -2.810355     1.424063    -2.318937
 C    -1.772718     2.292980    -2.058526
 C    -0.439517     2.064542    -2.594903
 C    -0.155714     0.821534    -3.247890
 C     1.105682     0.229949    -2.943460
 C     1.221115    -1.183808    -2.721287
 C     0.051713    -1.996641    -2.630714
 C    -0.052185    -2.872240    -1.454026
 C    -1.309590    -2.865463    -0.705911
 C    -1.246100    -2.761066     0.758596
 C    -2.116584    -1.852010     1.425122
 C    -3.162241    -1.154614     0.689766
 C    -3.188813     0.211062     1.119915
 C    -3.251699     1.263053     0.153377
 C    -2.353726     2.417179     0.372028
 C    -1.626600     2.909473    -0.746646
 C    -0.246084     3.299215    -0.620641
 C     0.494615     2.645337    -1.679775
 C     1.789285     2.082439    -1.414069
 C     2.097297     0.893698    -2.128458
 C     2.973364    -0.116867    -1.571590
 C     2.389099    -1.416093    -1.904270
 C     2.403560    -2.448376    -0.993325
 C     1.143093    -3.158721    -0.740978
 C     1.107983    -3.371705     0.652049
 C    -0.017747    -3.013642     1.422133
 C     0.462253    -2.200839     2.532495
 C    -0.284726    -1.086664     2.965109
 C    -1.624521    -0.995967     2.448571
 C    -2.290283     0.285648     2.263126
 C    -1.645961     1.449652     2.590110
 C    -1.718186     2.573418     1.653691
 C    -0.482581     3.234970     1.766807
 C     0.332792     3.473255     0.632332
 C     1.684490     2.982177     0.908259
 C     2.419783     2.287711    -0.089830
 C     3.384666     1.313525     0.373817
 C     3.627674     0.078879    -0.376189
 C     3.758862    -1.040627     0.566189
 C     3.120095    -2.264593     0.281120
 C     2.312127    -2.851610     1.285075
 C     1.923074    -2.140684     2.449176
 C     2.588884    -0.942032     2.761473
 C     1.826257     0.219568     3.233314
 C     0.414411     0.161943     3.356772
 C    -0.312085     1.406508     3.199662
 C     0.347761     2.559581     2.753068
 C     1.687214     2.506891     2.285940
 C     2.459543     1.405275     2.656806
 C     3.442279     0.958896     1.739256
 C     3.589636    -0.481182     1.860760
