# Supplementary material for: Autodesmotic reactions for general strain energy evaluation in polycyclic aromatic nanocarbons
Source: Commun Chem. 2025 Dec 16;9:41. doi: 10.1038/s42004-025-01848-w (PMC12824410; doi:10.1038/s42004-025-01848-w)
Supplement: Supplementary file 4 — Supplementary Data 1 [file 42004_2025_1848_MOESM4_ESM.zip › Coordinates/C60/C60_1598.xyz]

60
E(RB3LYP) =  -2286.36596038     A.U.
 C    -2.828435    -2.428705    -0.939690
 C    -3.839047    -1.387812    -0.609104
 C    -3.745689    -0.379686    -1.534331
 C    -2.709552    -0.766179    -2.502018
 C    -2.075996    -2.006652    -2.046094
 C    -2.229290    -2.849696     0.257033
 C    -2.927226    -2.173561     1.368932
 C    -3.774625    -1.140009     0.797490
 C    -3.619371     0.194636     1.235038
 C    -3.403506     1.257337     0.257737
 C    -3.466951     0.972201    -1.119227
 C    -2.417961     1.469237    -1.961027
 C    -1.959607     0.338669    -2.816176
 C    -0.576380     0.180986    -3.159656
 C     0.078285    -1.103419    -2.837800
 C    -0.648393    -2.092472    -2.028881
 C     0.002528    -2.701946    -0.878978
 C    -0.805532    -3.055290     0.291726
 C    -0.204266    -2.989409     1.592118
 C    -0.943139    -2.501411     2.692738
 C    -2.230141    -1.922350     2.540462
 C    -2.151012    -0.557336     3.078051
 C    -2.768173     0.470315     2.377640
 C    -2.027227     1.707346     2.096029
 C    -2.370572     2.146760     0.758516
 C    -1.392770     2.731979    -0.088914
 C    -1.466593     2.397880    -1.514533
 C    -0.273642     2.489724    -2.316747
 C     0.172987     1.361173    -3.190023
 C     1.599834     1.348408    -3.185565
 C     2.269762     0.108218    -3.046385
 C     1.472771    -1.104019    -2.769750
 C     2.157992    -1.888969    -1.764093
 C     1.448652    -2.503754    -0.708667
 C     2.022447    -2.383183     0.656084
 C     1.165685    -2.530588     1.753273
 C     1.211143    -1.610197     2.872373
 C    -0.089578    -1.583805     3.431180
 C    -0.786128    -0.373599     3.596110
 C    -0.097520     0.846957     3.359040
 C    -0.750701     1.889749     2.592932
 C     0.244843     2.561869     1.785053
 C    -0.064478     3.044147     0.479190
 C     1.045063     3.219699    -0.392129
 C     0.865282     3.096560    -1.825184
 C     2.037343     2.442209    -2.369108
 C     2.986868     2.265463    -1.341905
 C     3.787535     1.096605    -1.358506
 C     3.448113     0.054469    -2.279477
 C     3.412729    -1.207434    -1.517142
 C     3.877056    -0.993080    -0.248886
 C     3.133770    -1.490056     0.864012
 C     2.997669    -0.403900     1.781100
 C     1.962802    -0.395616     2.742476
 C     1.270443     0.840626     2.972999
 C     1.519430     1.990352     2.081746
 C     2.569085     1.996897     1.133769
 C     2.360013     2.720375    -0.080662
 C     3.439966     0.825930     1.080856
 C     4.083402     0.457354    -0.095046
