# Supplementary material for: Autodesmotic reactions for general strain energy evaluation in polycyclic aromatic nanocarbons
Source: Commun Chem. 2025 Dec 16;9:41. doi: 10.1038/s42004-025-01848-w (PMC12824410; doi:10.1038/s42004-025-01848-w)
Supplement: Supplementary file 4 — Supplementary Data 1 [file 42004_2025_1848_MOESM4_ESM.zip › Coordinates/C60/C60_0686.xyz]

60
E(RB3LYP) =  -2286.22971320     A.U.
 C    -4.019506    -1.166127     0.775816
 C    -4.250439     0.119268     1.446989
 C    -4.152486     1.169169     0.447996
 C    -4.070062     0.543504    -0.802301
 C    -3.959241    -0.928345    -0.589218
 C    -2.890217    -1.842908     1.368248
 C    -2.351326    -0.936697     2.355302
 C    -3.136681     0.282861     2.262153
 C    -2.435231     1.518981     1.966468
 C    -3.070946     2.075569     0.793207
 C    -2.246702     2.665886    -0.205372
 C    -2.345841     2.116351    -1.558169
 C    -3.103134     0.923737    -1.748425
 C    -2.382225    -0.283280    -2.149073
 C    -2.873087    -1.397167    -1.380990
 C    -1.917575    -2.310572    -0.854799
 C    -1.951730    -2.560168     0.575669
 C    -0.719801    -2.936646     1.246375
 C    -0.219287    -2.086041     2.312025
 C    -0.976630    -0.877453     2.621139
 C    -0.315132     0.424024     2.637259
 C    -1.049127     1.613876     2.174927
 C    -0.350681     2.677435     1.453009
 C    -0.967528     3.226920     0.230073
 C    -0.099201     3.731318    -0.797485
 C    -0.251133     3.199222    -2.116792
 C    -1.208457     2.241228    -2.399616
 C    -0.508064     1.048980    -2.906894
 C    -1.026210    -0.235803    -2.617745
 C    -0.120586    -1.320475    -2.339934
 C    -0.627205    -2.422567    -1.527278
 C     0.285914    -3.313069    -0.946532
 C     0.217493    -3.656542     0.454692
 C     1.581090    -3.851028     0.887236
 C     2.040404    -3.019671     1.897792
 C     1.186398    -2.073116     2.530961
 C     1.856038    -0.799323     2.507638
 C     1.122426     0.433734     2.552049
 C     1.783108     1.574472     2.037465
 C     1.062787     2.733628     1.591825
 C     1.866495     3.339360     0.569118
 C     1.322511     3.810463    -0.588978
 C     2.034196     3.096241    -1.700371
 C     1.063712     2.689826    -2.567616
 C     0.903124     1.311465    -2.932742
 C     1.813216     0.331897    -2.450484
 C     1.325609    -1.044620    -2.363177
 C     2.206711    -1.989044    -1.810602
 C     1.698624    -3.241776    -1.281407
 C     2.498506    -3.723928    -0.252138
 C     3.432309    -2.651196     0.043237
 C     3.226388    -2.279854     1.377847
 C     3.099733    -0.930893     1.750688
 C     3.423969     0.101672     0.822942
 C     2.977250     1.398047     1.193360
 C     2.979946     2.415457     0.255765
 C     2.949783     2.133884    -1.146670
 C     2.903046     0.755739    -1.550178
 C     3.432559    -0.226050    -0.603405
 C     3.302126    -1.599859    -0.950883
