# Supplementary material for: Autodesmotic reactions for general strain energy evaluation in polycyclic aromatic nanocarbons
Source: Commun Chem. 2025 Dec 16;9:41. doi: 10.1038/s42004-025-01848-w (PMC12824410; doi:10.1038/s42004-025-01848-w)
Supplement: Supplementary file 4 — Supplementary Data 1 [file 42004_2025_1848_MOESM4_ESM.zip › Coordinates/C60/C60_0692.xyz]

60
E(RB3LYP) =  -2286.31840869     A.U.
 C     3.997930     0.239372    -1.668302
 C     4.155061    -1.182945    -1.417627
 C     3.173029    -1.874833    -2.268806
 C     2.696213    -0.968905    -3.197280
 C     3.244602     0.383993    -2.830120
 C     3.515781     0.893153    -0.453882
 C     3.491950    -0.131147     0.551842
 C     3.760866    -1.408190    -0.112833
 C     2.669125    -2.366656    -0.075135
 C     2.208812    -2.553800    -1.434640
 C     0.800667    -2.467397    -1.682521
 C     0.322239    -1.589882    -2.755636
 C     1.313603    -0.810781    -3.445175
 C     1.080844     0.620054    -3.566553
 C     2.199656     1.309575    -2.912328
 C     1.884151     2.178314    -1.796057
 C     2.453961     1.855703    -0.484726
 C     1.623095     2.020556     0.717374
 C     1.826809     1.118066     1.826427
 C     2.613447    -0.091719     1.623488
 C     2.031875    -1.371946     2.066110
 C     1.803682    -2.372207     1.014486
 C     0.448598    -2.847700     0.796553
 C    -0.082952    -2.762798    -0.552438
 C    -1.469039    -2.444360    -0.677719
 C    -1.924920    -1.540346    -1.677178
 C    -1.036688    -1.030540    -2.671056
 C    -1.303480     0.293740    -3.128076
 C    -0.183730     1.138705    -3.502729
 C    -0.351824     2.385707    -2.830168
 C     0.600120     2.773544    -1.830055
 C    -0.136944     3.108493    -0.631544
 C     0.319915     2.722383     0.642654
 C    -0.706239     2.557762     1.708160
 C    -0.386960     1.809811     2.856173
 C     0.892112     1.095440     2.913462
 C     0.723837    -0.065536     3.674478
 C     1.143151    -1.333073     3.128350
 C    -0.022124    -2.167444     3.108479
 C    -0.442118    -2.778861     1.915097
 C    -1.864984    -2.492241     1.752770
 C    -2.347157    -2.302632     0.476190
 C    -3.308618    -1.250215     0.201261
 C    -3.021638    -0.749130    -1.114991
 C    -3.122045     0.639151    -1.415873
 C    -2.265291     1.138372    -2.442447
 C    -1.651504     2.419761    -2.276249
 C    -1.569285     3.006011    -0.973018
 C    -2.491397     2.642162    -0.037255
 C    -2.113474     2.599591     1.357129
 C    -3.027810     1.726836     1.982914
 C    -2.655740     0.829694     2.994550
 C    -1.372033     1.000868     3.560895
 C    -0.688509    -0.158280     4.036279
 C    -1.142061    -1.428723     3.687434
 C    -2.295583    -1.613765     2.849919
 C    -3.106681    -0.516054     2.569517
 C    -3.701481    -0.377264     1.236441
 C    -3.770788     1.010861     0.929507
 C    -3.432032     1.531688    -0.315522
