# Supplementary material for: Autodesmotic reactions for general strain energy evaluation in polycyclic aromatic nanocarbons
Source: Commun Chem. 2025 Dec 16;9:41. doi: 10.1038/s42004-025-01848-w (PMC12824410; doi:10.1038/s42004-025-01848-w)
Supplement: Supplementary file 4 — Supplementary Data 1 [file 42004_2025_1848_MOESM4_ESM.zip › Coordinates/C60/C60_1413.xyz]

60
E(RB3LYP) =  -2286.36475064     A.U.
 C    -2.982790    -2.595098    -0.813533
 C    -4.017096    -1.597403    -0.402068
 C    -3.992523    -0.565141    -1.339704
 C    -3.169782    -1.011015    -2.457551
 C    -2.413934    -2.166806    -2.026684
 C    -2.170361    -2.869280     0.305493
 C    -2.776816    -2.227602     1.442903
 C    -3.821649    -1.309323     0.935321
 C    -3.461614    -0.001020     1.359117
 C    -3.220514     1.049316     0.385040
 C    -3.550907     0.748904    -0.978453
 C    -2.674868     1.214732    -2.057850
 C    -2.496381     0.084854    -2.976946
 C    -1.236295    -0.141375    -3.560735
 C    -0.438237    -1.287268    -3.146087
 C    -0.959625    -2.191301    -2.191916
 C    -0.100107    -2.595813    -1.067144
 C    -0.727876    -2.874214     0.212856
 C    -0.001147    -2.604492     1.447990
 C    -0.619081    -1.850849     2.523155
 C    -2.017087    -1.579383     2.398460
 C    -2.504627    -0.195301     2.438398
 C    -1.623186     0.787850     2.766013
 C    -1.485126     1.955239     1.918382
 C    -2.119500     2.003200     0.642785
 C    -1.344279     2.572374    -0.464334
 C    -1.612577     2.113286    -1.838992
 C    -0.503888     2.059492    -2.785338
 C    -0.369247     0.949424    -3.652389
 C     1.008742     0.477480    -3.565910
 C     0.962704    -0.863348    -3.133120
 C     1.858221    -1.316110    -2.123909
 C     1.334688    -2.239185    -1.100641
 C     2.081477    -2.377579     0.079389
 C     1.418839    -2.573207     1.362995
 C     2.191937    -1.986829     2.374399
 C     1.601167    -1.036920     3.275497
 C     0.182059    -0.887215     3.272903
 C    -0.327745     0.457356     3.344050
 C     0.530265     1.568203     3.101297
 C    -0.159595     2.442091     2.154690
 C     0.553596     3.023035     1.114101
 C    -0.041615     3.087289    -0.187446
 C     1.054860     2.977453    -1.144280
 C     0.841998     2.447976    -2.396543
 C     1.785736     1.438448    -2.895485
 C     2.819953     0.987784    -2.081221
 C     2.915941    -0.416204    -1.762452
 C     3.604571    -0.531755    -0.494709
 C     3.292127    -1.595471     0.346919
 C     3.376121    -1.397726     1.764860
 C     3.538428    -0.122279     2.294656
 C     2.458129     0.108903     3.264876
 C     1.928881     1.387681     3.017966
 C     2.680621     2.006058     1.910620
 C     1.998208     2.793358     0.991647
 C     2.296772     2.709491    -0.418544
 C     3.179364     1.724169    -0.880675
 C     3.791412     0.809423     0.057370
 C     3.653259     1.021643     1.440513
