# Supplementary material for: Autodesmotic reactions for general strain energy evaluation in polycyclic aromatic nanocarbons
Source: Commun Chem. 2025 Dec 16;9:41. doi: 10.1038/s42004-025-01848-w (PMC12824410; doi:10.1038/s42004-025-01848-w)
Supplement: Supplementary file 4 — Supplementary Data 1 [file 42004_2025_1848_MOESM4_ESM.zip › Coordinates/C60/C60_1361.xyz]

60
E(RB3LYP) =  -2286.29523902     A.U.
 C    -2.825825    -2.768137    -1.077885
 C    -3.755506    -1.725052    -0.533789
 C    -3.734033    -0.694843    -1.419488
 C    -2.802307    -1.029795    -2.534116
 C    -2.115513    -2.223773    -2.212741
 C    -2.140610    -3.265178    -0.017112
 C    -2.591357    -2.591483     1.218356
 C    -3.429640    -1.496128     0.852136
 C    -3.086463    -0.168186     1.312202
 C    -3.117607     0.940265     0.337126
 C    -3.468231     0.653529    -1.026012
 C    -2.713267     1.237514    -2.105733
 C    -2.173861     0.145272    -2.945172
 C    -0.787241     0.102428    -3.289112
 C    -0.035878    -1.109900    -2.952033
 C    -0.670964    -2.218096    -2.241893
 C     0.057974    -2.839928    -1.119341
 C    -0.702221    -3.310115    -0.003432
 C    -0.301372    -2.959741     1.324464
 C    -1.477510    -2.416931     2.022543
 C    -1.355824    -1.242573     2.823806
 C    -2.170813    -0.079761     2.450741
 C    -1.594453     1.203034     2.762037
 C    -1.495489     2.191618     1.756230
 C    -2.218223     2.086932     0.541221
 C    -1.641994     2.777818    -0.553555
 C    -1.913941     2.347881    -1.892113
 C    -0.700904     2.464460    -2.632521
 C    -0.099021     1.374637    -3.268801
 C     1.328250     1.475147    -3.011710
 C     2.079622     0.320262    -2.968427
 C     1.376324    -0.982266    -2.821004
 C     2.126526    -1.752975    -1.886263
 C     1.448720    -2.484444    -0.852590
 C     1.946974    -2.369062     0.518499
 C     0.993288    -2.481388     1.609677
 C     1.101232    -1.658358     2.776316
 C    -0.056529    -1.064911     3.385870
 C     0.362935     0.221804     3.876036
 C    -0.394974     1.319408     3.550628
 C     0.505914     2.299950     2.939304
 C    -0.130526     2.800622     1.820561
 C     0.596217     3.073486     0.620074
 C    -0.232716     3.264164    -0.517219
 C     0.299100     3.115803    -1.797795
 C     1.560092     2.511668    -1.999336
 C     2.456550     2.298903    -0.901484
 C     3.434830     1.257290    -1.109938
 C     3.246360     0.307549    -2.180152
 C     3.324410    -1.006786    -1.588388
 C     3.800736    -0.898093    -0.297997
 C     3.100946    -1.527606     0.768703
 C     3.112969    -0.601676     1.857486
 C     2.203103    -0.695494     2.900749
 C     1.761480     0.469915     3.547839
 C     1.816858     1.720543     2.823441
 C     2.553861     1.844637     1.599753
 C     1.968707     2.576600     0.464567
 C     3.427670     0.733036     1.287968
 C     3.943165     0.526506     0.008819
