# Supplementary material for: Autodesmotic reactions for general strain energy evaluation in polycyclic aromatic nanocarbons
Source: Commun Chem. 2025 Dec 16;9:41. doi: 10.1038/s42004-025-01848-w (PMC12824410; doi:10.1038/s42004-025-01848-w)
Supplement: Supplementary file 4 — Supplementary Data 1 [file 42004_2025_1848_MOESM4_ESM.zip › Coordinates/C60/C60_0057.xyz]

60
E(RB3LYP) =  -2286.10989966     A.U.
 C    -4.465779    -0.972408     0.933576
 C    -4.823445     0.330296     1.538922
 C    -4.775656     1.273150     0.570602
 C    -4.407957     0.640134    -0.708534
 C    -4.068093    -0.753987    -0.457328
 C    -3.543582    -1.553183     1.778325
 C    -3.127901    -0.531765     2.828592
 C    -3.787820     0.659137     2.565140
 C    -3.013163     1.791038     2.120583
 C    -3.707098     2.239361     0.904669
 C    -2.966018     2.452828    -0.228045
 C    -3.417450     1.424912    -1.260269
 C    -2.416402     0.853367    -2.071343
 C    -2.069165    -0.541709    -1.960716
 C    -2.826843    -1.299219    -0.961788
 C    -2.004135    -2.130031    -0.083262
 C    -2.374183    -2.174094     1.307667
 C    -1.327941    -1.813701     2.250878
 C    -1.739324    -0.588618     2.932777
 C    -0.915333     0.566398     2.682932
 C    -1.569910     1.737284     2.118988
 C    -0.809560     2.402836     1.048191
 C    -1.567612     2.745143    -0.150158
 C    -0.930783     2.761742    -1.397415
 C    -1.413605     1.791039    -2.427156
 C    -0.340252     1.392084    -3.170532
 C     0.066450     0.000420    -3.125755
 C    -0.711058    -0.938716    -2.379299
 C     0.030140    -1.935090    -1.612088
 C    -0.608680    -2.396581    -0.393290
 C     0.275986    -2.709381     0.715053
 C    -0.030836    -2.050466     1.984147
 C     0.941047    -1.067172     2.468521
 C     0.487435     0.318087     2.447571
 C     1.331987     1.258306     1.754902
 C     0.625450     2.227864     0.912164
 C     1.284483     2.626499    -0.350449
 C     0.459165     2.837305    -1.527396
 C     0.805498     2.190813    -2.780414
 C     1.930310     1.407760    -2.846940
 C     1.506384     0.002823    -3.066975
 C     2.251308    -1.044689    -2.498044
 C     1.493644    -2.079620    -1.770290
 C     2.217961    -2.804789    -0.772454
 C     1.604990    -3.000802     0.503048
 C     2.586103    -2.614968     1.539335
 C     2.262844    -1.385922     2.276532
 C     3.247354    -0.380964     1.945824
 C     2.748085     0.913615     1.516535
 C     3.405775     1.495336     0.379649
 C     2.603798     2.204322    -0.601990
 C     2.966478     1.675644    -1.926315
 C     3.896430     0.675430    -1.733078
 C     3.611623    -0.701678    -2.064721
 C     4.273711    -1.485190    -1.086681
 C     3.629706    -2.553354    -0.489338
 C     3.818140    -2.462205     0.963224
 C     4.286663    -1.086565     1.233592
 C     4.740426    -0.560174     0.027019
 C     4.370211     0.722069    -0.346897
