# Supplementary material for: Autodesmotic reactions for general strain energy evaluation in polycyclic aromatic nanocarbons
Source: Commun Chem. 2025 Dec 16;9:41. doi: 10.1038/s42004-025-01848-w (PMC12824410; doi:10.1038/s42004-025-01848-w)
Supplement: Supplementary file 4 — Supplementary Data 1 [file 42004_2025_1848_MOESM4_ESM.zip › Coordinates/C60/C60_1349.xyz]

60
E(RB3LYP) =  -2286.31910589     A.U.
 C    -3.888236    -1.432326    -0.615580
 C    -3.099381    -2.572123    -1.159597
 C    -2.510591    -3.207369    -0.105712
 C    -2.783559    -2.427212     1.117065
 C    -3.464763    -1.232344     0.745489
 C    -3.760961    -0.406543    -1.520154
 C    -2.804239    -0.802377    -2.571876
 C    -2.292154    -2.084055    -2.266111
 C    -0.876471    -2.285447    -2.277915
 C    -0.313229    -3.208001    -1.269102
 C    -1.123120    -3.534964    -0.128501
 C    -0.612460    -3.259792     1.189395
 C    -1.602888    -2.387751     1.836719
 C    -1.176326    -1.150720     2.462680
 C    -1.837775     0.117634     2.102237
 C    -2.968216     0.068083     1.181524
 C    -3.173987     1.194708     0.260918
 C    -3.483029     0.919514    -1.123698
 C    -2.594327     1.452390    -2.139919
 C    -2.000667     0.317911    -2.848977
 C    -0.583392     0.192277    -2.908616
 C    -0.035075    -1.156596    -2.730953
 C     1.363179    -1.244263    -2.492779
 C     1.930024    -2.356265    -1.823852
 C     1.084264    -3.167527    -1.016867
 C     1.650302    -3.191234     0.320840
 C     0.757657    -3.082633     1.430947
 C     1.092293    -2.184010     2.503550
 C     0.145275    -1.164909     2.922007
 C     0.882022     0.081069     3.188667
 C     0.327847     1.343596     2.807149
 C    -1.068863     1.373679     2.287342
 C    -1.451028     2.504184     1.543304
 C    -2.452957     2.392850     0.496275
 C    -1.976853     3.162239    -0.598835
 C    -1.834919     2.555362    -1.877551
 C    -0.410816     2.584469    -2.212559
 C     0.243712     1.399348    -2.618832
 C     1.664761     1.239296    -2.222178
 C     2.190383    -0.076295    -2.202711
 C     3.179102    -0.489543    -1.243306
 C     3.031275    -1.892895    -1.036679
 C     2.862730    -2.386690     0.280528
 C     3.195730    -1.542689     1.370978
 C     2.353572    -1.557797     2.502175
 C     2.239772    -0.198616     3.018752
 C     3.084115     0.651127     2.261446
 C     2.648058     1.954594     2.058819
 C     1.275565     2.332665     2.406403
 C     0.878794     3.383276     1.483151
 C    -0.457606     3.501590     1.113633
 C    -0.741739     3.791390    -0.250717
 C     0.221290     3.505195    -1.271728
 C     1.554209     3.333645    -0.892637
 C     2.306106     2.211037    -1.399783
 C     3.212901     1.778765    -0.333681
 C     3.567081     0.398041    -0.168880
 C     3.607572    -0.148192     1.149056
 C     2.933097     2.580587     0.804396
 C     1.896935     3.510660     0.484840
