# Supplementary material for: Autodesmotic reactions for general strain energy evaluation in polycyclic aromatic nanocarbons
Source: Commun Chem. 2025 Dec 16;9:41. doi: 10.1038/s42004-025-01848-w (PMC12824410; doi:10.1038/s42004-025-01848-w)
Supplement: Supplementary file 4 — Supplementary Data 1 [file 42004_2025_1848_MOESM4_ESM.zip › Coordinates/C60/C60_0731.xyz]

60
E(RB3LYP) =  -2286.24226474     A.U.
 C    -3.005116    -2.461419    -1.858437
 C    -3.642054    -2.616597    -0.642590
 C    -4.191241    -1.356062    -0.229480
 C    -3.931678    -0.383163    -1.282705
 C    -3.123168    -1.044181    -2.275482
 C    -1.682620    -3.050639    -1.734515
 C    -1.401885    -3.283425    -0.307505
 C    -2.629839    -3.013342     0.344283
 C    -2.674592    -2.085377     1.408569
 C    -3.730808    -1.080624     1.080998
 C    -3.548768     0.265501     1.453242
 C    -3.652581     1.281040     0.460217
 C    -3.605296     0.931923    -0.911107
 C    -2.423149     1.607032    -1.466554
 C    -1.604906     0.970218    -2.412670
 C    -1.997618    -0.404418    -2.844537
 C    -0.921585    -1.281363    -3.249234
 C    -0.697155    -2.550023    -2.511207
 C     0.684513    -2.558304    -2.053250
 C     0.984506    -2.608991    -0.652661
 C    -0.150445    -2.860197     0.252676
 C    -0.180036    -2.171491     1.526320
 C    -1.471900    -1.676724     2.024447
 C    -1.489796    -0.362941     2.674157
 C    -2.450093     0.615522     2.313761
 C    -1.955244     1.941345     1.923900
 C    -2.617845     2.258665     0.733359
 C    -1.844761     2.476806    -0.429306
 C    -0.456456     2.740107    -0.329928
 C     0.349035     2.368342    -1.481016
 C    -0.204428     1.434667    -2.495779
 C     0.709422     0.592785    -3.182427
 C     0.326566    -0.760399    -3.470427
 C     1.350704    -1.626432    -2.872839
 C     2.401950    -0.855240    -2.419576
 C     2.974328    -1.126409    -1.137729
 C     2.176782    -1.907503    -0.178646
 C     2.282609    -1.584298     1.244014
 C     1.057894    -1.608104     2.048011
 C     0.926266    -0.630965     3.098448
 C    -0.277501     0.124358     3.179070
 C     0.076105     1.552867     3.104338
 C    -0.606317     2.320515     2.109892
 C     0.171012     2.851007     1.002165
 C     1.630343     2.908041     1.134414
 C     2.398810     2.828380    -0.075303
 C     1.748212     2.485011    -1.335774
 C     2.627826     1.561530    -2.033919
 C     2.085887     0.542814    -2.779041
 C     3.706757     1.255164    -1.173329
 C     3.850795    -0.096763    -0.668396
 C     4.127221     0.004867     0.704274
 C     3.371691    -0.702386     1.658176
 C     3.181413     0.237134     2.758312
 C     1.985323     0.289173     3.388256
 C     1.439817     1.665556     3.258418
 C     2.254941     2.393409     2.354456
 C     3.479265     1.610956     2.261910
 C     4.124068     1.463907     1.068996
 C     3.684819     2.169135    -0.073712
