# Supplementary material for: Autodesmotic reactions for general strain energy evaluation in polycyclic aromatic nanocarbons
Source: Commun Chem. 2025 Dec 16;9:41. doi: 10.1038/s42004-025-01848-w (PMC12824410; doi:10.1038/s42004-025-01848-w)
Supplement: Supplementary file 4 — Supplementary Data 1 [file 42004_2025_1848_MOESM4_ESM.zip › Coordinates/C60/C60_0725.xyz]

60
E(RB3LYP) =  -2286.31267218     A.U.
 C    -4.022526    -0.841469     0.775795
 C    -4.313824     0.468557     1.230088
 C    -4.224291     1.356588     0.154046
 C    -3.983287     0.569814    -1.053956
 C    -3.751245    -0.807458    -0.650701
 C    -3.045413    -1.408131     1.651610
 C    -2.519092    -0.335753     2.535818
 C    -3.251957     0.816725     2.184526
 C    -2.583869     1.987328     1.744675
 C    -3.257019     2.388572     0.495063
 C    -2.519292     2.964608    -0.525712
 C    -2.664873     2.448214    -1.856045
 C    -3.195828     1.130450    -2.050150
 C    -2.145215     0.334428    -2.708444
 C    -1.809378    -0.962529    -2.261893
 C    -2.645047    -1.548420    -1.183829
 C    -1.991566    -2.465220    -0.300263
 C    -2.160367    -2.316802     1.124460
 C    -0.873829    -2.496484     1.745648
 C    -0.363221    -1.504685     2.642039
 C    -1.132319    -0.249534     2.788486
 C    -0.452006     1.017710     2.570583
 C    -1.168425     2.085493     1.885868
 C    -0.435845     2.866118     0.868780
 C    -1.096774     3.245866    -0.328547
 C    -0.415133     3.087918    -1.602318
 C    -1.379771     2.514234    -2.474345
 C    -1.098788     1.270878    -3.115644
 C     0.209000     0.856418    -3.185779
 C     0.528117    -0.538671    -3.028979
 C    -0.405763    -1.427032    -2.451577
 C     0.152552    -2.501595    -1.596977
 C    -0.642938    -2.910472    -0.487167
 C    -0.003863    -3.114157     0.803179
 C     1.403873    -3.118255     0.980295
 C     1.897120    -2.434148     2.157977
 C     1.021443    -1.490054     2.805371
 C     1.723107    -0.197241     2.927877
 C     1.016043     1.016262     2.562713
 C     1.723054     1.929654     1.746248
 C     0.977726     2.716930     0.784880
 C     1.683468     2.672500    -0.451991
 C     0.946887     2.659449    -1.670893
 C     1.291195     1.633914    -2.602660
 C     2.379209     0.738926    -2.340600
 C     1.928768    -0.596497    -2.692908
 C     2.478823    -1.719892    -2.086725
 C     1.552475    -2.665783    -1.453796
 C     2.195041    -3.099801    -0.215438
 C     3.494857    -2.497453    -0.183194
 C     3.965118    -1.835084     0.974606
 C     3.183143    -1.811468     2.115574
 C     3.042324    -0.407939     2.547242
 C     3.687903     0.432252     1.563623
 C     2.996004     1.581798     1.147301
 C     2.877724     1.873663    -0.257478
 C     3.283395     0.907885    -1.238803
 C     4.000656    -0.267210    -0.773380
 C     3.622277    -1.580470    -1.283994
 C     4.291459    -0.423444     0.599814
