# Supplementary material for: Autodesmotic reactions for general strain energy evaluation in polycyclic aromatic nanocarbons
Source: Commun Chem. 2025 Dec 16;9:41. doi: 10.1038/s42004-025-01848-w (PMC12824410; doi:10.1038/s42004-025-01848-w)
Supplement: Supplementary file 4 — Supplementary Data 1 [file 42004_2025_1848_MOESM4_ESM.zip › Coordinates/C60/C60_0043.xyz]

60
E(RB3LYP) =  -2286.03759661     A.U.
 C    -4.717593    -0.682516     1.031368
 C    -5.235309     0.664876     1.126358
 C    -5.253520     1.223733    -0.145343
 C    -4.745604     0.220761    -1.090590
 C    -4.290612    -0.941245    -0.347460
 C    -3.797458    -0.881893     2.080949
 C    -3.493632     0.480096     2.662341
 C    -4.250930     1.399245     1.932157
 C    -3.563510     2.355719     1.082122
 C    -4.293790     2.305180    -0.188556
 C    -3.565987     2.207859    -1.392246
 C    -3.861764     0.844438    -1.974593
 C    -2.638106     0.260560    -2.303833
 C    -2.178675    -0.979498    -1.722216
 C    -2.986042    -1.495888    -0.606458
 C    -2.185909    -1.973663     0.529764
 C    -2.588778    -1.514073     1.859810
 C    -1.566081    -0.747398     2.590375
 C    -2.105664     0.593839     2.747560
 C    -1.358208     1.616547     2.052825
 C    -2.123664     2.415960     1.084261
 C    -1.425592     2.623990    -0.192027
 C    -2.194502     2.375617    -1.412512
 C    -1.649068     1.326582    -2.289776
 C    -0.325572     1.082721    -2.341995
 C     0.159182    -0.296244    -2.426284
 C    -0.759877    -1.260748    -1.823284
 C    -0.110989    -2.158959    -0.904120
 C    -0.815110    -2.279555     0.371920
 C     0.065670    -2.103125     1.528072
 C    -0.253543    -0.978287     2.396196
 C     0.684965     0.144364     2.347339
 C     0.063847     1.386199     1.888323
 C     0.807020     2.033622     0.838987
 C    -0.028991     2.431602    -0.292979
 C     0.513479     1.998933    -1.582222
 C     1.841453     1.828589    -1.728142
 C     2.382174     0.702396    -2.507168
 C     1.554765    -0.505002    -2.506672
 C     2.165614    -1.726059    -1.963146
 C     1.307971    -2.439542    -1.004672
 C     1.964713    -2.904506     0.195218
 C     1.373710    -2.407566     1.427503
 C     2.401166    -1.563779     2.059878
 C     2.056798    -0.145302     2.168927
 C     2.944130     0.805949     1.485396
 C     2.228923     1.802682     0.673933
 C     2.778993     2.050047    -0.638822
 C     4.006769     1.534713    -1.055464
 C     3.740814     0.658989    -2.258696
 C     4.399832    -0.565754    -2.026825
 C     3.598682    -1.776449    -1.819830
 C     4.189389    -2.405038    -0.651209
 C     3.348512    -2.859351     0.367631
 C     3.622675    -1.984996     1.569988
 C     4.611624    -1.057102     1.183957
 C     4.255464     0.361933     1.085214
 C     4.806985     0.784805    -0.190180
 C     5.304076    -0.394670    -0.910731
 C     5.184688    -1.494339    -0.070323
