# Supplementary material for: Autodesmotic reactions for general strain energy evaluation in polycyclic aromatic nanocarbons
Source: Commun Chem. 2025 Dec 16;9:41. doi: 10.1038/s42004-025-01848-w (PMC12824410; doi:10.1038/s42004-025-01848-w)
Supplement: Supplementary file 4 — Supplementary Data 1 [file 42004_2025_1848_MOESM4_ESM.zip › Coordinates/C60/C60_0902.xyz]

60
E(RB3LYP) =  -2286.30614290     A.U.
 C     3.622729    -0.202704    -1.648313
 C     4.274344    -0.773872    -0.533889
 C     3.669766    -2.037095    -0.307055
 C     2.712181    -2.341373    -1.346259
 C     2.685960    -1.162506    -2.192586
 C     3.047660     1.055417    -1.263387
 C     3.178008     1.174549     0.184356
 C     3.866973     0.019343     0.614976
 C     3.280893    -0.797981     1.626683
 C     3.272230    -2.165964     1.068486
 C     2.205493    -2.991023     1.369421
 C     1.301990    -3.471045     0.329957
 C     1.499063    -3.022155    -1.005871
 C     0.313491    -2.635332    -1.742398
 C     0.347707    -1.544961    -2.674645
 C     1.480807    -0.696929    -2.785876
 C     1.226180     0.753194    -2.871659
 C     1.938982     1.609966    -1.934329
 C     1.255144     2.699140    -1.255655
 C     1.288969     2.702432     0.220473
 C     2.095353     1.724689     0.927744
 C     1.581214     0.995487     2.072485
 C     2.160909    -0.312658     2.377210
 C     1.302012    -1.327351     2.942197
 C     1.407070    -2.660897     2.511761
 C     0.066429    -3.127752     2.275844
 C    -0.035902    -3.499768     0.915117
 C    -1.217872    -3.090811     0.168887
 C    -1.007689    -2.688747    -1.182827
 C    -1.832052    -1.664835    -1.810339
 C    -1.004448    -1.023700    -2.785198
 C    -1.228022     0.282004    -3.124738
 C    -0.067092     1.180141    -3.247331
 C    -0.516325     2.459260    -2.911029
 C     0.119306     3.259083    -1.915813
 C    -0.941907     3.888739    -1.175699
 C    -0.914539     3.847054     0.200226
 C     0.165272     3.207878     0.913943
 C    -0.401363     2.452711     2.003876
 C     0.218743     1.303185     2.526422
 C    -0.650387     0.238014     3.071393
 C    -0.116890    -1.051142     3.232438
 C    -0.870517    -2.229959     2.851199
 C    -2.121774    -2.083830     2.239624
 C    -2.296483    -2.477419     0.857418
 C    -3.117006    -1.427489     0.214450
 C    -2.824472    -0.935882    -1.108547
 C    -3.050704     0.495497    -1.428513
 C    -2.341444     1.020548    -2.550477
 C    -1.960519     2.402661    -2.596364
 C    -2.230879     3.280809    -1.576909
 C    -2.913543     2.806045    -0.397341
 C    -2.177041     3.338354     0.714217
 C    -1.876972     2.541109     1.833837
 C    -2.649754     1.421753     2.061218
 C    -2.079018     0.304391     2.799715
 C    -2.777894    -0.846888     2.411174
 C    -3.509227    -0.509502     1.193116
 C    -3.463958     0.892712     0.979666
 C    -3.389188     1.445404    -0.336481
