# Supplementary material for: Autodesmotic reactions for general strain energy evaluation in polycyclic aromatic nanocarbons
Source: Commun Chem. 2025 Dec 16;9:41. doi: 10.1038/s42004-025-01848-w (PMC12824410; doi:10.1038/s42004-025-01848-w)
Supplement: Supplementary file 4 — Supplementary Data 1 [file 42004_2025_1848_MOESM4_ESM.zip › Coordinates/C60/C60_0094.xyz]

60
E(RB3LYP) =  -2286.18891914     A.U.
 C    -3.779292    -0.363947    -2.584405
 C    -3.759996    -1.833191    -2.541155
 C    -4.256730    -2.230463    -1.328382
 C    -4.672206    -1.053280    -0.563281
 C    -4.439021     0.120460    -1.377776
 C    -2.462304     0.048773    -2.825708
 C    -1.585552    -1.163374    -2.920872
 C    -2.372507    -2.284575    -2.630625
 C    -2.033382    -3.028125    -1.436256
 C    -3.199527    -2.922712    -0.583118
 C    -3.082284    -2.284673     0.669639
 C    -4.058899    -1.152714     0.713164
 C    -3.666558     0.019402     1.374677
 C    -3.770103     1.245695     0.675041
 C    -3.908152     1.261087    -0.743166
 C    -2.677908     1.895598    -1.236167
 C    -1.893202     1.211821    -2.188943
 C    -0.430583     1.326610    -2.123222
 C     0.415827     0.206354    -2.425024
 C    -0.244608    -1.098726    -2.483758
 C     0.256063    -2.107648    -1.598981
 C    -0.760285    -2.861225    -0.871505
 C    -0.674867    -2.697877     0.574288
 C    -1.803308    -2.150149     1.285595
 C    -1.509527    -1.012795     2.180216
 C    -2.410691     0.070400     2.148547
 C    -1.860826     1.410107     2.057031
 C    -2.627303     2.053940     1.056943
 C    -1.976715     2.509653    -0.097495
 C    -0.583623     2.688557    -0.069493
 C     0.157957     2.359828    -1.280441
 C     1.528082     2.489570    -1.251784
 C     2.393498     1.532636    -1.899754
 C     1.824121     0.250490    -2.155056
 C     2.481429    -0.912818    -1.531980
 C     1.577485    -1.938129    -1.027212
 C     1.779679    -2.411404     0.292992
 C     0.601305    -2.488712     1.108563
 C     0.861899    -1.695569     2.282469
 C    -0.137294    -0.734374     2.600730
 C     0.343681     0.635939     2.745745
 C    -0.479451     1.670366     2.157085
 C     0.144930     2.542831     1.181521
 C     1.579101     2.723637     1.195878
 C     2.248843     2.960428    -0.053192
 C     3.607412     2.616281    -0.217151
 C     3.679879     1.681776    -1.336374
 C     4.408754     0.554227    -0.885043
 C     3.720863    -0.725002    -0.856185
 C     3.905634    -1.230757     0.507841
 C     2.855725    -1.915398     1.107860
 C     2.262961    -1.426240     2.348324
 C     2.716639    -0.180789     2.834383
 C     1.727054     0.887279     2.843916
 C     2.344815     2.060921     2.236075
 C     3.732147     1.794348     2.071940
 C     4.388631     2.067185     0.849802
 C     5.021643     0.843506     0.376976
 C     4.609141    -0.198029     1.263046
 C     3.941503     0.362991     2.383219
