# Supplementary material for: Autodesmotic reactions for general strain energy evaluation in polycyclic aromatic nanocarbons
Source: Commun Chem. 2025 Dec 16;9:41. doi: 10.1038/s42004-025-01848-w (PMC12824410; doi:10.1038/s42004-025-01848-w)
Supplement: Supplementary file 4 — Supplementary Data 1 [file 42004_2025_1848_MOESM4_ESM.zip › Coordinates/C60/C60_0080.xyz]

60
E(RB3LYP) =  -2286.21006074     A.U.
 C     4.090247     2.165502    -0.166086
 C     4.914989     0.964245     0.086960
 C     4.706205     0.080512    -0.934881
 C     3.769082     0.661100    -1.905969
 C     3.317771     1.944045    -1.388807
 C     3.382147     2.385385     0.999938
 C     3.634242     1.255453     1.956148
 C     4.484179     0.337256     1.345828
 C     3.939932    -0.972704     1.028337
 C     4.148586    -1.166330    -0.429310
 C     3.045983    -1.462944    -1.229537
 C     2.823159    -0.323131    -2.173532
 C     1.490637     0.018171    -2.462183
 C     1.066033     1.372213    -2.227426
 C     1.928766     2.228155    -1.420201
 C     1.256143     2.731743    -0.207151
 C     1.986849     2.654384     1.009815
 C     1.394507     1.867328     2.082290
 C     2.387337     0.885474     2.493317
 C     1.947125    -0.468467     2.453379
 C     2.711270    -1.381211     1.572442
 C     1.863455    -2.260788     0.743335
 C     1.904968    -2.138597    -0.701195
 C     0.667237    -2.142579    -1.442110
 C     0.499676    -1.050728    -2.420323
 C    -0.767292    -0.711569    -2.843947
 C    -1.144761     0.700984    -2.966966
 C    -0.339463     1.667421    -2.323438
 C    -0.978701     2.527454    -1.312167
 C    -0.180590     2.691461    -0.102014
 C    -0.786214     2.322235     1.161475
 C     0.032883     1.610556     2.124325
 C    -0.436587     0.344577     2.677260
 C     0.550876    -0.709870     2.722180
 C     0.080954    -2.047226     2.460995
 C     0.680392    -2.715644     1.288172
 C    -0.403665    -3.194992     0.482727
 C    -0.517517    -2.766576    -0.884375
 C    -1.864694    -2.423236    -1.389604
 C    -1.953142    -1.455517    -2.445652
 C    -3.061578    -0.590971    -2.555450
 C    -2.557457     0.752626    -2.857250
 C    -3.197212     1.687355    -2.057661
 C    -2.387383     2.525158    -1.197760
 C    -2.974872     2.401165     0.112571
 C    -2.179105     2.109909     1.218280
 C    -2.733118     0.938290     1.930294
 C    -1.866271     0.025002     2.595745
 C    -2.275530    -1.365820     2.597261
 C    -1.251629    -2.379383     2.515786
 C    -1.553241    -3.210455     1.334007
 C    -2.782522    -2.832300     0.864246
 C    -2.996963    -2.458071    -0.496452
 C    -3.975489    -1.374167    -0.470932
 C    -4.047482    -0.467376    -1.527982
 C    -4.177242     0.961935    -1.239150
 C    -4.043930     1.407864     0.066592
 C    -3.889721     0.505804     1.177573
 C    -4.045605    -0.882771     0.936344
 C    -3.336654    -1.777339     1.741891
