# Supplementary material for: Autodesmotic reactions for general strain energy evaluation in polycyclic aromatic nanocarbons
Source: Commun Chem. 2025 Dec 16;9:41. doi: 10.1038/s42004-025-01848-w (PMC12824410; doi:10.1038/s42004-025-01848-w)
Supplement: Supplementary file 4 — Supplementary Data 1 [file 42004_2025_1848_MOESM4_ESM.zip › Coordinates/C60/C60_1611.xyz]

60
E(RB3LYP) =  -2286.34577185     A.U.
 C    -2.930948    -2.374626    -0.615833
 C    -3.867407    -1.305173    -0.268228
 C    -3.898996    -0.391808    -1.306949
 C    -2.925006    -0.834306    -2.308960
 C    -2.332090    -2.073539    -1.875443
 C    -2.107618    -2.606919     0.493894
 C    -2.479320    -1.682656     1.568122
 C    -3.589500    -0.886752     1.088728
 C    -3.646046     0.460681     1.400528
 C    -3.821943     1.441238     0.302013
 C    -3.711579     1.000895    -1.038319
 C    -2.572807     1.431039    -1.825187
 C    -2.097826     0.258731    -2.572744
 C    -0.714716     0.068610    -2.856320
 C    -0.224957    -1.311177    -2.879577
 C    -0.957204    -2.307505    -2.089509
 C    -0.213454    -3.028083    -1.057929
 C    -0.753419    -3.015823     0.289750
 C     0.127352    -2.766802     1.376404
 C    -0.199584    -1.772898     2.351794
 C    -1.472159    -1.118596     2.393075
 C    -1.541989     0.298441     2.789188
 C    -2.701905     1.031166     2.359534
 C    -2.583902     2.413738     2.021615
 C    -3.114636     2.591288     0.659911
 C    -2.061763     3.113487    -0.155771
 C    -1.654623     2.403677    -1.347515
 C    -0.214605     2.238658    -1.647188
 C     0.202238     1.147717    -2.546274
 C     1.595619     0.877533    -2.682915
 C     2.031860    -0.394633    -3.110400
 C     1.156482    -1.508778    -3.053873
 C     1.843677    -2.527098    -2.296099
 C     1.209922    -3.113634    -1.198525
 C     2.116215    -2.996598    -0.044329
 C     1.564497    -2.763078     1.199827
 C     2.130092    -1.762433     2.087188
 C     1.023974    -1.098518     2.741501
 C     1.011443     0.302261     2.977246
 C    -0.271668     1.021421     2.995657
 C    -0.228154     2.402042     2.614571
 C    -1.368012     3.046107     2.099038
 C    -1.041085     3.553711     0.740851
 C     0.298510     3.346463     0.502528
 C     0.776660     2.764002    -0.737048
 C     2.159883     2.258573    -0.718931
 C     2.589326     1.413030    -1.755477
 C     3.600921     0.378228    -1.547866
 C     3.268961    -0.716840    -2.394303
 C     3.145303    -2.005915    -1.880966
 C     3.311257    -2.260300    -0.477540
 C     3.824148    -1.246947     0.337347
 C     3.271056    -1.053442     1.687388
 C     3.292911     0.329282     1.992154
 C     2.213119     1.002197     2.572604
 C     2.061332     2.226499     1.783004
 C     0.876362     2.860798     1.773082
 C     2.843218     2.112451     0.556540
 C     3.713830     1.038158     0.768087
 C     4.038748     0.092759    -0.233152
