# Supplementary material for: Autodesmotic reactions for general strain energy evaluation in polycyclic aromatic nanocarbons
Source: Commun Chem. 2025 Dec 16;9:41. doi: 10.1038/s42004-025-01848-w (PMC12824410; doi:10.1038/s42004-025-01848-w)
Supplement: Supplementary file 4 — Supplementary Data 1 [file 42004_2025_1848_MOESM4_ESM.zip › Coordinates/C60/C60_1177.xyz]

60
E(RB3LYP) =  -2286.25375793     A.U.
 C    -3.164543    -2.566599    -1.165259
 C    -4.097685    -1.489648    -0.711638
 C    -3.895404    -0.418341    -1.531416
 C    -2.837327    -0.766507    -2.510053
 C    -2.246614    -2.015484    -2.126397
 C    -2.686030    -3.165993    -0.034945
 C    -3.233965    -2.496570     1.164754
 C    -3.967595    -1.354418     0.732625
 C    -3.590237    -0.089464     1.264451
 C    -3.406163     1.047874     0.380066
 C    -3.557628     0.882292    -1.002883
 C    -2.544514     1.436159    -1.855886
 C    -2.056001     0.341654    -2.721605
 C    -0.640195     0.176584    -2.921583
 C     0.036188    -1.026844    -2.441347
 C    -0.806583    -2.096982    -1.914393
 C    -0.321622    -2.866080    -0.759259
 C    -1.289285    -3.379016     0.166954
 C    -1.082500    -3.211109     1.586060
 C    -2.211179    -2.430844     2.118375
 C    -1.901292    -1.171700     2.766389
 C    -2.554704    -0.011542     2.272889
 C    -1.766201     1.197791     2.039931
 C    -2.281002     1.832970     0.878438
 C    -1.406889     2.557923     0.027499
 C    -1.623140     2.380174    -1.412051
 C    -0.508030     2.558307    -2.288656
 C     0.050930     1.380911    -2.981131
 C     1.475477     1.457135    -2.954998
 C     2.226177     0.313346    -2.497512
 C     1.460708    -0.905329    -2.093787
 C     1.951961    -1.735554    -1.009697
 C     1.030465    -2.613430    -0.258214
 C     1.275885    -2.833892     1.129532
 C     0.180102    -2.988239     2.055990
 C     0.371301    -2.023051     3.118187
 C    -0.573144    -1.001363     3.284847
 C     0.172934     0.260677     3.145639
 C    -0.376970     1.327001     2.405365
 C     0.509680     2.219045     1.631368
 C    -0.069564     2.918426     0.492593
 C     0.817461     3.511394    -0.482589
 C     0.554343     3.324433    -1.892840
 C     1.784517     2.780756    -2.498933
 C     2.828350     3.003517    -1.623898
 C     3.737224     1.991574    -1.378217
 C     3.471095     0.632427    -1.835178
 C     3.890058    -0.208198    -0.769767
 C     3.161267    -1.317968    -0.344807
 C     3.187095    -1.305716     1.124905
 C     2.275405    -2.036520     1.831852
 C     1.678775    -1.458140     2.984074
 C     1.582215    -0.040023     3.038620
 C     2.465496     0.769828     2.272077
 C     1.965419     2.014349     1.692674
 C     2.802255     2.664908     0.701225
 C     2.217573     3.432140    -0.315125
 C     3.913471     1.935340     0.077694
 C     4.140404     0.632482     0.420642
 C     3.481773     0.043148     1.528348
