# Supplementary material for: Autodesmotic reactions for general strain energy evaluation in polycyclic aromatic nanocarbons
Source: Commun Chem. 2025 Dec 16;9:41. doi: 10.1038/s42004-025-01848-w (PMC12824410; doi:10.1038/s42004-025-01848-w)
Supplement: Supplementary file 4 — Supplementary Data 1 [file 42004_2025_1848_MOESM4_ESM.zip › Coordinates/C60/C60_0269.xyz]

60
E(RB3LYP) =  -2286.25427558     A.U.
 C     3.744324    -0.895648    -1.845986
 C     4.187833    -1.871249    -0.845866
 C     3.360535    -2.970508    -0.925569
 C     2.422973    -2.833869    -1.991940
 C     2.614206    -1.467368    -2.534860
 C     3.494277     0.301807    -1.154090
 C     3.738079     0.066411     0.294670
 C     4.008043    -1.291198     0.465564
 C     3.032848    -2.093655     1.246293
 C     2.633351    -3.149485     0.358411
 C     1.286470    -3.287253     0.040014
 C     1.156022    -3.118810    -1.444204
 C    -0.000353    -2.534184    -1.967009
 C     0.192785    -1.410762    -2.887705
 C     1.471473    -0.698051    -2.835539
 C     1.391271     0.706484    -2.429767
 C     2.411352     1.167228    -1.515007
 C     2.037778     2.131528    -0.542368
 C     2.432856     2.005956     0.848135
 C     2.983698     0.773509     1.264964
 C     2.257657     0.006666     2.282865
 C     2.067873    -1.438044     2.025176
 C     0.674319    -1.907281     1.988864
 C     0.271492    -2.738370     0.876767
 C    -1.062451    -2.608705     0.300992
 C    -1.216073    -2.579113    -1.171437
 C    -2.370708    -2.000997    -1.728638
 C    -2.222536    -1.163837    -2.894171
 C    -0.927610    -0.693736    -3.271552
 C    -0.968910     0.766197    -3.121543
 C     0.111720     1.421019    -2.482798
 C    -0.214862     2.468334    -1.507617
 C     0.790843     2.847263    -0.587789
 C     0.486387     3.314261     0.747000
 C     1.463232     2.693741     1.640858
 C     1.032182     2.107858     2.835762
 C     1.301432     0.685423     3.028230
 C     0.029044     0.055848     3.391010
 C    -0.343730    -1.152366     2.697239
 C    -1.693166    -1.253618     2.268653
 C    -2.040507    -1.962716     1.067018
 C    -3.186316    -1.288278     0.461734
 C    -3.380612    -1.337963    -0.901776
 C    -3.797921    -0.120673    -1.589817
 C    -3.127939    -0.073445    -2.831967
 C    -2.336008     1.133168    -2.869103
 C    -2.645561     1.899664    -1.725171
 C    -1.623028     2.657090    -1.075621
 C    -1.887479     3.052721     0.259265
 C    -0.836532     3.461580     1.156158
 C    -1.207520     3.058698     2.494137
 C    -0.307296     2.348722     3.276168
 C    -0.917807     1.067522     3.637405
 C    -2.234055     1.035013     3.073107
 C    -2.621320    -0.131822     2.398238
 C    -3.429481    -0.072710     1.211519
 C    -3.545127     1.171658     0.495860
 C    -3.614565     1.125873    -0.920930
 C    -2.880350     2.315470     1.067447
 C    -2.446533     2.299004     2.400318
