# Supplementary material for: Autodesmotic reactions for general strain energy evaluation in polycyclic aromatic nanocarbons
Source: Commun Chem. 2025 Dec 16;9:41. doi: 10.1038/s42004-025-01848-w (PMC12824410; doi:10.1038/s42004-025-01848-w)
Supplement: Supplementary file 4 — Supplementary Data 1 [file 42004_2025_1848_MOESM4_ESM.zip › Coordinates/C60/C60_1163.xyz]

60
E(RB3LYP) =  -2286.33688135     A.U.
 C    -3.215649    -2.524879    -1.028091
 C    -4.134191    -1.445173    -0.538390
 C    -3.944756    -0.371495    -1.376145
 C    -2.957494    -0.737055    -2.404769
 C    -2.416705    -2.022314    -2.122486
 C    -2.604057    -3.052505     0.068901
 C    -3.102469    -2.389584     1.290049
 C    -3.960487    -1.304122     0.885673
 C    -3.686030    -0.013108     1.403599
 C    -3.477866     1.111838     0.500072
 C    -3.565984     0.931706    -0.880837
 C    -2.486788     1.423824    -1.705964
 C    -2.140729     0.375078    -2.653591
 C    -0.801216     0.163413    -3.057740
 C    -0.229086    -1.170174    -2.867040
 C    -0.990252    -2.177506    -2.124012
 C    -0.344202    -2.793384    -0.965742
 C    -1.167065    -3.149955     0.149972
 C    -0.791606    -2.733456     1.448874
 C    -2.006230    -2.184115     2.114312
 C    -1.879121    -0.960848     2.858100
 C    -2.723247     0.135252     2.471373
 C    -2.116842     1.451332     2.358989
 C    -2.415386     1.953711     1.048559
 C    -1.391292     2.531808     0.245365
 C    -1.448578     2.249837    -1.188800
 C    -0.244869     2.276044    -1.943714
 C     0.053391     1.286202    -2.941023
 C     1.479036     1.168474    -3.051701
 C     2.028413    -0.121541    -3.129730
 C     1.165277    -1.250060    -2.827561
 C     1.823020    -2.034345    -1.781585
 C     1.050021    -2.509807    -0.679953
 C     1.522484    -2.219155     0.665614
 C     0.515139    -2.239004     1.736535
 C     0.632021    -1.359145     2.834174
 C    -0.579825    -0.670451     3.358972
 C    -0.205464     0.650148     3.630218
 C    -0.881413     1.713236     2.930110
 C     0.110043     2.477566     2.210995
 C    -0.078339     2.829274     0.852676
 C     1.129383     2.970666    -0.003018
 C     1.016325     2.741590    -1.401266
 C     2.094770     2.173598    -2.195433
 C     3.349219     1.925656    -1.609522
 C     3.961182     0.610887    -1.795417
 C     3.288724    -0.366360    -2.481406
 C     3.101546    -1.522897    -1.580288
 C     3.597342    -1.202368    -0.290115
 C     2.753036    -1.441613     0.853815
 C     2.783455    -0.449970     1.941995
 C     1.731974    -0.453014     2.907949
 C     1.197195     0.786413     3.390720
 C     1.419863     1.969661     2.654010
 C     2.522397     2.013510     1.834706
 C     2.445327     2.721280     0.557121
 C     3.503291     2.255236    -0.237713
 C     4.065573     1.066212     0.450970
 C     4.292793     0.062520    -0.453863
 C     3.355001     0.843432     1.662497
