# Supplementary material for: Autodesmotic reactions for general strain energy evaluation in polycyclic aromatic nanocarbons
Source: Commun Chem. 2025 Dec 16;9:41. doi: 10.1038/s42004-025-01848-w (PMC12824410; doi:10.1038/s42004-025-01848-w)
Supplement: Supplementary file 4 — Supplementary Data 1 [file 42004_2025_1848_MOESM4_ESM.zip › Coordinates/C60/C60_0533.xyz]

60
E(RB3LYP) =  -2286.34602212     A.U.
 C     4.207937     1.316633     0.920789
 C     4.712076     0.390472    -0.068760
 C     4.070541     0.738568    -1.353690
 C     3.449022     1.968488    -1.208449
 C     3.533544     2.330413     0.240134
 C     3.450141     0.579951     1.929611
 C     3.508093    -0.814017     1.556897
 C     4.207706    -0.854278     0.270386
 C     3.498849    -1.433439    -0.863919
 C     3.287116    -0.367452    -1.844113
 C     1.976745    -0.172499    -2.385366
 C     1.369714     1.158274    -2.312846
 C     2.110804     2.169103    -1.619961
 C     1.440692     2.875277    -0.538769
 C     2.269739     2.801415     0.646592
 C     1.662919     2.331900     1.862136
 C     2.240580     1.116203     2.476894
 C     1.300630     0.172288     2.996010
 C     1.365851    -1.222655     2.638489
 C     2.411153    -1.686365     1.788420
 C     1.997617    -2.588120     0.740303
 C     2.497350    -2.331086    -0.617430
 C     1.383230    -2.401088    -1.515795
 C     1.058134    -1.316589    -2.371647
 C    -0.337637    -1.153352    -2.756235
 C    -0.899686     0.200598    -2.884630
 C    -0.079979     1.305346    -2.376779
 C    -0.716286     2.321182    -1.553879
 C     0.049975     2.924638    -0.470431
 C    -0.514132     2.990763     0.840804
 C     0.271722     2.558739     1.969164
 C    -0.596495     1.709379     2.762137
 C    -0.090438     0.498039     3.216670
 C    -0.880017    -0.704395     3.023739
 C     0.018094    -1.740246     2.566008
 C    -0.391734    -2.625033     1.535673
 C     0.657784    -3.018730     0.623805
 C     0.342746    -3.082972    -0.798538
 C    -0.932403    -3.032785    -1.257142
 C    -1.238411    -2.213399    -2.411976
 C    -2.639156    -1.993124    -2.343811
 C    -3.198769    -0.781987    -2.646778
 C    -2.323767     0.354666    -2.875396
 C    -2.909580     1.428582    -2.138331
 C    -2.128046     2.293822    -1.379632
 C    -2.713583     2.378767    -0.025546
 C    -1.889113     2.625727     1.053754
 C    -1.946087     1.778055     2.231282
 C    -2.762079     0.650559     2.199727
 C    -2.177797    -0.636702     2.544736
 C    -2.683090    -1.619952     1.606014
 C    -1.785015    -2.585467     1.053292
 C    -2.059425    -2.975811    -0.315323
 C    -3.142302    -2.453618    -1.018731
 C    -3.991564    -1.431686    -0.498226
 C    -4.143386    -0.444652    -1.556831
 C    -3.979480     0.891323    -1.278906
 C    -3.759913     1.372350     0.061520
 C    -3.705803     0.441105     1.116113
 C    -3.735334    -0.991128     0.816768
