# Supplementary material for: Autodesmotic reactions for general strain energy evaluation in polycyclic aromatic nanocarbons
Source: Commun Chem. 2025 Dec 16;9:41. doi: 10.1038/s42004-025-01848-w (PMC12824410; doi:10.1038/s42004-025-01848-w)
Supplement: Supplementary file 4 — Supplementary Data 1 [file 42004_2025_1848_MOESM4_ESM.zip › Coordinates/C60/C60_0255.xyz]

60
E(RB3LYP) =  -2286.11031846     A.U.
 C    -4.081172    -0.800934     0.796814
 C    -4.484068     0.536198     1.286178
 C    -4.476523     1.395752     0.248494
 C    -4.096730     0.655216    -0.974900
 C    -3.715773    -0.687405    -0.624666
 C    -3.108004    -1.259635     1.644177
 C    -2.762146    -0.159471     2.622861
 C    -3.471581     0.976568     2.271195
 C    -2.717631     2.074409     1.726486
 C    -3.438646     2.422226     0.491058
 C    -2.688516     2.509297    -0.651388
 C    -3.144143     1.432973    -1.611443
 C    -2.171296     0.836730    -2.413034
 C    -1.784243    -0.544693    -2.196944
 C    -2.469299    -1.242150    -1.119145
 C    -1.646123    -2.081166    -0.246024
 C    -2.032024    -2.094419     1.164419
 C    -1.081843    -2.359041     2.136356
 C    -0.835218    -1.337881     3.185126
 C    -1.432271    -0.059732     3.030063
 C    -0.614892     1.062138     2.607948
 C    -1.267037     2.047851     1.759123
 C    -0.501605     2.544324     0.613841
 C    -1.276882     2.807769    -0.597741
 C    -0.664043     2.735625    -1.837408
 C    -1.195389     1.775726    -2.837415
 C    -0.148031     1.348000    -3.589987
 C     0.259251    -0.041845    -3.520888
 C    -0.444709    -0.944723    -2.613067
 C     0.328208    -1.870933    -1.802708
 C    -0.269545    -2.430016    -0.584233
 C     0.608115    -3.015370     0.464601
 C     0.160388    -2.994506     1.840579
 C     1.053014    -2.622050     2.901113
 C     0.475542    -1.418622     3.534017
 C     1.360498    -0.307361     3.243667
 C     0.828622     0.862010     2.547460
 C     1.605745     1.453868     1.471499
 C     0.928449     2.288017     0.471446
 C     1.583112     2.542960    -0.839842
 C     0.752040     2.797783    -1.996803
 C     1.031895     2.172553    -3.258144
 C     2.137962     1.382983    -3.421356
 C     1.670544    -0.035212    -3.606302
 C     2.453444    -0.846887    -2.785469
 C     1.810174    -1.846891    -1.929048
 C     2.596398    -2.300153    -0.863245
 C     2.035230    -2.973056     0.293005
 C     2.896672    -2.674693     1.399843
 C     2.371578    -2.355291     2.648960
 C     2.597305    -0.885049     2.875222
 C     3.333733    -0.400977     1.794130
 C     2.909304     0.829203     1.120646
 C     3.427107     1.001366    -0.168435
 C     2.846803     1.920591    -1.129117
 C     3.114629     1.378482    -2.429374
 C     3.513384    -0.006807    -2.235472
 C     3.889839    -0.178928    -0.924362
 C     3.707674    -1.459199    -0.376838
 C     3.732723    -1.555518     0.994474
