# Supplementary material for: Autodesmotic reactions for general strain energy evaluation in polycyclic aromatic nanocarbons
Source: Commun Chem. 2025 Dec 16;9:41. doi: 10.1038/s42004-025-01848-w (PMC12824410; doi:10.1038/s42004-025-01848-w)
Supplement: Supplementary file 4 — Supplementary Data 1 [file 42004_2025_1848_MOESM4_ESM.zip › Coordinates/C60/C60_0241.xyz]

60
E(RB3LYP) =  -2286.20511155     A.U.
 C    -4.358016    -1.189842     0.194385
 C    -4.610822    -0.105890     1.115035
 C    -4.609532     1.113558     0.444794
 C    -4.328470     0.868892    -0.966537
 C    -4.276150    -0.581097    -1.136606
 C    -3.229133    -1.879374     0.688193
 C    -2.782197    -1.199287     1.940317
 C    -3.628348    -0.096011     2.180368
 C    -3.014476     1.208224     2.160855
 C    -3.605348     1.955304     1.026459
 C    -2.727246     2.283132    -0.031921
 C    -3.164150     1.604563    -1.272781
 C    -2.152438     1.120660    -2.177393
 C    -2.441808    -0.178315    -2.725330
 C    -3.343564    -1.082335    -1.997677
 C    -2.494156    -2.216422    -1.591149
 C    -2.240928    -2.448956    -0.191404
 C    -0.865039    -2.632602     0.259324
 C    -0.479927    -2.051190     1.563494
 C    -1.403705    -1.142546     2.240252
 C    -0.874989     0.122352     2.712938
 C    -1.656891     1.315865     2.389733
 C    -0.916958     2.295501     1.576261
 C    -1.348142     2.499297     0.196353
 C    -0.365463     2.343855    -0.854160
 C    -0.754799     1.540604    -2.036495
 C     0.302796     0.780856    -2.668471
 C    -0.069627    -0.508877    -3.216550
 C    -1.379050    -0.953494    -3.192277
 C    -1.417076    -2.259800    -2.476524
 C    -0.127238    -2.590840    -2.091631
 C     0.203176    -2.834702    -0.706125
 C     1.610193    -2.679049    -0.336142
 C     1.941259    -2.341083     1.000407
 C     0.877076    -1.932070     1.886818
 C     1.389256    -0.831686     2.692392
 C     0.532792     0.268418     2.944329
 C     1.110256     1.586481     2.796321
 C     0.401494     2.483458     1.857001
 C     1.332839     2.875539     0.842221
 C     1.034492     2.562050    -0.531676
 C     2.120489     1.972644    -1.338525
 C     1.717153     0.965533    -2.322348
 C     2.592871    -0.163432    -2.508662
 C     2.013792    -1.497647    -2.486050
 C     0.736745    -1.671698    -2.836264
 C     2.567435    -2.234243    -1.340740
 C     3.735132    -1.573915    -0.990189
 C     4.079945    -1.256040     0.359199
 C     3.148360    -1.613169     1.357440
 C     2.795772    -0.661007     2.409736
 C     3.356198     0.640996     2.407180
 C     2.464814     1.751639     2.589464
 C     2.622117     2.643070     1.401840
 C     3.651097     2.194236     0.633138
 C     3.446923     1.884018    -0.763053
 C     4.247916     0.710168    -0.972950
 C     3.792227    -0.298027    -1.777779
 C     4.592951     0.107550     0.350398
 C     4.248121     1.006184     1.320764
