# Supplementary material for: Autodesmotic reactions for general strain energy evaluation in polycyclic aromatic nanocarbons
Source: Commun Chem. 2025 Dec 16;9:41. doi: 10.1038/s42004-025-01848-w (PMC12824410; doi:10.1038/s42004-025-01848-w)
Supplement: Supplementary file 4 — Supplementary Data 1 [file 42004_2025_1848_MOESM4_ESM.zip › Coordinates/C60/C60_0527.xyz]

60
E(RB3LYP) =  -2286.34723268     A.U.
 C     4.058642     1.592370     0.797431
 C     4.703093     0.486285     0.087728
 C     4.226788     0.514210    -1.299017
 C     3.568964     1.726519    -1.486002
 C     3.426498     2.377021    -0.142894
 C     3.221313     1.060379     1.861221
 C     3.380641    -0.371432     1.828407
 C     4.202441    -0.669987     0.651018
 C     3.616688    -1.519906    -0.386535
 C     3.516834    -0.717083    -1.601392
 C     2.288040    -0.705522    -2.328164
 C     1.727022     0.603463    -2.685205
 C     2.313354     1.780253    -2.105984
 C     1.444651     2.627648    -1.289585
 C     2.070099     2.813247    -0.007332
 C     1.305833     2.556948     1.169822
 C     1.925927     1.619340     2.132446
 C     1.037066     0.774762     2.838586
 C     1.215888    -0.649644     2.863873
 C     2.310663    -1.234397     2.179909
 C     1.982654    -2.334412     1.310824
 C     2.582081    -2.349622    -0.039740
 C     1.533232    -2.629874    -0.976019
 C     1.320334    -1.799088    -2.103749
 C    -0.062755    -1.705413    -2.597891
 C    -0.520420    -0.458280    -3.101949
 C     0.345788     0.705940    -2.963474
 C    -0.453476     1.788232    -2.485137
 C     0.054481     2.599386    -1.417622
 C    -0.756079     2.827892    -0.235975
 C    -0.142902     2.657810     1.072186
 C    -0.975959     2.073699     2.136295
 C    -0.371549     1.055693     2.928644
 C    -1.052897    -0.195021     3.136540
 C    -0.095740    -1.246793     2.879634
 C    -0.432050    -2.312805     2.012491
 C     0.661703    -2.814905     1.209690
 C     0.420910    -3.135753    -0.196956
 C    -0.838627    -3.159177    -0.704024
 C    -1.078227    -2.547248    -2.010889
 C    -2.425169    -2.158107    -1.995283
 C    -2.853082    -0.867013    -2.383735
 C    -1.881387    -0.020413    -2.934994
 C    -1.825551     1.368901    -2.495648
 C    -2.697166     1.835925    -1.533269
 C    -2.169236     2.605485    -0.390294
 C    -2.986625     2.349707     0.709867
 C    -2.394314     1.971863     1.965975
 C    -3.104638     0.809122     2.400407
 C    -2.385838    -0.345274     2.777374
 C    -2.797362    -1.481226     1.937347
 C    -1.817910    -2.409031     1.489267
 C    -2.002914    -2.947720     0.159550
 C    -3.009984    -2.441510    -0.675206
 C    -3.863776    -1.376354    -0.302513
 C    -3.803613    -0.368014    -1.376723
 C    -3.780066     0.984486    -1.028159
 C    -4.001252     1.368539     0.339190
 C    -4.037466     0.413540     1.351479
 C    -3.843601    -0.977642     1.054154
