# Supplementary material for: Autodesmotic reactions for general strain energy evaluation in polycyclic aromatic nanocarbons
Source: Commun Chem. 2025 Dec 16;9:41. doi: 10.1038/s42004-025-01848-w (PMC12824410; doi:10.1038/s42004-025-01848-w)
Supplement: Supplementary file 4 — Supplementary Data 1 [file 42004_2025_1848_MOESM4_ESM.zip › Coordinates/C60/C60_1639.xyz]

60
E(RB3LYP) =  -2286.40526711     A.U.
 C    -3.786619    -1.474337    -0.310389
 C    -2.987349    -2.651194    -0.665733
 C    -2.432319    -3.165259     0.507644
 C    -2.823401    -2.318043     1.599862
 C    -3.575469    -1.193757     1.068540
 C    -3.592054    -0.487644    -1.299810
 C    -2.632379    -1.027221    -2.275414
 C    -2.162423    -2.322129    -1.773912
 C    -0.768917    -2.664910    -1.797422
 C    -0.220101    -3.335310    -0.607305
 C    -1.027130    -3.432730     0.575374
 C    -0.532995    -2.883076     1.805290
 C    -1.661688    -2.108302     2.372347
 C    -1.391707    -0.834603     2.855511
 C    -2.191685     0.296552     2.469724
 C    -3.227682     0.150201     1.468353
 C    -3.295507     1.182232     0.483934
 C    -3.482769     0.855434    -0.914680
 C    -2.649406     1.760207    -1.678638
 C    -1.810120     1.258987    -2.670351
 C    -1.750208    -0.173384    -2.897646
 C    -0.361385    -0.554072    -3.071749
 C     0.126270    -1.790412    -2.561683
 C     1.534737    -1.829672    -2.325414
 C     2.039082    -2.671655    -1.323806
 C     1.171689    -3.253812    -0.355115
 C     1.704137    -2.872216     0.932797
 C     0.814984    -2.472826     1.959892
 C     1.110158    -1.214238     2.709524
 C    -0.014364    -0.398942     3.086586
 C     0.004590     1.003829     2.965912
 C    -1.325430     1.431205     2.506516
 C    -1.451563     2.508119     1.593643
 C    -2.438776     2.361448     0.554539
 C    -2.133035     2.779946    -0.783436
 C    -0.911687     3.409000    -1.065903
 C    -0.030559     2.863416    -2.082421
 C    -0.452298     1.764821    -2.806105
 C     0.436166     0.635262    -3.017134
 C     1.799925     0.642831    -2.544389
 C     2.370752    -0.623675    -2.319588
 C     3.426917    -0.806013    -1.325353
 C     3.185790    -2.065083    -0.690233
 C     2.965032    -2.149861     0.703209
 C     3.299146    -1.047541     1.506875
 C     2.332921    -0.550692     2.498247
 C     2.399337     0.903468     2.484372
 C     1.203141     1.699596     2.605751
 C     1.070381     2.864946     1.808579
 C    -0.258472     3.272645     1.302080
 C    -0.077963     3.793846     0.016634
 C     1.320056     3.597005    -0.359491
 C     1.360001     2.915366    -1.577491
 C     2.281505     1.814820    -1.775437
 C     3.254507     1.604154    -0.762719
 C     3.820427     0.274682    -0.533760
 C     3.891876     0.076892     0.888974
 C     3.381736     1.266960     1.523845
 C     3.109788     2.253168     0.546573
 C     2.042408     3.131568     0.771401
