# Supplementary material for: Autodesmotic reactions for general strain energy evaluation in polycyclic aromatic nanocarbons
Source: Commun Chem. 2025 Dec 16;9:41. doi: 10.1038/s42004-025-01848-w (PMC12824410; doi:10.1038/s42004-025-01848-w)
Supplement: Supplementary file 4 — Supplementary Data 1 [file 42004_2025_1848_MOESM4_ESM.zip › Coordinates/C60/C60_0296.xyz]

60
E(RB3LYP) =  -2286.20078468     A.U.
 C    -4.545635    -1.519506     0.184315
 C    -4.903405    -0.477482     1.159447
 C    -4.567871     0.759483     0.547574
 C    -4.238649     0.561441    -0.817036
 C    -4.205908    -0.905139    -1.049882
 C    -3.615275    -2.412296     0.771345
 C    -3.237477    -1.808514     2.069905
 C    -3.972517    -0.618650     2.238356
 C    -3.181925     0.585697     2.403381
 C    -3.577148     1.470397     1.340893
 C    -2.598685     2.303269     0.722188
 C    -2.291385     2.136225    -0.699298
 C    -3.087451     1.140429    -1.384206
 C    -2.373752     0.097479    -2.076944
 C    -2.983478    -1.190169    -1.687364
 C    -2.077804    -2.188791    -1.172130
 C    -2.403930    -2.725921     0.125034
 C    -1.323383    -2.630059     1.109366
 C    -1.825346    -1.874200     2.232050
 C    -1.055562    -0.761212     2.712850
 C    -1.794823     0.517695     2.806026
 C    -1.058972     1.681288     2.585245
 C    -1.512745     2.634164     1.573776
 C    -0.370097     3.220669     1.037550
 C    -0.047155     3.095520    -0.324878
 C    -0.944336     2.370469    -1.180757
 C    -0.312260     1.450642    -2.131560
 C    -1.031062     0.204175    -2.400710
 C    -0.266770    -1.039743    -2.439608
 C    -0.693472    -2.104738    -1.544554
 C     0.349044    -2.593004    -0.672160
 C     0.002790    -2.560612     0.740818
 C     0.911113    -1.839878     1.628841
 C     0.362609    -0.763521     2.455526
 C     1.152580     0.469909     2.521096
 C     0.398090     1.690596     2.583499
 C     0.809890     2.777681     1.793010
 C     1.902740     2.684771     0.936114
 C     1.396126     2.917132    -0.415281
 C     1.999146     2.267777    -1.491796
 C     1.108361     1.480499    -2.373556
 C     1.711353     0.319274    -2.965544
 C     1.060270    -0.958644    -2.802525
 C     2.064454    -1.904400    -2.309842
 C     1.732238    -2.524975    -1.052073
 C     2.720183    -2.401298    -0.007280
 C     2.247519    -1.818377     1.264844
 C     3.118449    -0.715484     1.584537
 C     2.486951     0.531806     1.958308
 C     2.891623     1.692549     1.163310
 C     3.796948     1.527706     0.073779
 C     3.359650     1.835580    -1.261105
 C     3.990142     0.857104    -2.126094
 C     3.109806     0.067353    -2.891413
 C     3.339086    -1.355310    -2.549162
 C     4.334704    -1.356224    -1.541211
 C     4.001796    -1.877958    -0.263368
 C     4.222411    -0.780948     0.713330
 C     4.649446     0.352882    -0.022739
 C     4.868756     0.005395    -1.382241
