# Supplementary material for: Autodesmotic reactions for general strain energy evaluation in polycyclic aromatic nanocarbons
Source: Commun Chem. 2025 Dec 16;9:41. doi: 10.1038/s42004-025-01848-w (PMC12824410; doi:10.1038/s42004-025-01848-w)
Supplement: Supplementary file 4 — Supplementary Data 1 [file 42004_2025_1848_MOESM4_ESM.zip › Coordinates/C60/C60_1188.xyz]

60
E(RB3LYP) =  -2286.28355827     A.U.
 C    -4.271520    -0.917384     0.605269
 C    -4.239643     0.247532     1.517443
 C    -4.267649     1.373728     0.719358
 C    -4.197490     0.958893    -0.715393
 C    -4.026430    -0.451264    -0.751063
 C    -3.469511    -1.882049     1.136782
 C    -2.825913    -1.330694     2.363153
 C    -3.167166     0.047743     2.472682
 C    -2.070702     0.983827     2.552968
 C    -2.217377     2.211979     1.797267
 C    -3.315403     2.387270     0.915885
 C    -2.796245     2.785552    -0.401882
 C    -3.291932     1.829335    -1.364246
 C    -2.363165     1.276016    -2.266027
 C    -2.233319    -0.161524    -2.384826
 C    -2.935469    -1.044690    -1.520889
 C    -2.147461    -2.176742    -0.953950
 C    -2.450882    -2.547668     0.392916
 C    -1.366829    -2.768417     1.330319
 C    -1.535364    -1.820204     2.449746
 C    -0.437406    -0.955249     2.758630
 C    -0.710249     0.473382     2.748839
 C     0.421802     1.331640     2.409122
 C     0.224580     2.416953     1.419199
 C    -1.066330     2.767409     1.112188
 C    -1.432958     3.033044    -0.290472
 C    -0.509801     2.637382    -1.323100
 C    -1.035275     1.808867    -2.348990
 C    -0.168834     0.788156    -2.901342
 C    -0.883345    -0.443384    -2.832441
 C    -0.196546    -1.632650    -2.475835
 C    -0.791039    -2.464766    -1.432979
 C     0.139825    -3.084130    -0.535231
 C    -0.126866    -3.056395     0.874492
 C     1.062046    -2.571371     1.569349
 C     0.908979    -1.470769     2.469942
 C     2.005106    -0.592254     2.553424
 C     1.726018     0.838300     2.566740
 C     2.826573     1.486310     1.949947
 C     2.593803     2.344634     0.787686
 C     1.269955     2.649239     0.402463
 C     0.906130     2.555870    -0.997589
 C     1.824021     1.901610    -1.930675
 C     1.230540     0.870905    -2.803780
 C     1.908310    -0.381135    -2.972196
 C     1.213804    -1.598291    -2.657187
 C     2.115672    -2.383728    -1.796480
 C     1.560323    -2.951078    -0.653432
 C     2.150335    -2.632066     0.659942
 C     3.303697    -1.775463     0.781024
 C     3.238865    -0.793419     1.838448
 C     3.819761     0.525539     1.633736
 C     4.357636     0.866817     0.368248
 C     3.550413     2.003902    -0.178764
 C     3.178487     1.718845    -1.517664
 C     3.900986     0.503204    -1.866231
 C     3.262469    -0.513153    -2.514113
 C     3.359752    -1.735058    -1.691776
 C     3.987338    -1.420440    -0.454167
 C     4.500893    -0.068448    -0.624487
