# Supplementary material for: Autodesmotic reactions for general strain energy evaluation in polycyclic aromatic nanocarbons
Source: Commun Chem. 2025 Dec 16;9:41. doi: 10.1038/s42004-025-01848-w (PMC12824410; doi:10.1038/s42004-025-01848-w)
Supplement: Supplementary file 4 — Supplementary Data 1 [file 42004_2025_1848_MOESM4_ESM.zip › Coordinates/C60/C60_0283.xyz]

60
E(RB3LYP) =  -2286.25940794     A.U.
 C     2.873355    -2.996808     0.126638
 C     3.530112    -2.691717    -1.163878
 C     4.227106    -1.518122    -1.032394
 C     4.082862    -1.039243     0.348314
 C     3.266050    -1.993704     1.081870
 C     1.507270    -3.159348    -0.139832
 C     1.300284    -2.936915    -1.590540
 C     2.526528    -2.558702    -2.192609
 C     2.601134    -1.189548    -2.687742
 C     3.658139    -0.533015    -1.941167
 C     3.273419     0.560036    -1.147441
 C     3.601515     0.268697     0.275892
 C     2.807535     0.810875     1.325448
 C     2.395673    -0.101527     2.377897
 C     2.326352    -1.519592     2.010537
 C     0.978485    -2.094447     2.001075
 C     0.502074    -2.728213     0.796504
 C    -0.846099    -2.452230     0.317470
 C    -1.064226    -2.421263    -1.124376
 C     0.089882    -2.398221    -2.023415
 C     0.178112    -1.295360    -2.972265
 C     1.406471    -0.502231    -2.945253
 C     1.226282     0.881469    -2.490330
 C     2.101989     1.334048    -1.428829
 C     1.588931     2.191007    -0.370525
 C     1.986446     1.964322     1.030684
 C     1.129099     2.436962     2.073812
 C     0.990246     1.694628     3.263358
 C     1.481835     0.369548     3.343117
 C     0.350958    -0.445960     3.695595
 C     0.008238    -1.521243     2.865137
 C    -1.386728    -1.376894     2.471319
 C    -1.817069    -1.765174     1.189249
 C    -2.971482    -1.045599     0.610782
 C    -3.242825    -1.212315    -0.773930
 C    -2.266794    -1.879399    -1.632664
 C    -2.270584    -1.214398    -2.909018
 C    -1.003056    -0.665079    -3.338019
 C    -1.119697     0.771892    -3.306196
 C    -0.072177     1.508487    -2.666968
 C    -0.457285     2.533849    -1.753065
 C     0.349807     2.838354    -0.609707
 C    -0.530279     3.257882     0.474296
 C    -0.169570     3.051454     1.786220
 C    -1.154264     2.534387     2.735493
 C    -0.438728     1.713385     3.647377
 C    -0.824169     0.394837     3.876643
 C    -1.908438    -0.178149     3.135342
 C    -2.743801     0.671552     2.413456
 C    -3.374846     0.195913     1.202240
 C    -3.606804     1.337996     0.350152
 C    -3.745228     1.182447    -1.022782
 C    -3.793723    -0.149212    -1.544652
 C    -3.228992    -0.181642    -2.877384
 C    -2.503788     1.040566    -3.005176
 C    -2.859743     1.931773    -1.932466
 C    -1.856575     2.716164    -1.369760
 C    -1.898224     3.066956     0.036785
 C    -2.802356     2.430018     0.897289
 C    -2.388640     2.075766     2.232397
