# Supplementary material for: Autodesmotic reactions for general strain energy evaluation in polycyclic aromatic nanocarbons
Source: Commun Chem. 2025 Dec 16;9:41. doi: 10.1038/s42004-025-01848-w (PMC12824410; doi:10.1038/s42004-025-01848-w)
Supplement: Supplementary file 4 — Supplementary Data 1 [file 42004_2025_1848_MOESM4_ESM.zip › Coordinates/C60/C60_1189.xyz]

60
E(RB3LYP) =  -2286.26843935     A.U.
 C    -3.446968    -2.597594    -0.928352
 C    -4.259063    -1.468199    -0.394226
 C    -4.301567    -0.514489    -1.388553
 C    -3.448909    -0.963694    -2.527906
 C    -2.783777    -2.159684    -2.137848
 C    -2.706674    -3.102917     0.093863
 C    -2.966316    -2.280504     1.305318
 C    -3.739111    -1.139944     0.906677
 C    -3.171695     0.173401     1.161511
 C    -3.350575     1.169392     0.126027
 C    -3.962418     0.823799    -1.105021
 C    -3.094279     1.299212    -2.186229
 C    -2.736717     0.159632    -2.995975
 C    -1.370556    -0.007601    -3.310214
 C    -0.669572    -1.246891    -2.958957
 C    -1.324601    -2.264349    -2.228526
 C    -0.537346    -2.872965    -1.126561
 C    -1.287812    -3.306901     0.007450
 C    -0.790406    -3.013474     1.324889
 C    -1.797608    -2.175166     2.016592
 C    -1.346803    -0.905543     2.524019
 C    -1.980155     0.285001     1.996483
 C    -1.126193     1.488619     1.878383
 C    -1.167024     2.289885     0.637085
 C    -2.256902     2.094142    -0.194303
 C    -2.101234     2.114689    -1.648203
 C    -0.775253     2.113679    -2.178597
 C    -0.464315     1.061335    -3.099310
 C     0.862971     0.474669    -3.037757
 C     0.729713    -0.927202    -2.761473
 C     1.548204    -1.512779    -1.760284
 C     0.880130    -2.488586    -0.903304
 C     1.419975    -2.614938     0.403476
 C     0.524810    -2.761365     1.515490
 C     0.946750    -1.856145     2.570059
 C     0.015451    -0.861577     3.011880
 C     0.564955     0.416725     3.333493
 C     0.022600     1.587424     2.645138
 C     1.148321     2.459260     2.289470
 C     1.247653     2.996658     0.948824
 C     0.093446     2.823554     0.072935
 C     0.280068     2.663218    -1.353985
 C     1.624646     2.460197    -1.826863
 C     1.897223     1.189595    -2.538879
 C     2.976700     0.524083    -1.860005
 C     2.746429    -0.767084    -1.296546
 C     3.297461    -0.986278     0.064651
 C     2.552794    -1.856087     0.893492
 C     2.294882    -1.515384     2.296411
 C     2.853226    -0.351575     2.868126
 C     1.940639     0.601751     3.451656
 C     2.292021     1.928572     2.937120
 C     3.516509     1.808182     2.249698
 C     3.686837     2.411293     1.021971
 C     2.577987     3.053035     0.366904
 C     2.705959     2.709594    -1.019737
 C     3.643262     1.559564    -1.121231
 C     4.199931     1.356919     0.102429
 C     4.052496     0.069201     0.746205
 C     3.819805     0.352633     2.121120
