# Supplementary material for: Autodesmotic reactions for general strain energy evaluation in polycyclic aromatic nanocarbons
Source: Commun Chem. 2025 Dec 16;9:41. doi: 10.1038/s42004-025-01848-w (PMC12824410; doi:10.1038/s42004-025-01848-w)
Supplement: Supplementary file 4 — Supplementary Data 1 [file 42004_2025_1848_MOESM4_ESM.zip › Coordinates/C60/C60_0297.xyz]

60
E(RB3LYP) =  -2286.23262952     A.U.
 C    -4.596228    -1.325035     0.586882
 C    -4.897276    -0.101145     1.339189
 C    -4.557255     0.956903     0.457999
 C    -4.342832     0.450347    -0.859833
 C    -4.334873    -1.011046    -0.778443
 C    -3.656590    -2.102691     1.300090
 C    -3.246374    -1.293910     2.480313
 C    -3.910717    -0.057400     2.381298
 C    -3.068485     1.121780     2.240967
 C    -3.489362     1.772680     1.022309
 C    -2.533495     2.416641     0.176529
 C    -2.445737     2.007026    -1.246164
 C    -3.253189     0.881716    -1.644664
 C    -2.574357    -0.300451    -2.128782
 C    -3.142480    -1.443034    -1.407097
 C    -2.186868    -2.275615    -0.726709
 C    -2.470189    -2.542946     0.679271
 C    -1.374967    -2.303212     1.617296
 C    -1.842419    -1.361905     2.607535
 C    -1.017493    -0.207707     2.822367
 C    -1.680661     1.083141     2.587360
 C    -0.889014     2.105120     2.002409
 C    -1.317535     2.770279     0.798853
 C    -0.114614     3.094454     0.051336
 C    -0.074036     2.811293    -1.297287
 C    -1.207518     2.125603    -1.890658
 C    -0.635662     1.024335    -2.633303
 C    -1.233377    -0.267502    -2.533448
 C    -0.339218    -1.379964    -2.212470
 C    -0.805054    -2.250940    -1.140631
 C     0.212773    -2.633510    -0.175414
 C    -0.053663    -2.346277     1.226212
 C     0.926376    -1.545405     1.941841
 C     0.394406    -0.346104     2.576875
 C     1.214689     0.853660     2.409739
 C     0.537926     2.036805     1.987592
 C     1.050931     2.777408     0.856320
 C     2.302291     2.484728     0.298495
 C     2.383213     2.289934    -1.169641
 C     1.155974     2.287079    -1.865817
 C     0.784473     1.167896    -2.692899
 C     1.644502     0.047153    -2.825789
 C     1.064574    -1.266620    -2.511199
 C     1.955638    -2.183193    -1.859484
 C     1.533914    -2.671462    -0.567549
 C     2.629588    -2.444722     0.373194
 C     2.312325    -1.650426     1.555127
 C     3.206466    -0.557358     1.829198
 C     2.560306     0.742256     2.035487
 C     3.171783     1.667577     1.106699
 C     4.295685     1.023551     0.548658
 C     4.495610     0.967074    -0.864126
 C     3.387244     1.418757    -1.695773
 C     3.022814     0.307043    -2.542636
 C     3.937296    -0.774635    -2.205952
 C     3.351036    -1.983945    -1.788693
 C     3.794784    -2.220950    -0.387894
 C     4.675764    -1.165641    -0.061508
 C     4.378022    -0.343873     1.064059
 C     4.911135    -0.333619    -1.247637
