# Supplementary material for: Autodesmotic reactions for general strain energy evaluation in polycyclic aromatic nanocarbons
Source: Commun Chem. 2025 Dec 16;9:41. doi: 10.1038/s42004-025-01848-w (PMC12824410; doi:10.1038/s42004-025-01848-w)
Supplement: Supplementary file 4 — Supplementary Data 1 [file 42004_2025_1848_MOESM4_ESM.zip › Coordinates/C60/C60_0240.xyz]

60
E(RB3LYP) =  -2286.14789933     A.U.
 C    -4.378641    -1.096343     0.191952
 C    -4.575316    -0.016708     1.124334
 C    -4.584950     1.212383     0.472993
 C    -4.320319     0.980956    -0.934267
 C    -4.310090    -0.474047    -1.126243
 C    -3.244939    -1.811237     0.653868
 C    -2.726138    -1.148778     1.884605
 C    -3.558481    -0.043330     2.168410
 C    -2.935706     1.246794     2.157572
 C    -3.527481     2.013568     1.051257
 C    -2.670145     2.360490    -0.014340
 C    -3.131574     1.687580    -1.243575
 C    -2.128699     1.188244    -2.152264
 C    -2.465086    -0.087928    -2.727802
 C    -3.398406    -0.983231    -2.006285
 C    -2.589643    -2.146184    -1.641479
 C    -2.310048    -2.395995    -0.249217
 C    -0.924430    -2.625004     0.166761
 C    -0.425474    -2.000249     1.405140
 C    -1.324003    -1.110357     2.129387
 C    -0.773200     0.138250     2.620426
 C    -1.566065     1.335093     2.357013
 C    -0.858457     2.342791     1.571743
 C    -1.288075     2.562314     0.202256
 C    -0.302457     2.368270    -0.839524
 C    -0.713923     1.553892    -2.009136
 C     0.320761     0.748849    -2.628298
 C    -0.105314    -0.495659    -3.228985
 C    -1.441292    -0.878977    -3.228734
 C    -1.535169    -2.217840    -2.572076
 C    -0.275893    -2.643844    -2.247465
 C     0.046947    -2.965085    -0.854263
 C     1.412938    -2.954950    -0.532981
 C     1.890930    -2.506587     0.734281
 C     1.003960    -1.888650     1.659193
 C     1.554057    -0.790746     2.499754
 C     0.640382     0.289738     2.832574
 C     1.146783     1.634786     2.788254
 C     0.457873     2.524626     1.859477
 C     1.402242     2.923036     0.851185
 C     1.097515     2.548035    -0.511988
 C     2.162174     1.851282    -1.249982
 C     1.734932     0.837900    -2.216041
 C     2.554285    -0.329912    -2.351608
 C     1.934777    -1.628532    -2.565797
 C     0.647139    -1.710985    -2.938473
 C     2.409860    -2.522296    -1.521355
 C     3.494615    -1.943132    -0.900242
 C     3.256316    -2.011805     0.535133
 C     3.764199    -1.036137     1.344271
 C     2.955764    -0.481322     2.428268
 C     3.426009     0.871019     2.586252
 C     2.510309     1.909196     2.661449
 C     2.683156     2.752654     1.421193
 C     3.728481     2.234518     0.688033
 C     3.457087     1.707088    -0.635529
 C     4.141179     0.425994    -0.672285
 C     3.660343    -0.582316    -1.466498
 C     4.513793     0.084110     0.717606
 C     4.380610     1.194708     1.502092
