# Supplementary material for: Autodesmotic reactions for general strain energy evaluation in polycyclic aromatic nanocarbons
Source: Commun Chem. 2025 Dec 16;9:41. doi: 10.1038/s42004-025-01848-w (PMC12824410; doi:10.1038/s42004-025-01848-w)
Supplement: Supplementary file 4 — Supplementary Data 1 [file 42004_2025_1848_MOESM4_ESM.zip › Coordinates/C60/C60_0526.xyz]

60
E(RB3LYP) =  -2286.29596686     A.U.
 C    -4.354816    -1.259279    -0.390270
 C    -4.604955    -0.209963    -1.340689
 C    -3.669236    -0.452573    -2.463634
 C    -3.171881    -1.751008    -2.355501
 C    -3.573918    -2.246892    -1.013205
 C    -3.830458    -0.684804     0.845159
 C    -3.788631     0.743484     0.656795
 C    -4.142088     0.959578    -0.741275
 C    -3.142067     1.601271    -1.583420
 C    -2.749740     0.647178    -2.614340
 C    -1.355882     0.426272    -2.867254
 C    -0.904647    -0.963597    -2.929035
 C    -1.802012    -2.008840    -2.522937
 C    -1.382803    -2.842376    -1.394722
 C    -2.438301    -2.820812    -0.404856
 C    -2.082058    -2.493050     0.959740
 C    -2.783206    -1.338483     1.578861
 C    -2.006530    -0.501463     2.423883
 C    -2.009897     0.931584     2.289284
 C    -2.779540     1.548621     1.258081
 C    -2.108410     2.537387     0.445856
 C    -2.196687     2.399523    -0.992526
 C    -0.847814     2.453188    -1.527451
 C    -0.376052     1.444694    -2.410734
 C     1.058639     1.158313    -2.361706
 C     1.443375    -0.181803    -2.636877
 C     0.470634    -1.217012    -2.720820
 C     0.934688    -2.294376    -1.866381
 C    -0.027071    -2.959735    -1.032798
 C     0.274617    -3.062251     0.354180
 C    -0.745787    -2.743580     1.328440
 C    -0.070437    -1.994217     2.367973
 C    -0.681588    -0.874595     2.891242
 C     0.109628     0.316922     3.120078
 C    -0.705478     1.418974     2.658408
 C    -0.100081     2.475265     1.921446
 C    -0.772301     2.913850     0.730524
 C    -0.009648     2.975137    -0.502797
 C     1.398077     2.845666    -0.521762
 C     1.986559     1.978871    -1.542286
 C     3.308544     1.483472    -1.291911
 C     3.577720     0.060332    -1.462783
 C     2.627981    -0.754742    -2.023058
 C     2.246693    -2.010494    -1.412137
 C     2.603530    -2.219729    -0.027686
 C     1.561036    -2.643805     0.849674
 C     1.358977    -1.968939     2.104841
 C     2.195825    -0.902165     2.528970
 C     1.514072     0.326533     3.012033
 C     2.116588     1.593785     2.654795
 C     1.306004     2.549845     1.931215
 C     2.055644     2.976496     0.748328
 C     3.377233     2.534671     0.919057
 C     4.036315     1.852959    -0.103693
 C     4.728182     0.679915     0.479568
 C     4.287912    -0.402991    -0.278854
 C     3.616456    -1.399785     0.546588
 C     3.447003    -0.777154     1.835374
 C     4.155211     0.498427     1.785552
 C     3.416881     1.648294     2.111454
