# Supplementary material for: Autodesmotic reactions for general strain energy evaluation in polycyclic aromatic nanocarbons
Source: Commun Chem. 2025 Dec 16;9:41. doi: 10.1038/s42004-025-01848-w (PMC12824410; doi:10.1038/s42004-025-01848-w)
Supplement: Supplementary file 4 — Supplementary Data 1 [file 42004_2025_1848_MOESM4_ESM.zip › Coordinates/C60/C60_0532.xyz]

60
E(RB3LYP) =  -2286.28693630     A.U.
 C    -4.306185    -1.200943    -0.342422
 C    -4.529718    -0.183614    -1.364152
 C    -3.637051    -0.497382    -2.478563
 C    -3.150062    -1.790102    -2.299849
 C    -3.572204    -2.235166    -0.915984
 C    -3.759680    -0.579694     0.834841
 C    -3.714104     0.846212     0.548211
 C    -4.129734     1.032331    -0.838466
 C    -3.104259     1.593158    -1.713095
 C    -2.685100     0.567597    -2.658935
 C    -1.276791     0.305526    -2.829019
 C    -0.797291    -1.071194    -2.770707
 C    -1.790368    -2.080327    -2.435490
 C    -1.470797    -2.991632    -1.337726
 C    -2.458834    -2.814214    -0.285024
 C    -1.980114    -2.367983     1.005033
 C    -2.659701    -1.182526     1.544365
 C    -1.862685    -0.310628     2.335251
 C    -1.921051     1.139465     2.159181
 C    -2.723256     1.687645     1.124628
 C    -2.065098     2.655883     0.284414
 C    -2.167250     2.437145    -1.177657
 C    -0.849886     2.461296    -1.704812
 C    -0.330436     1.355172    -2.453754
 C     1.094915     1.082317    -2.321596
 C     1.593178    -0.280141    -2.290147
 C     0.597734    -1.357805    -2.444481
 C     0.876872    -2.602269    -1.782173
 C    -0.192247    -3.247111    -1.029964
 C     0.219575    -3.318014     0.367961
 C    -0.585229    -2.640101     1.352125
 C     0.145864    -1.792926     2.299844
 C    -0.554753    -0.647477     2.779067
 C     0.137930     0.605224     3.050547
 C    -0.657392     1.692747     2.511179
 C    -0.016860     2.694815     1.725705
 C    -0.764317     3.106210     0.565462
 C    -0.050759     3.140215    -0.714645
 C     1.291954     3.068761    -0.767771
 C     1.903658     2.121796    -1.708682
 C     3.162689     1.866686    -1.195073
 C     3.667802     0.538324    -1.077372
 C     2.872763    -0.552515    -1.595640
 C     3.007239    -1.773620    -0.858550
 C     2.010599    -2.755468    -0.981243
 C     1.607057    -3.191110     0.349179
 C     2.339492    -2.421261     1.285403
 C     1.620772    -1.718393     2.300512
 C     2.277238    -0.524090     2.811546
 C     1.495134     0.685165     3.084099
 C     2.193147     1.858726     2.550154
 C     1.455144     2.763897     1.701201
 C     2.098059     3.126538     0.454234
 C     3.347009     2.585063     0.094292
 C     4.039727     1.719735     0.939714
 C     4.296915     0.460650     0.202635
 C     4.023170    -0.625518     1.076540
 C     3.402896    -1.751408     0.546390
 C     3.503374    -0.082898     2.306581
 C     3.481301     1.389230     2.182703
