# Supplementary material for: Autodesmotic reactions for general strain energy evaluation in polycyclic aromatic nanocarbons
Source: Commun Chem. 2025 Dec 16;9:41. doi: 10.1038/s42004-025-01848-w (PMC12824410; doi:10.1038/s42004-025-01848-w)
Supplement: Supplementary file 4 — Supplementary Data 1 [file 42004_2025_1848_MOESM4_ESM.zip › Coordinates/C60/C60_0254.xyz]

60
E(RB3LYP) =  -2286.13005070     A.U.
 C     3.152596    -1.590225    -2.298379
 C     4.147945    -0.506975    -2.106958
 C     4.573534    -0.542816    -0.830593
 C     3.933182    -1.675920    -0.135378
 C     2.935663    -2.267959    -1.013396
 C     2.064358    -1.028203    -2.910455
 C     2.296917     0.469318    -2.997189
 C     3.479340     0.783605    -2.361255
 C     3.358797     1.510233    -1.106770
 C     4.149374     0.711281    -0.161126
 C     3.553603     0.351955     1.018109
 C     3.465634    -1.162935     1.056096
 C     2.346730    -1.734538     1.677662
 C     1.374629    -2.466377     0.901349
 C     1.605649    -2.522125    -0.536925
 C     0.443824    -2.214341    -1.398536
 C     0.727431    -1.477105    -2.613358
 C    -0.272410    -0.691959    -3.189419
 C     0.012682     0.753052    -3.453026
 C     1.182595     1.309766    -2.866462
 C     1.050758     2.174324    -1.718219
 C     2.100190     2.075847    -0.711259
 C     1.650889     1.962252     0.693045
 C     2.438401     1.096104     1.547025
 C     1.841754     0.503049     2.660667
 C     1.911303    -0.984554     2.804888
 C     0.821106    -1.410224     3.491350
 C    -0.127096    -2.309564     2.852223
 C     0.033252    -2.624497     1.453622
 C    -1.128271    -2.499940     0.553568
 C    -0.916023    -2.166906    -0.863221
 C    -1.978870    -1.457495    -1.607148
 C    -1.627841    -0.797709    -2.824460
 C    -2.240890     0.480365    -3.173376
 C    -1.149350     1.449831    -3.380877
 C    -1.308847     2.482458    -2.368557
 C    -0.282385     2.654537    -1.369682
 C    -0.669415     2.716507     0.051999
 C     0.269722     2.244905     1.081042
 C    -0.259140     1.727115     2.361150
 C     0.598550     0.921770     3.171282
 C     0.060161    -0.217812     3.907880
 C    -1.258444    -0.524284     3.930422
 C    -1.397638    -1.909230     3.357039
 C    -2.478276    -1.857541     2.525706
 C    -2.397624    -2.169239     1.126064
 C    -3.293992    -1.248229     0.458779
 C    -3.164739    -0.912609    -0.897006
 C    -3.737228     0.377688    -1.284172
 C    -3.208476     1.061902    -2.425880
 C    -2.678177     2.399833    -1.984335
 C    -3.028133     2.520214    -0.671070
 C    -2.063376     2.706004     0.376430
 C    -2.554479     1.952169     1.511137
 C    -1.716466     1.500156     2.541192
 C    -2.203202     0.337267     3.285129
 C    -3.141255    -0.542368     2.660821
 C    -3.712978    -0.232614     1.444019
 C    -3.683532     1.122812     1.047287
 C    -3.902016     1.389971    -0.288495
