# Supplementary material for: Autodesmotic reactions for general strain energy evaluation in polycyclic aromatic nanocarbons
Source: Commun Chem. 2025 Dec 16;9:41. doi: 10.1038/s42004-025-01848-w (PMC12824410; doi:10.1038/s42004-025-01848-w)
Supplement: Supplementary file 4 — Supplementary Data 1 [file 42004_2025_1848_MOESM4_ESM.zip › Coordinates/C60/C60_1604.xyz]

60
E(RB3LYP) =  -2286.38772883     A.U.
 C    -2.949191    -2.402249    -0.676789
 C    -3.910871    -1.365206    -0.283479
 C    -3.887183    -0.395913    -1.262702
 C    -2.970839    -0.809326    -2.329049
 C    -2.320504    -2.009020    -1.919361
 C    -2.171078    -2.692371     0.434749
 C    -2.640806    -1.887751     1.580326
 C    -3.699665    -1.024089     1.095871
 C    -3.676837     0.342945     1.452469
 C    -3.547248     1.365653     0.404603
 C    -3.599398     0.984931    -0.931551
 C    -2.579952     1.441715    -1.843926
 C    -2.188146     0.304630    -2.669054
 C    -0.829282     0.110161    -3.103795
 C    -0.208749    -1.207647    -2.926280
 C    -0.919364    -2.200286    -2.116927
 C    -0.182773    -2.925501    -1.078701
 C    -0.779828    -3.032863     0.261545
 C     0.046086    -2.864845     1.387619
 C    -0.369126    -1.995341     2.488117
 C    -1.701564    -1.439812     2.545072
 C    -1.826693    -0.100666     3.046613
 C    -2.825206     0.750649     2.514585
 C    -2.193408     2.003432     2.183444
 C    -2.510597     2.313262     0.844968
 C    -1.484466     2.785096    -0.042853
 C    -1.587659     2.374842    -1.442427
 C    -0.411686     2.397428    -2.260411
 C    -0.022306     1.261672    -3.088509
 C     1.433253     1.168685    -3.069976
 C     2.041503    -0.070085    -2.982681
 C     1.214187    -1.272364    -2.973120
 C     1.896430    -2.217916    -2.185426
 C     1.234866    -2.935161    -1.158812
 C     2.079430    -2.852083     0.028084
 C     1.473556    -2.761436     1.266000
 C     1.943267    -1.797860     2.251220
 C     0.765833    -1.289908     2.959074
 C     0.658085     0.119917     3.275541
 C    -0.624464     0.698634     3.271085
 C    -0.847884     1.975805     2.636055
 C     0.176765     2.607395     1.876546
 C    -0.152956     3.075822     0.525564
 C     0.934841     3.223040    -0.383699
 C     0.759908     2.966338    -1.749677
 C     1.927932     2.231083    -2.258437
 C     2.861002     2.051349    -1.245269
 C     3.531444     0.764713    -1.108235
 C     3.166490    -0.259653    -2.059574
 C     3.103234    -1.612425    -1.645053
 C     3.227671    -1.986884    -0.283694
 C     3.654854    -1.034052     0.646581
 C     3.033741    -0.993705     1.975285
 C     2.973360     0.388869     2.381756
 C     1.750792     0.966921     2.888930
 C     1.507348     2.181445     2.168195
 C     2.588048     2.305443     1.188814
 C     2.302002     2.756809    -0.065934
 C     3.482817     1.176576     1.343268
 C     3.850984     0.341161     0.223419
