# Supplementary material for: Autodesmotic reactions for general strain energy evaluation in polycyclic aromatic nanocarbons
Source: Commun Chem. 2025 Dec 16;9:41. doi: 10.1038/s42004-025-01848-w (PMC12824410; doi:10.1038/s42004-025-01848-w)
Supplement: Supplementary file 4 — Supplementary Data 1 [file 42004_2025_1848_MOESM4_ESM.zip › Coordinates/C60/C60_1610.xyz]

60
E(RB3LYP) =  -2286.42745739     A.U.
 C    -2.897707    -2.363643    -0.721127
 C    -3.845946    -1.304531    -0.359838
 C    -3.841830    -0.360445    -1.367674
 C    -2.861030    -0.782805    -2.374259
 C    -2.271309    -2.027681    -1.954128
 C    -2.109182    -2.644167     0.403325
 C    -2.526068    -1.780984     1.506162
 C    -3.601299    -0.930673     1.013646
 C    -3.636123     0.414405     1.358133
 C    -3.735198     1.423878     0.290440
 C    -3.639616     1.025216    -1.057865
 C    -2.510247     1.471253    -1.849622
 C    -2.035430     0.311447    -2.627981
 C    -0.650004     0.117370    -2.930042
 C    -0.147534    -1.259669    -2.925977
 C    -0.887833    -2.256358    -2.146629
 C    -0.163872    -2.992497    -1.113954
 C    -0.742146    -3.037619     0.221522
 C     0.105473    -2.839847     1.342812
 C    -0.283368    -1.946327     2.396293
 C    -1.566535    -1.298234     2.426419
 C    -1.650488     0.096686     2.897169
 C    -2.705007     0.925007     2.368438
 C    -2.431981     2.276301     2.046263
 C    -2.943180     2.517923     0.700672
 C    -1.884722     3.024614    -0.084539
 C    -1.579507     2.417644    -1.360704
 C    -0.172864     2.315379    -1.792037
 C     0.257520     1.214932    -2.674557
 C     1.661342     0.950282    -2.800836
 C     2.114215    -0.339489    -3.134773
 C     1.243128    -1.456914    -3.074632
 C     1.918769    -2.464809    -2.296893
 C     1.263030    -3.065320    -1.222160
 C     2.134793    -2.941393    -0.040190
 C     1.548335    -2.773815     1.195669
 C     2.052363    -1.779728     2.124982
 C     0.909372    -1.280819     2.869885
 C     0.843080     0.053834     3.250874
 C    -0.428274     0.751962     3.258964
 C    -0.161992     2.112366     2.857721
 C    -1.140098     2.823766     2.150478
 C    -0.801542     3.365127     0.833983
 C     0.497930     3.320634     0.397444
 C     0.814995     2.896905    -0.960452
 C     2.184984     2.427162    -0.940537
 C     2.635453     1.528740    -1.879330
 C     3.593058     0.487163    -1.506206
 C     3.323831    -0.632145    -2.347967
 C     3.193599    -1.912884    -1.826275
 C     3.298123    -2.140162    -0.416714
 C     3.691143    -1.074919     0.417359
 C     3.077594    -0.922795     1.729483
 C     2.950370     0.495344     2.030672
 C     1.885373     0.963246     2.800726
 C     1.231245     2.210542     2.470598
 C     1.569511     2.853343     1.273466
 C     2.627225     2.335954     0.445740
 C     3.372319     1.218936     0.847083
 C     3.853758     0.263315    -0.138522
