# Supplementary material for: Autodesmotic reactions for general strain energy evaluation in polycyclic aromatic nanocarbons
Source: Commun Chem. 2025 Dec 16;9:41. doi: 10.1038/s42004-025-01848-w (PMC12824410; doi:10.1038/s42004-025-01848-w)
Supplement: Supplementary file 4 — Supplementary Data 1 [file 42004_2025_1848_MOESM4_ESM.zip › Coordinates/C60/C60_0268.xyz]

60
E(RB3LYP) =  -2286.25372066     A.U.
 C     3.794456    -0.835277    -1.801600
 C     4.265009    -1.799469    -0.820151
 C     3.454751    -2.906746    -0.898468
 C     2.508338    -2.787603    -1.973759
 C     2.681707    -1.442626    -2.516757
 C     3.492530     0.341130    -1.099586
 C     3.752176     0.121027     0.351059
 C     4.086304    -1.222511     0.515902
 C     3.157163    -2.046200     1.280543
 C     2.743111    -3.104062     0.386710
 C     1.387231    -3.217355     0.073758
 C     1.243590    -3.071899    -1.396710
 C     0.082540    -2.499519    -1.898829
 C     0.270228    -1.425029    -2.874906
 C     1.531509    -0.690325    -2.826575
 C     1.415655     0.719260    -2.433326
 C     2.386798     1.183624    -1.470150
 C     1.956612     2.116481    -0.495843
 C     2.306175     1.965483     0.912212
 C     2.970813     0.792290     1.335440
 C     2.331468     0.002959     2.377814
 C     2.205799    -1.438021     2.120608
 C     0.834878    -1.975727     2.114623
 C     0.367567    -2.685937     0.941162
 C    -0.948766    -2.416002     0.408128
 C    -1.109611    -2.447213    -1.055119
 C    -2.258740    -1.896192    -1.637819
 C    -2.153931    -1.229864    -2.915612
 C    -0.850696    -0.741805    -3.298331
 C    -0.912787     0.705616    -3.218113
 C     0.124571     1.396924    -2.536335
 C    -0.265032     2.436510    -1.572338
 C     0.684577     2.767695    -0.574775
 C     0.303553     3.171192     0.773334
 C     1.270534     2.572469     1.691973
 C     0.839968     1.974735     2.871206
 C     1.333405     0.630192     3.158185
 C     0.204508    -0.117263     3.571834
 C    -0.134417    -1.317273     2.889558
 C    -1.514536    -1.206006     2.473791
 C    -1.930567    -1.671997     1.207629
 C    -3.080211    -0.988491     0.554917
 C    -3.271476    -1.183717    -0.849382
 C    -3.757498    -0.135769    -1.678803
 C    -3.076871    -0.173333    -2.951241
 C    -2.293694     1.025942    -2.989962
 C    -2.680880     1.904122    -1.926350
 C    -1.689452     2.658738    -1.236107
 C    -2.034054     3.083260     0.103244
 C    -1.015196     3.305103     1.124328
 C    -1.478689     2.754326     2.411526
 C    -0.580969     2.043235     3.223517
 C    -0.955318     0.728180     3.645548
 C    -2.046148     0.044004     3.043033
 C    -2.987405     0.785549     2.326916
 C    -3.567861     0.234652     1.103946
 C    -3.798214     1.354961     0.208195
 C    -3.723235     1.195995    -1.166983
 C    -3.120048     2.474209     0.773921
 C    -2.751225     2.183369     2.139371
