# Supplementary material for: Autodesmotic reactions for general strain energy evaluation in polycyclic aromatic nanocarbons
Source: Commun Chem. 2025 Dec 16;9:41. doi: 10.1038/s42004-025-01848-w (PMC12824410; doi:10.1038/s42004-025-01848-w)
Supplement: Supplementary file 4 — Supplementary Data 1 [file 42004_2025_1848_MOESM4_ESM.zip › Coordinates/C60/C60_1176.xyz]

60
E(RB3LYP) =  -2286.30376306     A.U.
 C    -4.001091    -1.085269    -0.786736
 C    -3.436701    -2.172595    -1.624630
 C    -2.819329    -3.049034    -0.770825
 C    -2.935635    -2.533479     0.613191
 C    -3.531736    -1.252710     0.583384
 C    -3.791749     0.091632    -1.459548
 C    -2.984156    -0.154491    -2.670382
 C    -2.677393    -1.548224    -2.702903
 C    -1.332650    -1.914311    -2.877207
 C    -0.741077    -2.955022    -2.048472
 C    -1.458715    -3.478472    -0.959384
 C    -0.823218    -3.466157     0.341486
 C    -1.719298    -2.751589     1.253167
 C    -1.181209    -1.740039     2.129204
 C    -1.745168    -0.397596     2.126839
 C    -2.897950    -0.145209     1.270599
 C    -2.991041     1.169705     0.611849
 C    -3.296485     1.238866    -0.792798
 C    -2.321401     1.830055    -1.663677
 C    -1.998637     0.841572    -2.698072
 C    -0.604953     0.513423    -2.880838
 C    -0.316245    -0.876688    -3.019891
 C     0.924661    -1.393356    -2.504883
 C     0.659489    -2.651168    -1.863982
 C     1.369663    -3.002381    -0.684905
 C     0.567190    -3.357037     0.501428
 C     0.998377    -2.854690     1.776802
 C     0.160986    -1.930960     2.491909
 C     1.009991    -0.828334     2.967408
 C     0.541928     0.528154     2.897399
 C    -0.869910     0.720346     2.568582
 C    -1.258393     2.031028     2.189129
 C    -2.184759     2.206275     1.072360
 C    -1.587032     3.157590     0.166094
 C    -1.376312     2.740126    -1.194438
 C     0.000690     2.693460    -1.722286
 C     0.424176     1.438841    -2.377020
 C     1.758159     0.920461    -2.124761
 C     1.973302    -0.533871    -2.089155
 C     2.916191    -1.111021    -1.189768
 C     2.610669    -2.327195    -0.487224
 C     3.134355    -2.180380     0.845824
 C     2.333606    -2.400928     1.950414
 C     2.341753    -1.164722     2.745105
 C     3.228139    -0.210775     2.132195
 C     2.864674     1.159689     2.071767
 C     1.550487     1.574684     2.638065
 C     1.070846     2.877607     2.304985
 C    -0.314205     3.070960     2.137206
 C    -0.545806     3.800446     0.868624
 C     0.657785     4.064385     0.274964
 C     0.969479     3.474282    -1.033054
 C     2.296135     2.994440    -0.919158
 C     2.671392     1.730729    -1.368673
 C     3.526716     1.121644    -0.332834
 C     3.686285    -0.250427    -0.281870
 C     3.764770    -0.868724     0.979543
 C     3.316652     1.856593     0.889680
 C     2.709007     3.086095     0.501478
 C     1.704701     3.653766     1.228695
