# Supplementary material for: Autodesmotic reactions for general strain energy evaluation in polycyclic aromatic nanocarbons
Source: Commun Chem. 2025 Dec 16;9:41. doi: 10.1038/s42004-025-01848-w (PMC12824410; doi:10.1038/s42004-025-01848-w)
Supplement: Supplementary file 4 — Supplementary Data 1 [file 42004_2025_1848_MOESM4_ESM.zip › Coordinates/C60/C60_0081.xyz]

60
E(RB3LYP) =  -2286.17436340     A.U.
 C    -4.404170    -1.435446    -0.185788
 C    -4.914620    -0.518558    -1.207003
 C    -4.121383    -0.731138    -2.321288
 C    -3.195491    -1.818084    -2.125199
 C    -3.306324    -2.233722    -0.741821
 C    -4.103050    -0.677863     0.947492
 C    -4.242954     0.771801     0.598825
 C    -4.572014     0.837917    -0.749756
 C    -3.573587     1.435042    -1.650878
 C    -3.320475     0.446892    -2.652728
 C    -1.992379     0.029451    -2.962835
 C    -1.936865    -1.423455    -2.637589
 C    -0.775368    -1.900276    -2.055809
 C    -0.867250    -2.584556    -0.773492
 C    -2.104271    -2.435831    -0.015156
 C    -1.913445    -1.798821     1.294824
 C    -2.889658    -0.817990     1.653330
 C    -2.380204     0.511236     1.949945
 C    -3.117113     1.444117     1.119274
 C    -2.313245     2.309863     0.308791
 C    -2.458991     2.148829    -1.134401
 C    -1.188310     2.048407    -1.871136
 C    -0.897410     0.847790    -2.643901
 C     0.446872     0.245225    -2.537437
 C     0.468832    -1.191281    -2.348576
 C     1.623023    -1.792074    -1.896571
 C     1.542975    -2.844146    -0.863696
 C     0.336719    -2.868259    -0.087612
 C     0.459394    -2.527012     1.339986
 C    -0.593785    -1.652202     1.843406
 C    -0.193621    -0.421717     2.507143
 C    -1.058046     0.732837     2.327523
 C    -0.488552     2.036974     2.018222
 C    -1.057901     2.735192     0.864711
 C    -0.125100     3.322359    -0.050142
 C    -0.099527     2.738485    -1.363324
 C     1.302073     2.345926    -1.637693
 C     1.585392     0.999562    -2.100236
 C     2.812075     0.349130    -1.613651
 C     2.855894    -1.079011    -1.694673
 C     3.660957    -1.873265    -0.820960
 C     2.785456    -2.935794    -0.256681
 C     2.909802    -2.894030     1.159632
 C     1.738914    -2.474630     1.914363
 C     2.122097    -1.286185     2.682038
 C     1.201302    -0.212299     2.841187
 C     1.707749     1.137057     2.771087
 C     0.875079     2.226965     2.344442
 C     1.689375     3.097324     1.528242
 C     1.217216     3.553193     0.317076
 C     2.114378     2.966491    -0.704963
 C     3.183281     2.258198    -0.041620
 C     3.610114     0.971247    -0.531837
 C     4.226884     0.117990     0.449550
 C     4.351350    -1.302034     0.238985
 C     3.982697    -2.014951     1.466496
 C     3.502519    -1.025289     2.352388
 C     3.844673     0.279193     1.857775
 C     3.055594     1.361034     2.230689
 C     2.992423     2.464195     1.351030
