# Supplementary material for: Autodesmotic reactions for general strain energy evaluation in polycyclic aromatic nanocarbons
Source: Commun Chem. 2025 Dec 16;9:41. doi: 10.1038/s42004-025-01848-w (PMC12824410; doi:10.1038/s42004-025-01848-w)
Supplement: Supplementary file 4 — Supplementary Data 1 [file 42004_2025_1848_MOESM4_ESM.zip › Coordinates/C60/C60_0903.xyz]

60
E(RB3LYP) =  -2286.33546407     A.U.
 C    -2.458127    -2.745884    -1.405070
 C    -3.373652    -2.787746    -0.312573
 C    -3.974836    -1.483728    -0.234448
 C    -3.521603    -0.675582    -1.319379
 C    -2.582967    -1.503590    -2.086872
 C    -1.130304    -3.103747    -0.967403
 C    -1.163802    -3.112415     0.478528
 C    -2.541826    -2.839934     0.837483
 C    -2.860059    -1.807433     1.784530
 C    -3.836619    -0.956370     1.096497
 C    -3.767096     0.426450     1.263576
 C    -3.485672     1.304301     0.150255
 C    -3.239215     0.725973    -1.121993
 C    -2.175078     1.284165    -1.915836
 C    -1.374365     0.480050    -2.772866
 C    -1.448255    -0.951224    -2.740409
 C    -0.195325    -1.685493    -2.729924
 C     0.002730    -2.650403    -1.650507
 C     1.253215    -2.654276    -0.898955
 C     1.205961    -2.490970     0.547490
 C    -0.097023    -2.574295     1.222820
 C    -0.424829    -1.707242     2.363774
 C    -1.818623    -1.244316     2.564179
 C    -2.030874     0.114283     3.017034
 C    -3.017104     0.907821     2.377142
 C    -2.454046     2.195036     2.064862
 C    -2.597551     2.361610     0.672108
 C    -1.482147     2.864723    -0.098654
 C    -1.329773     2.364549    -1.420575
 C    -0.041360     2.281594    -2.047886
 C    -0.099376     1.157229    -2.953530
 C     1.029772     0.451508    -3.252025
 C     0.970159    -1.017679    -3.193054
 C     2.232563    -1.441676    -2.805634
 C     2.422469    -2.233557    -1.612752
 C     3.550620    -1.716632    -0.942572
 C     3.478053    -1.401358     0.438961
 C     2.295041    -1.772164     1.194655
 C     1.952313    -0.929036     2.292749
 C     0.611510    -0.880752     2.839101
 C     0.367918     0.470128     3.315582
 C    -0.913806     0.986772     3.310589
 C    -1.160192     2.278250     2.671610
 C    -0.121144     2.905755     1.995187
 C    -0.276412     3.228126     0.582838
 C     1.014252     3.107894    -0.045552
 C     1.172788     2.604441    -1.376459
 C     2.428040     1.902661    -1.757328
 C     2.344951     0.894552    -2.783143
 C     3.142610    -0.284449    -2.713020
 C     4.015927    -0.508438    -1.658853
 C     4.210793     0.504590    -0.706244
 C     4.057462    -0.093790     0.610885
 C     3.454223     0.845104     1.462604
 C     2.523582     0.393472     2.404945
 C     1.486906     1.277777     2.887508
 C     1.239976     2.467233     2.193284
 C     1.981173     2.742201     0.970811
 C     3.110572     2.019529     0.650008
 C     3.437484     1.706403    -0.738080
