# Supplementary material for: Autodesmotic reactions for general strain energy evaluation in polycyclic aromatic nanocarbons
Source: Commun Chem. 2025 Dec 16;9:41. doi: 10.1038/s42004-025-01848-w (PMC12824410; doi:10.1038/s42004-025-01848-w)
Supplement: Supplementary file 4 — Supplementary Data 1 [file 42004_2025_1848_MOESM4_ESM.zip › Coordinates/C60/C60_0917.xyz]

60
E(RB3LYP) =  -2286.31376928     A.U.
 C     3.214152     0.670987    -2.164865
 C     3.149287     2.053907    -2.034631
 C     3.313590     2.363020    -0.625563
 C     3.688735     1.180545     0.076532
 C     3.649886     0.098726    -0.914164
 C     1.971972     0.178585    -2.763469
 C     1.130803     1.332340    -2.987875
 C     1.825076     2.455505    -2.421041
 C     1.208043     3.145754    -1.350925
 C     2.154179     3.069803    -0.203119
 C     1.617522     2.825060     1.064046
 C     2.143289     1.794645     1.900575
 C     3.162586     0.920674     1.389434
 C     3.100756    -0.432712     1.793812
 C     3.321856    -1.496391     0.849717
 C     3.243091    -1.191621    -0.561679
 C     2.170608    -1.850600    -1.365717
 C     1.414956    -1.044587    -2.353256
 C    -0.034418    -1.217047    -2.513449
 C    -0.851764    -0.089065    -2.917551
 C    -0.264677     1.246231    -2.884432
 C    -0.959987     2.308758    -2.155762
 C    -0.194681     3.057197    -1.170813
 C    -0.718886     3.106269     0.209262
 C     0.184536     2.900685     1.275033
 C    -0.152481     1.983099     2.330589
 C     1.040766     1.283567     2.705620
 C     0.982754    -0.071097     3.133515
 C     2.116144    -0.914168     2.786419
 C     1.936612    -2.284459     2.596838
 C     2.677797    -2.642834     1.368002
 C     1.817509    -3.358522     0.570278
 C     1.492622    -2.917748    -0.762735
 C     0.058774    -3.081251    -0.907442
 C    -0.692052    -2.312399    -1.790682
 C    -2.115973    -2.245701    -1.510306
 C    -2.906021    -1.303283    -2.135423
 C    -2.285461    -0.167016    -2.772670
 C    -3.024033     0.978608    -2.404968
 C    -2.352544     2.127558    -1.923747
 C    -2.921648     2.447857    -0.643178
 C    -2.080700     2.724425     0.444257
 C    -2.445984     1.811684     1.509165
 C    -1.451115     1.357810     2.408049
 C    -1.510488     0.011329     2.855651
 C    -0.304039    -0.695452     3.238103
 C    -0.482995    -2.072720     2.871620
 C     0.624570    -2.860168     2.521366
 C     0.569454    -3.625268     1.295807
 C    -0.488401    -3.457710     0.416094
 C    -1.737000    -2.863154     0.863491
 C    -2.607857    -2.409306    -0.134519
 C    -3.576902    -1.363915     0.102362
 C    -3.907172    -0.817362    -1.180786
 C    -4.002217     0.554179    -1.350744
 C    -3.890549     1.431535    -0.262166
 C    -3.503680     0.933474     1.017816
 C    -3.380379    -0.490033     1.242546
 C    -2.418531    -0.913969     2.218710
 C    -1.719289    -2.164256     2.112972
