# Supplementary material for: Autodesmotic reactions for general strain energy evaluation in polycyclic aromatic nanocarbons
Source: Commun Chem. 2025 Dec 16;9:41. doi: 10.1038/s42004-025-01848-w (PMC12824410; doi:10.1038/s42004-025-01848-w)
Supplement: Supplementary file 4 — Supplementary Data 1 [file 42004_2025_1848_MOESM4_ESM.zip › Coordinates/C60/C60_0724.xyz]

60
E(RB3LYP) =  -2286.32982680     A.U.
 C    -4.054268    -0.860696     0.714919
 C    -4.351200     0.436209     1.182942
 C    -4.212737     1.352409     0.124793
 C    -3.953488     0.596531    -1.083393
 C    -3.742718    -0.798107    -0.703692
 C    -3.113345    -1.459236     1.623381
 C    -2.650366    -0.422462     2.572613
 C    -3.337284     0.751463     2.192775
 C    -2.625159     1.917842     1.780314
 C    -3.231532     2.349921     0.520578
 C    -2.418563     2.915669    -0.449405
 C    -2.557215     2.456275    -1.798994
 C    -3.135310     1.166918    -2.051841
 C    -2.120525     0.364487    -2.739590
 C    -1.790681    -0.943948    -2.304382
 C    -2.621637    -1.519478    -1.218406
 C    -1.962589    -2.434667    -0.317859
 C    -2.181888    -2.325820     1.110225
 C    -0.908575    -2.491766     1.772768
 C    -0.471213    -1.566124     2.762374
 C    -1.289560    -0.350231     2.933950
 C    -0.618595     0.937693     2.787558
 C    -1.218150     1.982936     1.984621
 C    -0.366482     2.649113     0.968664
 C    -0.983615     3.096751    -0.212000
 C    -0.296435     2.942695    -1.493247
 C    -1.274049     2.505387    -2.416578
 C    -1.060287     1.281075    -3.130020
 C     0.225388     0.839180    -3.257752
 C     0.533470    -0.562893    -3.141877
 C    -0.405683    -1.428961    -2.517189
 C     0.171769    -2.438448    -1.621899
 C    -0.609689    -2.829341    -0.481104
 C     0.017046    -3.007794     0.821685
 C     1.419858    -2.894045     1.008387
 C     1.886876    -2.214299     2.166122
 C     0.925047    -1.482591     2.970550
 C     1.498437    -0.208110     3.263558
 C     0.793197     0.951203     2.917772
 C     1.657942     1.742936     2.030867
 C     1.092477     2.399659     0.932026
 C     1.829658     2.364543    -0.361193
 C     1.042934     2.468445    -1.588559
 C     1.335476     1.580539    -2.667119
 C     2.441347     0.693647    -2.596767
 C     1.951671    -0.661540    -2.915805
 C     2.494162    -1.749652    -2.244312
 C     1.573049    -2.581540    -1.496410
 C     2.224504    -2.866003    -0.195379
 C     3.490407    -2.278751    -0.192716
 C     3.907651    -1.423551     0.913268
 C     3.112175    -1.407367     2.077418
 C     2.816402    -0.155858     2.677279
 C     2.940607     1.059339     1.944079
 C     3.654295     1.037495     0.735450
 C     3.066050     1.688242    -0.436360
 C     3.404329     0.870280    -1.603105
 C     4.102736    -0.285914    -1.127293
 C     3.680699    -1.571787    -1.453002
 C     4.273179    -0.177903     0.326310
