# Supplementary material for: Autodesmotic reactions for general strain energy evaluation in polycyclic aromatic nanocarbons
Source: Commun Chem. 2025 Dec 16;9:41. doi: 10.1038/s42004-025-01848-w (PMC12824410; doi:10.1038/s42004-025-01848-w)
Supplement: Supplementary file 4 — Supplementary Data 1 [file 42004_2025_1848_MOESM4_ESM.zip › Coordinates/C60/C60_0042.xyz]

60
E(RB3LYP) =  -2286.08985755     A.U.
 C    -4.483314    -1.141591     0.813905
 C    -5.063650     0.220659     1.083495
 C    -5.194862     0.877242    -0.202800
 C    -4.926198    -0.029728    -1.200471
 C    -4.432212    -1.306035    -0.580971
 C    -3.279916    -1.316263     1.570109
 C    -3.072048    -0.050490     2.254304
 C    -4.057916     0.890794     1.752783
 C    -3.506094     2.010475     0.912527
 C    -4.175873     1.957928    -0.312770
 C    -3.361794     1.748544    -1.491200
 C    -3.851450     0.473885    -2.022183
 C    -2.900864    -0.544213    -2.157808
 C    -3.188170    -1.624819    -1.183622
 C    -2.068455    -2.100050    -0.424399
 C    -2.100983    -1.915370     1.008234
 C    -0.826388    -1.703866     1.675731
 C    -0.744706    -0.613636     2.619565
 C    -1.803311     0.384416     2.575568
 C    -1.407871     1.740846     2.148414
 C    -2.110160     2.272705     0.982090
 C    -1.323630     2.450556    -0.216388
 C    -1.964409     1.981209    -1.443851
 C    -1.092250     1.104235    -2.211583
 C    -1.566141    -0.221893    -2.427240
 C    -0.619798    -1.309125    -2.257068
 C    -0.775764    -2.125202    -1.077695
 C     0.436299    -2.442562    -0.360048
 C     0.418837    -2.173025     1.073702
 C     1.697823    -1.893131     1.739049
 C     1.728003    -0.861043     2.736521
 C     0.516284    -0.167188     3.066300
 C     0.772541     1.240240     3.080054
 C    -0.086897     2.067456     2.290522
 C     0.713668     2.552332     1.163923
 C     0.146987     2.507568    -0.120442
 C     1.023232     2.062332    -1.218729
 C     0.340561     1.302325    -2.242922
 C     1.068787     0.313576    -2.961906
 C     0.629219    -1.082965    -2.778705
 C     1.756273    -1.872058    -2.414727
 C     1.710895    -2.486127    -1.101446
 C     2.936589    -2.505116    -0.365072
 C     2.916184    -2.154483     1.036756
 C     4.090658    -1.317877     1.257031
 C     3.837535    -0.007729     1.792316
 C     2.769383     0.148455     2.650076
 C     2.102308     1.409557     2.636832
 C     2.084635     2.155195     1.408702
 C     2.999141     1.849135     0.354698
 C     2.462451     1.865521    -1.019815
 C     3.194334     1.081409    -1.998843
 C     2.449512     0.290720    -2.926507
 C     2.909385    -1.108820    -2.807822
 C     4.076084    -1.120481    -2.089152
 C     4.166973    -1.941416    -0.926270
 C     4.869761    -1.228241     0.091479
 C     4.759530     0.185410    -0.306975
 C     4.068071     0.940605     0.703117
 C     4.333180     0.279214    -1.628376
