# Supplementary material for: Autodesmotic reactions for general strain energy evaluation in polycyclic aromatic nanocarbons
Source: Commun Chem. 2025 Dec 16;9:41. doi: 10.1038/s42004-025-01848-w (PMC12824410; doi:10.1038/s42004-025-01848-w)
Supplement: Supplementary file 4 — Supplementary Data 1 [file 42004_2025_1848_MOESM4_ESM.zip › Coordinates/C60/C60_1348.xyz]

60
E(RB3LYP) =  -2286.33536697     A.U.
 C    -3.779112    -1.562236    -0.617084
 C    -2.947911    -2.664265    -1.177222
 C    -2.349453    -3.306158    -0.134634
 C    -2.678586    -2.597423     1.106046
 C    -3.410969    -1.391627     0.748797
 C    -3.680538    -0.502868    -1.492269
 C    -2.712381    -0.874052    -2.566157
 C    -2.166046    -2.139682    -2.284144
 C    -0.734616    -2.297199    -2.305242
 C    -0.139711    -3.197887    -1.288645
 C    -0.938592    -3.575207    -0.153785
 C    -0.456028    -3.316374     1.164966
 C    -1.521569    -2.547907     1.851079
 C    -1.185394    -1.346756     2.584674
 C    -1.931266    -0.103339     2.272310
 C    -2.966684    -0.107884     1.225534
 C    -3.042465     1.045771     0.317213
 C    -3.390567     0.798293    -1.060494
 C    -2.516165     1.356760    -2.092520
 C    -1.940388     0.256231    -2.862755
 C    -0.522534     0.153665    -2.998500
 C     0.063351    -1.165197    -2.797337
 C     1.477113    -1.191277    -2.549305
 C     2.053917    -2.224755    -1.816918
 C     1.250804    -3.086670    -1.023523
 C     1.798669    -3.057392     0.321601
 C     0.901102    -3.037630     1.420623
 C     1.189885    -2.149276     2.531080
 C     0.126125    -1.283076     3.076001
 C     0.744976    -0.013803     3.405899
 C     0.069800     1.151987     3.111855
 C    -1.273769     1.113074     2.559307
 C    -1.434660     2.288015     1.742509
 C    -2.244670     2.247054     0.583154
 C    -1.781430     3.064114    -0.528032
 C    -1.773819     2.457638    -1.859642
 C    -0.426716     2.556576    -2.394030
 C     0.273501     1.392163    -2.788971
 C     1.697454     1.301946    -2.380261
 C     2.257956     0.027950    -2.278901
 C     3.226566    -0.288054    -1.242865
 C     3.120090    -1.672068    -0.991876
 C     2.973501    -2.168155     0.312588
 C     3.231322    -1.307409     1.405512
 C     2.384353    -1.428963     2.564098
 C     2.142798    -0.108260     3.098489
 C     2.756305     0.832896     2.268666
 C     2.117060     2.094792     2.018760
 C     0.782302     2.272563     2.518740
 C    -0.186794     3.061966     1.802231
 C     0.220074     3.842743     0.717845
 C    -0.635480     3.860036    -0.436500
 C     0.205648     3.578876    -1.602093
 C     1.519263     3.487900    -1.201762
 C     2.281345     2.330554    -1.530144
 C     2.986620     1.952344    -0.339407
 C     3.442177     0.627494    -0.143856
 C     3.454567     0.089258     1.184233
 C     2.439422     2.756997     0.779849
 C     1.580247     3.713195     0.245215
