# Supplementary material for: Autodesmotic reactions for general strain energy evaluation in polycyclic aromatic nanocarbons
Source: Commun Chem. 2025 Dec 16;9:41. doi: 10.1038/s42004-025-01848-w (PMC12824410; doi:10.1038/s42004-025-01848-w)
Supplement: Supplementary file 4 — Supplementary Data 1 [file 42004_2025_1848_MOESM4_ESM.zip › Coordinates/C60/C60_0056.xyz]

60
E(RB3LYP) =  -2286.13254069     A.U.
 C    -4.468798    -1.096651     0.752986
 C    -4.877555     0.192929     1.366714
 C    -4.804987     1.147520     0.411449
 C    -4.374081     0.543746    -0.859102
 C    -4.031109    -0.847531    -0.629583
 C    -3.559506    -1.655497     1.612951
 C    -3.221092    -0.654729     2.700470
 C    -3.900574     0.531609     2.436109
 C    -3.142548     1.700080     2.039375
 C    -3.786712     2.147559     0.795062
 C    -3.005111     2.386427    -0.307844
 C    -3.396875     1.378374    -1.373583
 C    -2.367486     0.846292    -2.166582
 C    -2.031168    -0.556268    -2.087076
 C    -2.770834    -1.354340    -1.106082
 C    -1.933172    -2.177105    -0.206159
 C    -2.337320    -2.223589     1.165677
 C    -1.337862    -1.832191     2.119422
 C    -1.839720    -0.676171     2.856117
 C    -1.054949     0.532856     2.719384
 C    -1.708181     1.692634     2.109758
 C    -0.912350     2.373507     1.063805
 C    -1.607455     2.697045    -0.169904
 C    -0.887763     2.711097    -1.367436
 C    -1.336777     1.796074    -2.450531
 C    -0.247790     1.399278    -3.168771
 C     0.084272    -0.003311    -3.251607
 C    -0.695793    -0.956900    -2.529950
 C     0.026145    -2.001669    -1.776657
 C    -0.525669    -2.392518    -0.483546
 C     0.431259    -2.531613     0.607575
 C     0.000609    -1.962901     1.862939
 C     0.872059    -1.007632     2.517303
 C     0.345089     0.355651     2.613515
 C     1.173868     1.383546     1.998046
 C     0.528670     2.224886     1.008132
 C     1.291958     2.477798    -0.233027
 C     0.528768     2.723935    -1.408468
 C     0.927762     2.080060    -2.637722
 C     2.026742     1.249123    -2.703078
 C     1.517380    -0.057506    -3.190186
 C     2.153377    -1.204384    -2.766493
 C     1.408105    -2.181252    -1.984515
 C     2.325315    -2.656818    -0.950308
 C     1.858753    -2.671049     0.396989
 C     2.753421    -2.181396     1.438720
 C     2.223323    -1.227654     2.387409
 C     3.128836    -0.088486     2.411730
 C     2.557462     1.164633     1.914477
 C     3.335236     1.508594     0.755986
 C     2.657776     1.952183    -0.415020
 C     3.036495     1.310588    -1.690097
 C     3.929254     0.186419    -1.666441
 C     3.441756    -1.067479    -2.193702
 C     3.630224    -2.108616    -1.216793
 C     4.457378    -1.607349    -0.201515
 C     4.092091    -1.716784     1.138944
 C     4.315233    -0.408758     1.784952
 C     4.445097     0.553764     0.694164
 C     4.659522    -0.140060    -0.488381
