# Supplementary material for: Autodesmotic reactions for general strain energy evaluation in polycyclic aromatic nanocarbons
Source: Commun Chem. 2025 Dec 16;9:41. doi: 10.1038/s42004-025-01848-w (PMC12824410; doi:10.1038/s42004-025-01848-w)
Supplement: Supplementary file 4 — Supplementary Data 1 [file 42004_2025_1848_MOESM4_ESM.zip › Coordinates/C60/C60_0730.xyz]

60
E(RB3LYP) =  -2286.29060273     A.U.
 C    -4.185861    -0.807359     0.655915
 C    -4.327074     0.510228     1.140267
 C    -4.139794     1.452651     0.070631
 C    -3.911579     0.691281    -1.129869
 C    -3.850654    -0.724628    -0.754324
 C    -3.306723    -1.498647     1.557597
 C    -2.696557    -0.493641     2.454474
 C    -3.353004     0.746523     2.152376
 C    -2.603575     1.916012     1.767435
 C    -3.173320     2.411671     0.493340
 C    -2.302526     2.943689    -0.461518
 C    -2.354464     2.424331    -1.785908
 C    -2.987872     1.180435    -2.057861
 C    -1.954716     0.311903    -2.640575
 C    -1.832348    -1.038174    -2.257627
 C    -2.832686    -1.567433    -1.284038
 C    -2.386457    -2.624769    -0.410595
 C    -2.504368    -2.477674     1.048557
 C    -1.191743    -2.735478     1.620640
 C    -0.528822    -1.738044     2.387555
 C    -1.311738    -0.519834     2.699432
 C    -0.620060     0.775566     2.657493
 C    -1.219370     1.937105     1.979011
 C    -0.342661     2.702423     1.058678
 C    -0.895471     3.152819    -0.150240
 C    -0.119558     2.922491    -1.364133
 C    -1.014291     2.397185    -2.316806
 C    -0.764327     1.120689    -2.876153
 C     0.543333     0.596892    -2.837087
 C     0.674088    -0.846443    -2.758446
 C    -0.489321    -1.648856    -2.380177
 C    -0.227556    -2.823052    -1.610679
 C    -1.161843    -3.239852    -0.636649
 C    -0.445918    -3.416691     0.635919
 C     0.914405    -3.226803     0.425074
 C     1.696086    -2.431091     1.323414
 C     0.924133    -1.678367     2.315444
 C     1.527749    -0.476773     2.803104
 C     0.754117     0.765358     2.791951
 C     1.606049     1.804640     2.230805
 C     1.108112     2.556297     1.131857
 C     1.939062     2.609584    -0.076289
 C     1.221387     2.484120    -1.338340
 C     1.607911     1.456452    -2.296412
 C     2.912592     0.913665    -2.168817
 C     3.090424    -0.501351    -2.343941
 C     1.987820    -1.351913    -2.478629
 C     2.176713    -2.408893    -1.487371
 C     1.085361    -3.060274    -1.025053
 C     3.263988    -2.035806    -0.589305
 C     3.003055    -1.947404     0.833960
 C     3.639431    -0.854370     1.539316
 C     2.849557    -0.162128     2.501231
 C     2.926072     1.291105     2.224461
 C     3.785781     1.483015     1.173482
 C     3.282170     2.112012    -0.034496
 C     3.770340     1.340080    -1.120274
 C     4.435272     0.135809    -0.563497
 C     3.943669    -0.983964    -1.258525
 C     4.367577     0.173682     0.820218
