# Supplementary material for: Autodesmotic reactions for general strain energy evaluation in polycyclic aromatic nanocarbons
Source: Commun Chem. 2025 Dec 16;9:41. doi: 10.1038/s42004-025-01848-w (PMC12824410; doi:10.1038/s42004-025-01848-w)
Supplement: Supplementary file 4 — Supplementary Data 1 [file 42004_2025_1848_MOESM4_ESM.zip › Coordinates/C60/C60_1406.xyz]

60
E(RB3LYP) =  -2286.24925631     A.U.
 C    -2.990982    -2.642704    -0.991247
 C    -4.006310    -1.625025    -0.527765
 C    -3.960789    -0.563161    -1.411611
 C    -3.156146    -0.983270    -2.553435
 C    -2.399185    -2.178009    -2.160709
 C    -2.215335    -3.031354     0.127554
 C    -2.839254    -2.432039     1.279511
 C    -3.781921    -1.409911     0.818111
 C    -3.290342    -0.150634     1.303461
 C    -3.017647     0.917921     0.368601
 C    -3.456874     0.718180    -0.992197
 C    -2.637627     1.211460    -2.069929
 C    -2.501686     0.110871    -3.058822
 C    -1.242841    -0.099162    -3.658833
 C    -0.411417    -1.248588    -3.210896
 C    -0.933197    -2.168909    -2.288939
 C    -0.085998    -2.580244    -1.156698
 C    -0.762215    -3.062202     0.048856
 C    -0.096722    -2.933633     1.292413
 C    -0.758928    -2.343396     2.424722
 C    -2.073806    -1.895536     2.306200
 C    -2.330078    -0.455287     2.346148
 C    -1.295614     0.416040     2.686109
 C    -1.148809     1.643487     1.889287
 C    -1.859990     1.784490     0.620518
 C    -1.184641     2.453947    -0.495631
 C    -1.577098     2.113898    -1.869569
 C    -0.578224     2.152176    -2.939785
 C    -0.432560     0.995629    -3.829849
 C     0.947474     0.559278    -3.693449
 C     0.948042    -0.780162    -3.144332
 C     1.778307    -1.091595    -2.040258
 C     1.285065    -2.050523    -1.046203
 C     1.997054    -2.130764     0.231162
 C     1.292179    -2.562187     1.392520
 C     1.511728    -1.935545     2.673968
 C     0.185295    -1.541147     3.122488
 C    -0.099015    -0.160781     3.351359
 C     1.026516     0.693420     3.603570
 C     0.997530     2.042714     3.097995
 C     0.037421     2.396918     2.116167
 C     0.728273     2.998272     0.999090
 C     0.154582     2.997609    -0.282793
 C     1.105832     2.958351    -1.371319
 C     0.715751     2.618054    -2.673045
 C     1.672072     1.582696    -3.131634
 C     2.571566     1.316657    -2.089910
 C     2.757843    -0.045042    -1.623232
 C     3.383887    -0.137481    -0.386765
 C     3.135025    -1.272219     0.492798
 C     3.482647    -0.866730     1.791854
 C     2.580220    -1.069714     2.876722
 C     2.358652     0.193039     3.536000
 C     3.131329     1.195845     2.814261
 C     2.300507     2.329942     2.561252
 C     2.163678     2.829649     1.243633
 C     2.943436     2.250918     0.183890
 C     2.417258     2.364143    -1.107448
 C     3.690861     1.034293     0.442943
 C     3.825221     0.567057     1.763141
