# Supplementary material for: Autodesmotic reactions for general strain energy evaluation in polycyclic aromatic nanocarbons
Source: Commun Chem. 2025 Dec 16;9:41. doi: 10.1038/s42004-025-01848-w (PMC12824410; doi:10.1038/s42004-025-01848-w)
Supplement: Supplementary file 4 — Supplementary Data 1 [file 42004_2025_1848_MOESM4_ESM.zip › Coordinates/C60/C60_1412.xyz]

60
E(RB3LYP) =  -2286.32372270     A.U.
 C    -2.985106    -2.597648    -0.822819
 C    -4.028781    -1.600677    -0.441941
 C    -3.983160    -0.569103    -1.382611
 C    -3.136893    -1.018942    -2.473023
 C    -2.397617    -2.181132    -2.031243
 C    -2.188686    -2.849612     0.314190
 C    -2.822645    -2.216337     1.440415
 C    -3.865625    -1.306622     0.898112
 C    -3.539938     0.003837     1.328221
 C    -3.250634     1.046837     0.354280
 C    -3.529229     0.741410    -1.009927
 C    -2.597597     1.194253    -2.043704
 C    -2.437083     0.074733    -2.972868
 C    -1.184258    -0.174185    -3.548045
 C    -0.409662    -1.340738    -3.148833
 C    -0.943232    -2.220375    -2.182971
 C    -0.097731    -2.602896    -1.034159
 C    -0.743619    -2.838381     0.243112
 C    -0.035942    -2.524686     1.483301
 C    -0.682231    -1.766601     2.547466
 C    -2.093472    -1.549807     2.405776
 C    -2.631977    -0.180886     2.451363
 C    -1.828582     0.830452     2.854040
 C    -1.684560     2.011824     2.000715
 C    -2.149462     1.992031     0.654312
 C    -1.227680     2.461455    -0.384101
 C    -1.488961     2.030356    -1.762628
 C    -0.374702     1.962466    -2.688115
 C    -0.294322     0.900762    -3.620202
 C     1.065995     0.393457    -3.583948
 C     0.999388    -0.942448    -3.145499
 C     1.902491    -1.414920    -2.138788
 C     1.343923    -2.272868    -1.064140
 C     2.065341    -2.361807     0.137687
 C     1.374794    -2.472204     1.410929
 C     2.115896    -1.756290     2.374164
 C     1.499751    -0.790306     3.205285
 C     0.073703    -0.766652     3.287713
 C    -0.537579     0.535234     3.474178
 C     0.245915     1.679026     3.300110
 C    -0.426526     2.536547     2.317031
 C     0.498307     2.942180     1.347643
 C     0.134389     2.889487    -0.030193
 C     1.259781     2.744035    -0.977532
 C     0.987084     2.283635    -2.278863
 C     1.883818     1.325084    -2.923994
 C     2.986253     0.826978    -2.240874
 C     3.022523    -0.579677    -1.859466
 C     3.724309    -0.659911    -0.580663
 C     3.292058    -1.583556     0.377174
 C     3.294787    -1.194358     1.742980
 C     3.400281     0.164935     2.139779
 C     2.303778     0.428834     3.073156
 C     1.629812     1.645857     2.998127
 C     1.834224     2.533280     1.835712
 C     2.855877     2.298849     0.964239
 C     2.606273     2.490777    -0.469549
 C     3.441284     1.573164    -1.127893
 C     4.026495     0.666572    -0.146755
 C     3.728963     1.125282     1.154136
