# Supplementary material for: Autodesmotic reactions for general strain energy evaluation in polycyclic aromatic nanocarbons
Source: Commun Chem. 2025 Dec 16;9:41. doi: 10.1038/s42004-025-01848-w (PMC12824410; doi:10.1038/s42004-025-01848-w)
Supplement: Supplementary file 4 — Supplementary Data 1 [file 42004_2025_1848_MOESM4_ESM.zip › Coordinates/C60/C60_0693.xyz]

60
E(RB3LYP) =  -2286.28972756     A.U.
 C    -4.021890    -1.443491    -0.692977
 C    -3.431334    -2.683965    -1.191627
 C    -2.755416    -3.322214    -0.059668
 C    -3.166617    -2.679008     1.096366
 C    -3.991239    -1.492064     0.693399
 C    -3.384696    -0.309568    -1.352804
 C    -2.495377    -0.885094    -2.329917
 C    -2.442255    -2.326082    -2.085055
 C    -1.149617    -2.853314    -1.659793
 C    -1.335369    -3.378151    -0.323762
 C    -0.373570    -3.017177     0.662598
 C    -0.839450    -2.468384     1.946262
 C    -2.248078    -2.244973     2.080961
 C    -2.689777    -0.923587     2.507033
 C    -3.565669    -0.392603     1.460728
 C    -3.179042     0.848854     0.827431
 C    -2.952219     0.844266    -0.621263
 C    -1.844864     1.639312    -1.172756
 C    -1.183855     1.158179    -2.360342
 C    -1.358571    -0.233974    -2.753969
 C    -0.131117    -1.038830    -2.935624
 C     0.018144    -2.203300    -2.057403
 C     1.193276    -2.282422    -1.206472
 C     0.960322    -2.657003     0.178344
 C     1.885516    -2.172379     1.150367
 C     1.424122    -1.536385     2.345246
 C     0.054187    -1.580320     2.703947
 C    -0.456512    -0.420766     3.365650
 C    -1.852403    -0.078656     3.194853
 C    -1.907999     1.312750     2.882956
 C    -2.391759     1.727860     1.619952
 C    -1.392057     2.625514     1.043441
 C    -1.092584     2.596999    -0.325299
 C     0.252362     3.075434    -0.734729
 C     0.698657     2.820368    -2.054007
 C    -0.009976     1.797841    -2.845970
 C     0.930859     1.060234    -3.599224
 C     0.999916    -0.366565    -3.338462
 C     2.292542    -0.640734    -2.720895
 C     2.366144    -1.489198    -1.588293
 C     3.307888    -1.094462    -0.559521
 C     3.065995    -1.486600     0.743440
 C     3.313155    -0.373646     1.660992
 C     2.270669    -0.349392     2.592574
 C     1.654105     0.900675     2.925626
 C     0.306647     0.828007     3.396113
 C    -0.604319     1.867597     3.084345
 C    -0.321305     2.780128     2.031115
 C     0.991962     2.920593     1.625707
 C     1.281374     3.231654     0.259503
 C     2.636611     2.795370     0.002156
 C     3.029103     2.475414    -1.291806
 C     2.085128     2.683689    -2.341561
 C     2.212091     1.600048    -3.293398
 C     3.034154     0.609780    -2.745989
 C     3.652245     1.146752    -1.544448
 C     3.851345     0.291528    -0.493663
 C     3.701125     0.751856     0.896673
 C     3.056188     1.978505     1.144363
 C     2.043104     2.055102     2.158557
