# Supplementary material for: Autodesmotic reactions for general strain energy evaluation in polycyclic aromatic nanocarbons
Source: Commun Chem. 2025 Dec 16;9:41. doi: 10.1038/s42004-025-01848-w (PMC12824410; doi:10.1038/s42004-025-01848-w)
Supplement: Supplementary file 4 — Supplementary Data 1 [file 42004_2025_1848_MOESM4_ESM.zip › Coordinates/C60/fetch_xyz_C60.sh]

#!/bin/sh

d=~/work/cases/NRT/PAHs/Sigma_Pi_Model/test_cases/C60/B3LYP_6311Gd_sgp

for f in $d/*_sgp.gjf
do
  ls $f
  f_out=`ls $f | sed 's/.gjf/.out/'`
  name=`ls $f | sed 's/_sgp.gjf//' | sed 's/.*\///'`
  f_xyz=`gjf2xyz.sh $f | awk '{print $NF}'`
  mv $f_xyz ./"$name".xyz
  E=`grep Done $f_out | sed 's/.* E/E/' | sed 's/A.U..*/A.U./'`
  sed -i '' "2s/.*/$(printf '%s' "$E" | sed 's/[&/\]/\\&/g')/" ./"$name".xyz
done
