# Supplementary material for: Autodesmotic reactions for general strain energy evaluation in polycyclic aromatic nanocarbons
Source: Commun Chem. 2025 Dec 16;9:41. doi: 10.1038/s42004-025-01848-w (PMC12824410; doi:10.1038/s42004-025-01848-w)
Supplement: Supplementary file 4 — Supplementary Data 1 [file 42004_2025_1848_MOESM4_ESM.zip › Coordinates/C60/C60_0687.xyz]

60
E(RB3LYP) =  -2286.30201649     A.U.
 C     3.962663    -1.392207     0.595248
 C     4.522503    -0.163843     0.054959
 C     4.114919     0.895137     0.957650
 C     3.619147     0.312798     2.126250
 C     3.508898    -1.149897     1.898801
 C     3.025909    -1.963246    -0.341929
 C     3.006596    -1.081588    -1.483154
 C     3.828334     0.067494    -1.136458
 C     3.134398     1.336030    -1.100143
 C     3.244940     1.834090     0.250563
 C     2.110210     2.417790     0.871193
 C     1.759453     1.944368     2.220122
 C     2.414213     0.760589     2.702337
 C     1.594887    -0.405225     2.979511
 C     2.218757    -1.541005     2.306227
 C     1.372899    -2.346849     1.476212
 C     1.782870    -2.518439     0.084706
 C     0.758000    -2.670049    -0.944212
 C     0.834355    -1.914275    -2.188753
 C     1.886242    -0.922345    -2.314188
 C     1.552501     0.434821    -2.763480
 C     1.987865     1.537868    -1.896954
 C     1.007913     2.494395    -1.420497
 C     1.030606     2.885856    -0.015830
 C    -0.228129     3.222892     0.573758
 C    -0.484543     2.897137     1.919641
 C     0.429858     2.097254     2.666500
 C    -0.339476     0.997016     3.191636
 C     0.199399    -0.321434     3.158811
 C    -0.639015    -1.443044     2.730440
 C    -0.036472    -2.426083     1.824980
 C    -0.881504    -3.078716     0.876239
 C    -0.514341    -3.115013    -0.512537
 C    -1.738211    -2.879688    -1.305192
 C    -1.667695    -2.098289    -2.443558
 C    -0.366372    -1.706467    -2.953438
 C    -0.536031    -0.508306    -3.658151
 C     0.351575     0.596623    -3.471215
 C    -0.483382     1.728626    -3.210267
 C    -0.240768     2.573427    -2.138467
 C    -1.527292     2.730339    -1.440178
 C    -1.508926     3.040925    -0.119035
 C    -2.452522     2.392497     0.779798
 C    -1.832711     2.412320     2.063993
 C    -1.741270     1.234883     2.844690
 C    -2.536584     0.159151     2.511271
 C    -2.044184    -1.191200     2.621423
 C    -2.864410    -1.963798     1.751908
 C    -2.305980    -2.899053     0.916871
 C    -2.825713    -2.700186    -0.432929
 C    -3.580760    -1.482786    -0.445878
 C    -3.358869    -0.505896    -1.481165
 C    -2.592744    -0.979870    -2.612087
 C    -1.928126    -0.065706    -3.467126
 C    -1.900032     1.278675    -3.155652
 C    -2.501965     1.788262    -1.981716
 C    -3.231585     0.918041    -1.093667
 C    -3.238778     1.284725     0.332186
 C    -3.428078     0.231481     1.314140
 C    -3.703445    -1.071015     0.925791
