# Supplementary material for: Autodesmotic reactions for general strain energy evaluation in polycyclic aromatic nanocarbons
Source: Commun Chem. 2025 Dec 16;9:41. doi: 10.1038/s42004-025-01848-w (PMC12824410; doi:10.1038/s42004-025-01848-w)
Supplement: Supplementary file 4 — Supplementary Data 1 [file 42004_2025_1848_MOESM4_ESM.zip › Coordinates/C60/C60_0877.xyz]

60
E(RB3LYP) =  -2286.38181959     A.U.
 C    -2.418181    -1.840125    -2.707025
 C    -3.330901    -0.756993    -2.864993
 C    -2.564141     0.372758    -3.262342
 C    -1.226333    -0.033195    -3.554050
 C    -1.134123    -1.448137    -3.204095
 C    -2.492085    -2.376613    -1.368726
 C    -3.450136    -1.537691    -0.652908
 C    -3.811752    -0.464538    -1.544920
 C    -3.537845     0.887361    -1.169417
 C    -2.734245     1.422035    -2.272672
 C    -1.669800     2.273740    -2.003966
 C    -0.378624     2.070528    -2.602747
 C    -0.123183     0.839184    -3.277489
 C     1.140847     0.218973    -3.042326
 C     1.226792    -1.178997    -2.772874
 C     0.040350    -1.978202    -2.623700
 C    -0.064345    -2.829785    -1.439551
 C    -1.338405    -2.868959    -0.707744
 C    -1.310854    -2.781533     0.770753
 C    -2.242645    -1.941192     1.437740
 C    -3.247428    -1.228868     0.676952
 C    -3.272298     0.139789     1.138883
 C    -3.212276     1.205270     0.185509
 C    -2.223376     2.277829     0.447234
 C    -1.447542     2.767302    -0.655815
 C    -0.060480     3.124248    -0.525343
 C     0.604686     2.611203    -1.690619
 C     1.937590     2.103905    -1.602173
 C     2.211666     0.888410    -2.315802
 C     3.075075    -0.111591    -1.757346
 C     2.414306    -1.392019    -1.971853
 C     2.393163    -2.344252    -0.976955
 C     1.133949    -3.051948    -0.698425
 C     1.085389    -3.251122     0.688915
 C    -0.068963    -2.977687     1.446510
 C     0.354753    -2.155468     2.558591
 C    -0.502734    -1.172437     3.079110
 C    -1.830408    -1.102302     2.532246
 C    -2.484557     0.176998     2.339539
 C    -1.808391     1.339780     2.707872
 C    -1.607859     2.367552     1.720562
 C    -0.237442     2.898091     1.894898
 C     0.591274     3.179952     0.747071
 C     1.973151     2.873246     0.818384
 C     2.656031     2.342843    -0.378257
 C     3.622535     1.417275     0.050214
 C     3.734658     0.134327    -0.547066
 C     3.690672    -0.852097     0.531834
 C     3.068762    -2.066783     0.304192
 C     2.242918    -2.630677     1.327730
 C     1.807793    -1.910118     2.435072
 C     2.385845    -0.606733     2.711222
 C     1.556554     0.352632     3.335633
 C     0.106715     0.052581     3.572449
 C    -0.600746     1.240228     3.474575
 C     0.325034     2.266823     3.007822
 C     1.651783     1.752908     3.002986
 C     2.513891     2.172737     1.967499
 C     3.476958     1.247020     1.491346
 C     3.408957    -0.127466     1.787854
