# Supplementary material for: Autodesmotic reactions for general strain energy evaluation in polycyclic aromatic nanocarbons
Source: Commun Chem. 2025 Dec 16;9:41. doi: 10.1038/s42004-025-01848-w (PMC12824410; doi:10.1038/s42004-025-01848-w)
Supplement: Supplementary file 4 — Supplementary Data 1 [file 42004_2025_1848_MOESM4_ESM.zip › Coordinates/C60/C60_0863.xyz]

60
E(RB3LYP) =  -2286.31985328     A.U.
 C     2.917320    -1.525105    -2.347761
 C     3.967852    -0.572440    -2.024080
 C     4.150191    -0.628276    -0.642246
 C     3.450814    -1.760419    -0.106426
 C     2.608068    -2.273918    -1.173908
 C     1.851380    -0.845741    -2.976938
 C     2.274344     0.562838    -3.140817
 C     3.434696     0.725162    -2.323203
 C     3.360600     1.548805    -1.146449
 C     3.830658     0.695390    -0.069800
 C     3.197008     0.745388     1.149649
 C     2.925184    -0.466126     1.911459
 C     2.963259    -1.732552     1.223552
 C     1.914602    -2.657724     1.500373
 C     1.012901    -3.076163     0.421946
 C     1.254671    -2.677288    -0.901629
 C     0.133336    -2.129918    -1.699706
 C     0.455103    -1.144242    -2.713200
 C    -0.518369    -0.112137    -3.070078
 C    -0.060279     1.233745    -3.347330
 C     1.340275     1.558949    -3.123413
 C     1.417288     2.616882    -2.122087
 C     2.232260     2.414875    -0.966721
 C     1.553717     2.481553     0.350831
 C     2.086630     1.673965     1.386484
 C     1.271151     1.129311     2.426950
 C     1.829486    -0.171736     2.776836
 C     0.973584    -1.188179     3.223247
 C     1.098949    -2.463979     2.619474
 C    -0.251829    -2.935648     2.342987
 C    -0.336870    -3.189769     0.959055
 C    -1.467796    -2.743674     0.197672
 C    -1.223271    -2.192802    -1.149442
 C    -2.197257    -1.294645    -1.663595
 C    -1.842573    -0.236192    -2.570288
 C    -2.654384     0.916909    -2.222712
 C    -2.048308     2.176522    -2.220130
 C    -0.797485     2.312150    -2.844770
 C     0.099686     3.078154    -1.966641
 C    -0.543897     3.247053    -0.736129
 C     0.137824     2.849536     0.474388
 C    -0.675194     2.347237     1.579691
 C    -0.115866     1.401543     2.535273
 C    -0.980990     0.376341     3.183759
 C    -0.440751    -0.909405     3.435459
 C    -1.175611    -2.086664     2.971934
 C    -2.424896    -1.941837     2.357267
 C    -2.595345    -2.300982     0.954980
 C    -3.568553    -1.365869     0.403631
 C    -3.354917    -0.858249    -0.876801
 C    -3.546993     0.551720    -1.148036
 C    -3.723307     1.444121    -0.065056
 C    -2.728024     2.511429     0.098502
 C    -1.954875     2.901809    -0.945529
 C    -2.121783     2.353502     1.431467
 C    -2.942656     1.488943     2.156270
 C    -2.407741     0.433770     2.955747
 C    -3.131161    -0.746511     2.600871
 C    -3.972905    -0.460593     1.449124
 C    -3.938949     0.911181     1.226044
