# Supplementary material for: Autodesmotic reactions for general strain energy evaluation in polycyclic aromatic nanocarbons
Source: Commun Chem. 2025 Dec 16;9:41. doi: 10.1038/s42004-025-01848-w (PMC12824410; doi:10.1038/s42004-025-01848-w)
Supplement: Supplementary file 4 — Supplementary Data 1 [file 42004_2025_1848_MOESM4_ESM.zip › Coordinates/C60/C60_0888.xyz]

60
E(RB3LYP) =  -2286.37117130     A.U.
 C     2.567452    -3.000896     0.477094
 C     3.350047    -2.764608    -0.682008
 C     3.920577    -1.474091    -0.565447
 C     3.667908    -0.956478     0.736981
 C     2.801817    -1.930794     1.399828
 C     1.203281    -3.151599     0.061965
 C     1.137283    -3.072355    -1.396623
 C     2.454439    -2.724559    -1.816078
 C     2.658474    -1.528252    -2.567594
 C     3.546720    -0.682782    -1.738437
 C     3.225366     0.653312    -1.582089
 C     3.201233     1.258439    -0.249151
 C     3.402483     0.440930     0.922231
 C     2.686469     0.805006     2.082928
 C     1.960316    -0.225125     2.857047
 C     1.783370    -1.513473     2.286589
 C     0.393425    -1.999488     2.101744
 C     0.104713    -2.706439     0.868681
 C    -1.191064    -2.565776     0.201289
 C    -1.248663    -2.425530    -1.278279
 C     0.003081    -2.512723    -2.043311
 C     0.256786    -1.575443    -3.093029
 C     1.559157    -0.966818    -3.207870
 C     1.338548     0.475601    -3.179925
 C     2.137688     1.256662    -2.345044
 C     1.512169     2.253376    -1.524103
 C     2.207013     2.283248    -0.246304
 C     1.533699     2.681988     0.948700
 C     1.891198     1.994730     2.151768
 C     0.882683     1.774579     3.145818
 C     0.915679     0.402373     3.547651
 C    -0.416941    -0.099713     3.513917
 C    -0.691619    -1.312932     2.786665
 C    -2.016128    -1.455160     2.268876
 C    -2.260557    -2.064874     0.965329
 C    -3.388444    -1.386130     0.353854
 C    -3.382626    -1.143822    -1.029522
 C    -2.306735    -1.690462    -1.843241
 C    -2.013994    -0.706961    -2.893134
 C    -0.719300    -0.548551    -3.348483
 C    -0.071098     0.744006    -3.294895
 C    -0.696571     1.819166    -2.589890
 C     0.123754     2.567487    -1.634681
 C    -0.500465     3.078263    -0.451314
 C     0.180058     3.143807     0.813938
 C    -0.805343     2.915948     1.853486
 C    -0.465074     2.179411     2.997096
 C    -1.307089     1.046123     3.385443
 C    -2.552815     0.883463     2.797686
 C    -2.976446    -0.419021     2.436700
 C    -3.766474    -0.330914     1.226727
 C    -3.813137     1.020977     0.779499
 C    -3.722332     1.271286    -0.608057
 C    -3.680022     0.167773    -1.491983
 C    -2.747815     0.460865    -2.573691
 C    -2.106067     1.691247    -2.333318
 C    -2.714500     2.222566    -1.108308
 C    -1.928728     2.907303    -0.206245
 C    -2.111683     2.738947     1.232017
 C    -3.005158     1.796891     1.720507
