# Supplementary material for: Autodesmotic reactions for general strain energy evaluation in polycyclic aromatic nanocarbons
Source: Commun Chem. 2025 Dec 16;9:41. doi: 10.1038/s42004-025-01848-w (PMC12824410; doi:10.1038/s42004-025-01848-w)
Supplement: Supplementary file 4 — Supplementary Data 1 [file 42004_2025_1848_MOESM4_ESM.zip › Coordinates/C60/C60_0650.xyz]

60
E(RB3LYP) =  -2286.26165131     A.U.
 C    -4.168106    -1.022073    -1.089415
 C    -3.673470    -2.221575    -1.826777
 C    -3.049273    -3.107089    -0.855091
 C    -3.429770    -2.650092     0.397678
 C    -4.117747    -1.315931     0.253554
 C    -3.491816     0.156379    -1.556552
 C    -2.726110    -0.316808    -2.704167
 C    -2.698255    -1.777032    -2.679595
 C    -1.401675    -2.390756    -2.325697
 C    -1.615111    -3.155078    -1.128525
 C    -0.645388    -3.069889    -0.075435
 C    -1.151952    -2.947494     1.304148
 C    -2.534414    -2.575194     1.472875
 C    -2.796305    -1.291060     2.116111
 C    -3.510281    -0.439417     1.183937
 C    -2.880172     0.798481     0.786678
 C    -2.855648     1.084065    -0.647365
 C    -1.752490     1.913262    -1.173366
 C    -1.258094     1.585648    -2.464097
 C    -1.585174     0.314202    -3.053141
 C    -0.321579    -0.409084    -3.213052
 C    -0.202303    -1.690273    -2.559392
 C     0.931727    -1.862604    -1.657140
 C     0.682547    -2.525361    -0.379632
 C     1.584399    -2.216905     0.739032
 C     1.082384    -2.174962     2.069284
 C    -0.274954    -2.480105     2.321161
 C    -0.741253    -1.512792     3.296717
 C    -1.891489    -0.745658     2.986562
 C    -1.487835     0.646853     2.855722
 C    -1.836218     1.364541     1.675191
 C    -0.861722     2.340935     1.160287
 C    -0.842170     2.644682    -0.271110
 C     0.346898     3.212273    -0.819472
 C     0.817930     2.774297    -2.129687
 C     0.099245     1.824002    -2.811374
 C     0.710822     0.537219    -3.154081
 C     2.009159     0.216149    -2.653971
 C     2.100903    -1.002038    -1.842038
 C     3.086350    -0.999707    -0.801305
 C     2.763297    -1.476130     0.488485
 C     3.290151    -0.489001     1.477164
 C     2.447960    -0.107133     2.581204
 C     1.472211    -1.050899     2.964465
 C     0.310676    -0.638466     3.656981
 C    -0.152978     0.708005     3.410177
 C     0.740844     1.647929     2.941679
 C     0.345778     2.556377     1.899284
 C     1.569735     3.043457     1.291144
 C     1.543512     3.459830    -0.033706
 C     2.711649     3.178595    -0.849817
 C     2.221349     2.617211    -2.104271
 C     2.843972     1.360058    -2.357562
 C     3.877599     1.264005    -1.360095
 C     3.989605     0.123109    -0.622089
 C     4.044467     0.457966     0.813288
 C     3.741759     1.870206     0.936391
 C     2.694350     2.259725     1.806155
 C     2.130027     1.294353     2.708002
 C     3.762448     2.406792    -0.394338
