# Supplementary material for: Autodesmotic reactions for general strain energy evaluation in polycyclic aromatic nanocarbons
Source: Commun Chem. 2025 Dec 16;9:41. doi: 10.1038/s42004-025-01848-w (PMC12824410; doi:10.1038/s42004-025-01848-w)
Supplement: Supplementary file 4 — Supplementary Data 1 [file 42004_2025_1848_MOESM4_ESM.zip › Coordinates/C60/C60_0136.xyz]

60
E(RB3LYP) =  -2286.23738285     A.U.
 C    -4.223271    -1.076979     0.523257
 C    -4.728210     0.012264     1.400839
 C    -4.681107     1.193856     0.631420
 C    -4.303832     0.868775    -0.683523
 C    -3.991611    -0.559988    -0.786467
 C    -3.173817    -1.786165     1.152197
 C    -2.935276    -1.058736     2.423738
 C    -3.720508     0.148835     2.373586
 C    -3.012635     1.441195     2.256904
 C    -3.608271     2.073019     1.139714
 C    -2.772560     2.510862     0.067630
 C    -3.320401     1.818698    -1.127324
 C    -2.451006     1.404729    -2.076877
 C    -2.285990    -0.019039    -2.424811
 C    -2.851369    -0.991143    -1.538410
 C    -1.900886    -1.962597    -0.982517
 C    -2.041988    -2.286785     0.431181
 C    -0.825933    -2.566150     1.208623
 C    -0.653176    -1.893871     2.464721
 C    -1.667544    -0.952316     2.891227
 C    -1.018098     0.343996     3.088812
 C    -1.594460     1.484656     2.433250
 C    -0.738770     2.192011     1.467624
 C    -1.362959     2.615341     0.210604
 C    -0.536252     2.557201    -1.013806
 C    -1.147671     2.003766    -2.163427
 C    -0.391539     1.174337    -3.039655
 C    -1.015549    -0.157075    -3.004757
 C    -0.182275    -1.288963    -2.742748
 C    -0.599452    -2.148523    -1.635726
 C     0.455373    -2.759554    -0.893241
 C     0.362053    -2.898093     0.528865
 C     1.681714    -2.652862     1.088266
 C     1.802448    -1.778833     2.212914
 C     0.594067    -1.342765     2.797855
 C     0.348623     0.098911     3.026445
 C     1.251429     1.037521     2.455986
 C     0.700015     2.014613     1.516160
 C     1.560223     2.391649     0.379715
 C     0.920557     2.527441    -0.938270
 C     1.643633     2.106359    -2.090071
 C     0.960350     1.329155    -3.104556
 C     1.749207     0.159982    -3.345350
 C     1.212299    -1.136475    -3.052899
 C     2.243881    -1.806240    -2.295983
 C     1.865273    -2.594971    -1.222843
 C     2.638356    -2.573924     0.016491
 C     3.771261    -1.754340     0.142073
 C     3.962921    -0.996560     1.358593
 C     2.900007    -0.865306     2.262037
 C     2.590468     0.594386     2.349199
 C     3.491454     1.280301     1.519144
 C     2.938739     2.053885     0.419734
 C     3.649040     1.595879    -0.777763
 C     2.982987     1.542303    -1.990066
 C     3.040708     0.333441    -2.786345
 C     3.411945    -0.903738    -2.158875
 C     4.139717    -0.870504    -0.976513
 C     4.436003     0.438962    -0.389128
 C     4.431664     0.334164     1.003150
