# Supplementary material for: Autodesmotic reactions for general strain energy evaluation in polycyclic aromatic nanocarbons
Source: Commun Chem. 2025 Dec 16;9:41. doi: 10.1038/s42004-025-01848-w (PMC12824410; doi:10.1038/s42004-025-01848-w)
Supplement: Supplementary file 4 — Supplementary Data 1 [file 42004_2025_1848_MOESM4_ESM.zip › Coordinates/C60/C60_1228.xyz]

60
E(RB3LYP) =  -2286.35009068     A.U.
 C    -3.182868    -2.633624    -0.927285
 C    -4.125299    -1.568098    -0.489729
 C    -4.122224    -0.622239    -1.488583
 C    -3.092952    -1.005986    -2.515940
 C    -2.440659    -2.175790    -2.089571
 C    -2.509661    -3.087876     0.162283
 C    -2.923833    -2.276434     1.321836
 C    -3.743339    -1.200850     0.858019
 C    -3.323785     0.170032     1.156298
 C    -3.493756     1.132650     0.102070
 C    -3.946560     0.739353    -1.203559
 C    -2.966695     1.243177    -2.144440
 C    -2.383261     0.165512    -2.887709
 C    -0.970994     0.110619    -3.084065
 C    -0.312537    -1.169632    -2.834247
 C    -0.997117    -2.230663    -2.102912
 C    -0.287643    -2.820294    -0.966744
 C    -1.070814    -3.185149     0.178694
 C    -0.653047    -2.742975     1.464061
 C    -1.797173    -2.057057     2.085522
 C    -1.555147    -0.774942     2.678530
 C    -2.223067     0.388008     2.116715
 C    -1.433589     1.627921     2.082969
 C    -1.482889     2.429581     0.866432
 C    -2.457829     2.136573    -0.099978
 C    -2.119560     2.162985    -1.502972
 C    -0.776262     2.321486    -1.940655
 C    -0.205090     1.338877    -2.855765
 C     1.209301     1.267103    -2.932374
 C     1.825011     0.003075    -3.062540
 C     1.098301    -1.172160    -2.785215
 C     1.841781    -1.905244    -1.761903
 C     1.130005    -2.523378    -0.723898
 C     1.662886    -2.401178     0.662156
 C     0.681601    -2.373970     1.755995
 C     0.853564    -1.524735     2.867300
 C    -0.283173    -0.661384     3.277198
 C     0.248678     0.595690     3.558503
 C    -0.240780     1.723214     2.859256
 C     0.956021     2.434456     2.387800
 C     0.943079     3.040533     1.148506
 C    -0.276054     3.033353     0.371380
 C     0.083353     2.966262    -1.012725
 C     1.527785     2.872385    -1.108113
 C     2.094396     2.068734    -2.080972
 C     3.271372     1.264025    -1.726439
 C     3.063599    -0.010035    -2.304565
 C     3.086155    -1.194153    -1.517451
 C     3.618947    -1.127113    -0.222204
 C     2.889945    -1.747764     0.882379
 C     3.098179    -0.917234     2.077544
 C     2.064567    -0.773189     3.024315
 C     1.702270     0.540493     3.456574
 C     2.162705     1.683621     2.783318
 C     3.255249     1.552137     1.886628
 C     3.219649     2.222210     0.584285
 C     2.085640     2.942877     0.238622
 C     3.819931     1.334746    -0.423990
 C     4.119554     0.119457     0.243429
 C     3.784135     0.252001     1.657925
