# Supplementary material for: Autodesmotic reactions for general strain energy evaluation in polycyclic aromatic nanocarbons
Source: Commun Chem. 2025 Dec 16;9:41. doi: 10.1038/s42004-025-01848-w (PMC12824410; doi:10.1038/s42004-025-01848-w)
Supplement: Supplementary file 4 — Supplementary Data 1 [file 42004_2025_1848_MOESM4_ESM.zip › Coordinates/C60/C60_0122.xyz]

60
E(RB3LYP) =  -2286.24414116     A.U.
 C    -4.175765    -1.065446     0.702288
 C    -4.587196     0.156764     1.419760
 C    -4.604012     1.166128     0.506141
 C    -4.330960     0.669327    -0.832529
 C    -3.937938    -0.718468    -0.694398
 C    -3.080185    -1.572280     1.386873
 C    -2.730255    -0.620875     2.499443
 C    -3.545521     0.485786     2.391975
 C    -2.894623     1.766814     2.015751
 C    -3.600156     2.200655     0.847402
 C    -2.890781     2.488462    -0.319492
 C    -3.408650     1.571892    -1.393050
 C    -2.496046     1.092521    -2.312744
 C    -2.205162    -0.331338    -2.363381
 C    -2.754030    -1.196857    -1.378540
 C    -1.786243    -2.075276    -0.704513
 C    -1.993424    -2.245470     0.730080
 C    -0.887140    -2.500257     1.553680
 C    -0.587861    -1.632832     2.720732
 C    -1.372331    -0.480845     2.892452
 C    -0.736023     0.823293     2.782229
 C    -1.480689     1.878060     2.056510
 C    -0.775046     2.554316     0.968670
 C    -1.492280     2.776576    -0.275546
 C    -0.763391     2.687353    -1.536120
 C    -1.277653     1.790222    -2.539097
 C    -0.372114     0.858143    -3.161501
 C    -0.865653    -0.472257    -2.849178
 C     0.019523    -1.457100    -2.362164
 C    -0.446287    -2.276163    -1.236499
 C     0.575055    -2.896998    -0.384688
 C     0.335911    -2.967944     1.032667
 C     1.390076    -2.595683     1.968726
 C     0.811050    -1.596968     2.859706
 C     1.448703    -0.348219     2.975315
 C     0.666107     0.834485     2.787398
 C     1.417803     1.718518     1.901657
 C     0.697215     2.514126     0.935553
 C     1.389118     2.792103    -0.257320
 C     0.640250     2.870390    -1.523797
 C     1.449755     2.287467    -2.509062
 C     0.978391     1.133459    -3.201857
 C     1.927942     0.057136    -2.999383
 C     1.466936    -1.227368    -2.586543
 C     2.419194    -2.035573    -1.879523
 C     1.949945    -2.900283    -0.773653
 C     2.984112    -2.893993     0.202152
 C     2.690500    -2.488862     1.548878
 C     3.425781    -1.215508     1.777373
 C     2.735989    -0.147866     2.333419
 C     2.698266     1.153619     1.654474
 C     3.365007     1.345424     0.390407
 C     2.708290     2.240385    -0.523028
 C     2.709817     1.912981    -1.902558
 C     3.126078     0.639916    -2.367550
 C     3.922317    -0.136613    -1.541690
 C     3.727978    -1.569808    -1.581799
 C     4.054515    -2.074965    -0.291300
 C     4.215556    -0.982842     0.590653
 C     4.130231     0.258633    -0.149861
