# Supplementary material for: Autodesmotic reactions for general strain energy evaluation in polycyclic aromatic nanocarbons
Source: Commun Chem. 2025 Dec 16;9:41. doi: 10.1038/s42004-025-01848-w (PMC12824410; doi:10.1038/s42004-025-01848-w)
Supplement: Supplementary file 4 — Supplementary Data 1 [file 42004_2025_1848_MOESM4_ESM.zip › Coordinates/C60/C60_0644.xyz]

60
E(RB3LYP) =  -2286.31322855     A.U.
 C    -2.842991    -1.898731    -2.754672
 C    -3.671442    -0.677925    -2.805825
 C    -2.810210     0.378551    -3.253244
 C    -1.639773    -0.190106    -3.766943
 C    -1.644370    -1.636059    -3.413966
 C    -2.788231    -2.409763    -1.414021
 C    -3.690724    -1.542709    -0.642099
 C    -3.990165    -0.395341    -1.478025
 C    -3.445942     0.898634    -1.059580
 C    -2.645523     1.347079    -2.162216
 C    -1.397661     1.959168    -1.902880
 C    -0.235723     1.531671    -2.685290
 C    -0.377925     0.331139    -3.459063
 C     0.459651    -0.771965    -3.038800
 C    -0.398019    -1.928628    -2.817245
 C    -0.304068    -2.586514    -1.550328
 C    -1.552139    -2.805300    -0.807245
 C    -1.492888    -2.804159     0.667656
 C    -2.543156    -2.159918     1.413143
 C    -3.498493    -1.330993     0.687836
 C    -3.389666     0.030915     1.215538
 C    -3.057316     1.097674     0.300224
 C    -1.902947     1.934459     0.599124
 C    -1.142919     2.438605    -0.540081
 C     0.120420     3.013164    -0.313012
 C     1.188934     2.874246    -1.259581
 C     1.084022     1.846817    -2.241036
 C     2.128682     0.812270    -2.240949
 C     1.653467    -0.567677    -2.345230
 C     2.014112    -1.561474    -1.350380
 C     0.965219    -2.458268    -0.846695
 C     1.002223    -2.761899     0.538901
 C    -0.220742    -2.864685     1.305150
 C     0.034129    -2.264844     2.603910
 C    -0.956821    -1.450285     3.175111
 C    -2.234735    -1.467411     2.600400
 C    -2.676535    -0.082988     2.406469
 C    -1.628784     0.779403     2.782759
 C    -1.214776     1.823359     1.905718
 C     0.144357     2.328345     2.084130
 C     0.721405     3.100867     1.023735
 C     2.107904     3.227842     0.890426
 C     2.410966     3.082856    -0.546660
 C     3.474072     2.234057    -0.697747
 C     3.313687     1.032552    -1.498069
 C     3.809054    -0.028671    -0.694357
 C     3.129988    -1.246330    -0.518881
 C     3.114315    -1.542949     0.912613
 C     2.037838    -2.249205     1.412282
 C     1.410216    -1.839477     2.652261
 C     1.765528    -0.599700     3.202954
 C     0.688475     0.347409     3.479918
 C    -0.620619    -0.049233     3.455348
 C     1.073984     1.630677     2.928072
 C     2.485423     1.567916     2.616699
 C     3.024740     2.416189     1.630266
 C     3.947876     1.854017     0.661845
 C     4.179581     0.497954     0.643023
 C     3.649267    -0.396272     1.631514
 C     2.875766     0.151644     2.677097
