# Supplementary material for: Autodesmotic reactions for general strain energy evaluation in polycyclic aromatic nanocarbons
Source: Commun Chem. 2025 Dec 16;9:41. doi: 10.1038/s42004-025-01848-w (PMC12824410; doi:10.1038/s42004-025-01848-w)
Supplement: Supplementary file 4 — Supplementary Data 1 [file 42004_2025_1848_MOESM4_ESM.zip › Coordinates/C60/C60_1572.xyz]

60
E(RB3LYP) =  -2286.36725993     A.U.
 C    -0.938838    -0.819417    -3.588452
 C    -2.162690    -1.472881    -3.164984
 C    -3.078887    -0.466251    -2.847707
 C    -2.450090     0.823472    -3.106916
 C    -1.113642     0.609433    -3.561511
 C     0.145282    -1.399578    -2.911624
 C    -0.344611    -2.449268    -2.028802
 C    -1.815456    -2.467689    -2.185857
 C    -2.617412    -2.620764    -1.071892
 C    -3.624730    -1.587763    -0.768566
 C    -3.707537    -0.432341    -1.561041
 C    -3.403214     0.857651    -0.951591
 C    -2.671094     1.624576    -1.963863
 C    -1.667090     2.498651    -1.561688
 C    -0.401429     2.521572    -2.238594
 C    -0.045408     1.421413    -3.088544
 C     1.253342     0.797297    -2.824153
 C     1.299124    -0.633503    -2.574983
 C     2.174407    -1.184179    -1.551074
 C     1.642094    -2.146882    -0.586084
 C     0.299040    -2.727374    -0.815496
 C    -0.554761    -3.133870     0.325050
 C    -1.998804    -3.026875     0.188485
 C    -2.748589    -2.444625     1.226917
 C    -3.597677    -1.418198     0.629537
 C    -3.250723    -0.194096     1.238758
 C    -3.037269     0.971445     0.424256
 C    -1.985528     1.925816     0.850186
 C    -1.418975     2.756649    -0.147913
 C    -0.089518     3.279413    -0.041140
 C     0.553619     3.121361    -1.335678
 C     1.886247     2.788871    -1.402239
 C     2.253891     1.601423    -2.200202
 C     3.334569     0.998382    -1.569981
 C     3.306400    -0.387193    -1.188615
 C     3.851946    -0.454454     0.120565
 C     3.240549    -1.213055     1.112793
 C     2.182464    -2.146080     0.763353
 C     1.337445    -2.548737     1.849334
 C    -0.042195    -2.986436     1.625627
 C    -0.857912    -2.409857     2.682092
 C    -2.129409    -1.925241     2.374218
 C    -2.370738    -0.488301     2.378492
 C    -1.363542     0.406907     2.800899
 C    -1.170250     1.662678     2.050750
 C     0.093276     2.305706     2.173672
 C     0.649074     3.101559     1.120143
 C     2.099740     2.912008     1.058014
 C     2.721286     2.808348    -0.206678
 C     3.717838     1.797142    -0.389435
 C     4.051550     0.925841     0.625048
 C     3.436107     1.008358     1.910579
 C     3.127291    -0.352835     2.311524
 C     2.084665    -0.590708     3.179535
 C     1.360282    -1.804355     3.048913
 C    -0.016392    -1.572154     3.435376
 C    -0.226430    -0.176577     3.491098
 C     1.091547     0.454877     3.454748
 C     1.240179     1.680289     2.851523
 C     2.467584     2.020402     2.133817
