# Supplementary material for: Autodesmotic reactions for general strain energy evaluation in polycyclic aromatic nanocarbons
Source: Commun Chem. 2025 Dec 16;9:41. doi: 10.1038/s42004-025-01848-w (PMC12824410; doi:10.1038/s42004-025-01848-w)
Supplement: Supplementary file 4 — Supplementary Data 1 [file 42004_2025_1848_MOESM4_ESM.zip › Coordinates/C60/C60_1214.xyz]

60
E(RB3LYP) =  -2286.33827699     A.U.
 C    -3.180524    -2.634407    -0.963965
 C    -4.127848    -1.549023    -0.561353
 C    -4.100750    -0.601761    -1.568330
 C    -2.998623    -0.966834    -2.507928
 C    -2.393496    -2.169448    -2.091757
 C    -2.554152    -3.092370     0.150786
 C    -2.972271    -2.247979     1.289916
 C    -3.818646    -1.189468     0.795623
 C    -3.493649     0.184392     1.126080
 C    -3.668907     1.158717     0.072574
 C    -3.977411     0.758508    -1.266552
 C    -2.919964     1.295855    -2.117787
 C    -2.259280     0.219551    -2.793710
 C    -0.837973     0.172571    -2.830026
 C    -0.219992    -1.156517    -2.669157
 C    -0.964592    -2.264113    -2.060930
 C    -0.316658    -2.955863    -0.945700
 C    -1.127888    -3.262634     0.196215
 C    -0.704837    -2.763444     1.457625
 C    -1.836506    -2.004205     2.036073
 C    -1.589852    -0.692416     2.585532
 C    -2.411122     0.424341     2.114467
 C    -1.776545     1.702452     2.144029
 C    -1.874060     2.564762     0.982438
 C    -2.704314     2.241976    -0.052315
 C    -2.162568     2.232500    -1.413103
 C    -0.760340     2.355243    -1.626601
 C    -0.078755     1.358623    -2.438966
 C     1.379365     1.280386    -2.399122
 C     1.997610    -0.005401    -2.663070
 C     1.164266    -1.211354    -2.593418
 C     1.844895    -2.183259    -1.770499
 C     1.103863    -2.779712    -0.710162
 C     1.624623    -2.612113     0.652380
 C     0.634667    -2.399831     1.705014
 C     0.833307    -1.366384     2.657272
 C    -0.265711    -0.472073     3.033044
 C     0.283441     0.841885     3.173443
 C    -0.462981     1.913310     2.679318
 C     0.236907     2.913737     1.872578
 C    -0.576810     3.149837     0.715305
 C    -0.002434     3.063438    -0.596140
 C     1.414951     3.073706    -0.682315
 C     2.126549     2.200131    -1.627833
 C     3.403496     1.829210    -1.024558
 C     3.934593     0.533616    -1.231151
 C     3.253968    -0.323305    -2.146820
 C     3.150865    -1.682212    -1.558993
 C     3.693859    -1.630664    -0.296712
 C     2.905775    -2.006605     0.835435
 C     3.089395    -0.952641     1.815548
 C     2.051795    -0.618516     2.678727
 C     1.725624     0.779394     2.972784
 C     2.417281     1.805633     2.350173
 C     1.625615     2.894701     1.754891
 C     2.198060     3.163773     0.485676
 C     3.380374     2.334231     0.307230
 C     3.516532     1.490894     1.436680
 C     3.896981     0.130906     1.212756
 C     4.250803    -0.273727    -0.080639
