# Supplementary material for: Autodesmotic reactions for general strain energy evaluation in polycyclic aromatic nanocarbons
Source: Commun Chem. 2025 Dec 16;9:41. doi: 10.1038/s42004-025-01848-w (PMC12824410; doi:10.1038/s42004-025-01848-w)
Supplement: Supplementary file 4 — Supplementary Data 1 [file 42004_2025_1848_MOESM4_ESM.zip › Coordinates/C60/C60_1200.xyz]

60
E(RB3LYP) =  -2286.15538527     A.U.
 C    -3.466637    -2.541262    -1.023062
 C    -4.371502    -1.408221    -0.674852
 C    -4.188066    -0.459091    -1.640317
 C    -3.028947    -0.871770    -2.509335
 C    -2.497898    -2.063469    -2.015740
 C    -3.056333    -3.139580     0.117658
 C    -3.556163    -2.306284     1.256899
 C    -4.113085    -1.100597     0.723901
 C    -3.488201     0.172014     1.077582
 C    -3.542461     1.178262     0.057817
 C    -3.962438     0.874396    -1.278528
 C    -2.889108     1.363441    -2.131257
 C    -2.220779     0.267238    -2.752777
 C    -0.778685     0.169363    -2.677962
 C    -0.187289    -1.082521    -2.231359
 C    -1.064679    -2.168414    -1.757498
 C    -0.644732    -2.955644    -0.609693
 C    -1.651997    -3.421484     0.337911
 C    -1.451524    -3.131681     1.701506
 C    -2.545069    -2.269822     2.171351
 C    -1.912659    -1.039897     2.589673
 C    -2.290373     0.192362     2.003409
 C    -1.230014     1.235064     1.914978
 C    -1.430771     2.282336     0.926473
 C    -2.462733     2.148666    -0.038246
 C    -2.113328     2.280539    -1.430299
 C    -0.772864     2.475860    -1.813476
 C    -0.046156     1.401543    -2.475903
 C     1.400500     1.383541    -2.376645
 C     2.057173     0.104020    -2.163884
 C     1.226641    -1.079405    -1.875227
 C     1.681322    -2.046957    -0.888594
 C     0.697657    -2.756854    -0.098465
 C     0.891470    -2.722589     1.344534
 C    -0.249056    -2.601723     2.154236
 C    -0.508352    -1.321739     2.787945
 C     0.490960    -0.327340     2.786861
 C     0.144410     1.023248     2.374605
 C     1.277325     1.914955     1.999264
 C     0.959263     3.023165     1.177440
 C    -0.329718     3.065088     0.523494
 C    -0.070769     3.267028    -0.890414
 C     1.292996     3.461492    -1.075018
 C     2.046433     2.600781    -1.896623
 C     3.343727     2.541388    -1.253493
 C     4.026691     1.376475    -1.189419
 C     3.430187     0.124404    -1.667511
 C     3.859916    -0.856767    -0.773907
 C     2.994544    -1.876820    -0.304364
 C     3.146510    -1.899028     1.113834
 C     1.998067    -2.040849     1.885307
 C     1.814980    -0.801223     2.597424
 C     2.948210     0.057994     2.290418
 C     2.714267     1.438204     1.980916
 C     3.665722     2.031052     1.043643
 C     3.200403     3.046245     0.148820
 C     1.933563     3.541965     0.245047
 C     4.488432     1.164804     0.212689
 C     4.498389    -0.186435     0.414409
 C     3.892630    -0.729465     1.553822
