# Supplementary material for: Autodesmotic reactions for general strain energy evaluation in polycyclic aromatic nanocarbons
Source: Commun Chem. 2025 Dec 16;9:41. doi: 10.1038/s42004-025-01848-w (PMC12824410; doi:10.1038/s42004-025-01848-w)
Supplement: Supplementary file 4 — Supplementary Data 1 [file 42004_2025_1848_MOESM4_ESM.zip › Coordinates/C60/C60_1566.xyz]

60
E(RB3LYP) =  -2286.37146729     A.U.
 C    -2.227952    -1.893686    -2.550119
 C    -3.054297    -0.702740    -2.731620
 C    -2.301320     0.212094    -3.454181
 C    -1.032038    -0.410586    -3.812085
 C    -0.971277    -1.714735    -3.230665
 C    -2.236855    -2.203001    -1.187184
 C    -3.118689    -1.253610    -0.478985
 C    -3.626985    -0.329058    -1.470708
 C    -3.679696     1.039375    -1.152277
 C    -2.786306     1.978784    -1.858579
 C    -2.028388     1.530274    -2.920337
 C    -0.567055     1.721779    -2.923180
 C    -0.012735     0.518816    -3.527175
 C     1.222832     0.032532    -3.082044
 C     1.389189    -1.355503    -2.765839
 C     0.221909    -2.176080    -2.610692
 C     0.119708    -2.910537    -1.347054
 C    -1.089818    -2.751464    -0.549666
 C    -0.988072    -2.602281     0.901217
 C    -1.705481    -1.501651     1.564701
 C    -2.797142    -0.838546     0.840968
 C    -3.158778     0.505778     1.202914
 C    -3.610551     1.394538     0.207240
 C    -2.832188     2.625785     0.355021
 C    -2.157461     2.844325    -0.862072
 C    -0.716903     3.058710    -0.853421
 C     0.112990     2.379649    -1.873965
 C     1.493900     1.946533    -1.523277
 C     2.033057     0.817126    -2.190924
 C     2.952623    -0.096179    -1.542143
 C     2.516692    -1.448227    -1.869476
 C     2.573444    -2.442120    -0.918676
 C     1.333758    -3.202670    -0.656682
 C     1.307295    -3.488282     0.705370
 C     0.175392    -3.126438     1.513906
 C     0.701405    -2.518507     2.692118
 C     0.185414    -1.320182     3.166299
 C    -1.051903    -0.796448     2.650510
 C    -1.287448     0.648083     2.852597
 C    -2.319543     1.269041     2.136704
 C    -2.152830     2.604109     1.579597
 C    -0.887439     3.204443     1.625293
 C    -0.133839     3.366447     0.393819
 C     1.271598     3.042538     0.697034
 C     2.062872     2.266601    -0.209456
 C     3.042459     1.388996     0.381293
 C     3.463537     0.175528    -0.290246
 C     3.649864    -0.894323     0.683428
 C     3.240186    -2.203661     0.357296
 C     2.526995    -2.962985     1.340163
 C     2.167016    -2.394748     2.549022
 C     2.539732    -1.062647     2.890613
 C     1.338009    -0.428849     3.448799
 C     1.177865     0.923713     3.398594
 C    -0.160274     1.492506     3.231584
 C     0.006236     2.736893     2.604732
 C     1.370175     2.799113     2.080555
 C     2.123524     1.737099     2.618460
 C     3.047488     1.095078     1.793568
 C     3.326104    -0.326542     1.979308
