# Supplementary material for: Autodesmotic reactions for general strain energy evaluation in polycyclic aromatic nanocarbons
Source: Commun Chem. 2025 Dec 16;9:41. doi: 10.1038/s42004-025-01848-w (PMC12824410; doi:10.1038/s42004-025-01848-w)
Supplement: Supplementary file 4 — Supplementary Data 1 [file 42004_2025_1848_MOESM4_ESM.zip › Coordinates/C60/C60_0491.xyz]

60
E(RB3LYP) =  -2286.31298152     A.U.
 C    -4.322341    -0.904049     0.659753
 C    -4.537197     0.513324     1.010916
 C    -4.386544     1.285985    -0.215363
 C    -4.450504     0.374123    -1.279937
 C    -4.337563    -1.027782    -0.711055
 C    -3.183577    -1.415814     1.399697
 C    -2.762053    -0.338140     2.248597
 C    -3.508536     0.855712     1.859315
 C    -2.709758     1.923697     1.252155
 C    -3.201213     2.112358    -0.098582
 C    -2.211984     2.182852    -1.145501
 C    -2.463117     1.379772    -2.324814
 C    -3.546048     0.456095    -2.323476
 C    -2.940746    -0.879647    -2.513082
 C    -3.274386    -1.702610    -1.402003
 C    -2.180145    -2.337234    -0.683943
 C    -2.158129    -2.199876     0.772725
 C    -0.886486    -2.288178     1.481183
 C    -0.583653    -1.364524     2.569691
 C    -1.448014    -0.204602     2.685549
 C    -0.837926     1.124778     2.606274
 C    -1.368463     2.042851     1.585338
 C    -0.419902     2.541037     0.594695
 C    -0.819173     2.464374    -0.789409
 C     0.244772     2.167876    -1.772434
 C    -0.025801     1.117698    -2.766574
 C    -1.338999     0.684827    -2.922322
 C    -1.638347    -0.735457    -2.971470
 C    -0.634268    -1.662752    -2.564898
 C    -0.908314    -2.478912    -1.380187
 C     0.232728    -2.885713    -0.633336
 C     0.230064    -2.834670     0.796640
 C     1.600232    -2.627915     1.244415
 C     1.868317    -1.877052     2.371719
 C     0.747192    -1.212790     3.020614
 C     1.208573     0.079062     3.379225
 C     0.498407     1.228274     2.952405
 C     1.432657     2.078832     2.199209
 C     0.991825     2.627345     0.965694
 C     1.978230     2.741932    -0.080964
 C     1.579912     2.388120    -1.449318
 C     2.661474     1.588602    -2.018135
 C     2.345933     0.381652    -2.670850
 C     0.989519     0.146319    -3.035762
 C     0.685399    -1.260004    -2.847083
 C     1.825429    -1.841418    -2.200128
 C     1.594960    -2.654134    -1.089717
 C     2.462735    -2.535775     0.065682
 C     3.570874    -1.694909     0.050170
 C     3.874926    -0.883277     1.243394
 C     3.024349    -0.968510     2.377830
 C     2.586786     0.232867     2.983161
 C     2.756746     1.506501     2.338468
 C     3.688855     1.598222     1.284379
 C     3.303980     2.337885     0.117860
 C     3.732966     1.596488    -1.080025
 C     4.309021     0.404732    -0.651134
 C     3.827811    -0.865607    -1.127671
 C     2.910688    -0.873237    -2.182099
 C     4.317826     0.390398     0.814519
