# Supplementary material for: Autodesmotic reactions for general strain energy evaluation in polycyclic aromatic nanocarbons
Source: Commun Chem. 2025 Dec 16;9:41. doi: 10.1038/s42004-025-01848-w (PMC12824410; doi:10.1038/s42004-025-01848-w)
Supplement: Supplementary file 4 — Supplementary Data 1 [file 42004_2025_1848_MOESM4_ESM.zip › Coordinates/C60/C60_0485.xyz]

60
E(RB3LYP) =  -2286.25844709     A.U.
 C    -4.304551    -0.922168     0.754003
 C    -4.529871     0.466863     1.157559
 C    -4.435459     1.261068    -0.074065
 C    -4.571155     0.396724    -1.165289
 C    -4.420910    -1.002180    -0.625599
 C    -3.075379    -1.417380     1.372502
 C    -2.604890    -0.353968     2.220625
 C    -3.422384     0.808451     1.907434
 C    -2.703423     1.926479     1.309414
 C    -3.263654     2.111880    -0.015189
 C    -2.335962     2.203491    -1.122052
 C    -2.601842     1.401119    -2.283615
 C    -3.713679     0.499895    -2.261936
 C    -3.155128    -0.823744    -2.505906
 C    -3.446351    -1.692741    -1.413847
 C    -2.339059    -2.391177    -0.782256
 C    -2.116811    -2.217988     0.659344
 C    -0.765230    -2.273602     1.198757
 C    -0.399742    -1.348444     2.286079
 C    -1.260081    -0.191358     2.519627
 C    -0.664246     1.134253     2.448818
 C    -1.354521     2.088481     1.576639
 C    -0.543385     2.734921     0.552769
 C    -0.949137     2.544752    -0.833923
 C     0.112652     2.172291    -1.765747
 C    -0.134769     1.045909    -2.663996
 C    -1.466488     0.705294    -2.912433
 C    -1.853089    -0.687030    -3.031928
 C    -0.922760    -1.657412    -2.705284
 C    -1.169775    -2.544335    -1.565417
 C     0.098250    -2.837620    -0.993431
 C     0.342698    -2.788328     0.413575
 C     1.737065    -2.677609     0.868285
 C     1.982587    -2.048906     2.132567
 C     0.916262    -1.244199     2.690939
 C     1.481054     0.069828     3.052572
 C     0.742964     1.257354     2.661634
 C     1.465604     2.286355     1.989644
 C     0.802406     2.953989     0.857111
 C     1.752489     3.031897    -0.178460
 C     1.453080     2.440960    -1.418876
 C     2.566001     1.513408    -1.717836
 C     2.275780     0.255124    -2.268353
 C     0.908620    -0.001203    -2.755597
 C     0.462340    -1.340271    -2.746985
 C     1.121452    -2.307820    -1.878367
 C     2.388895    -2.115103    -1.456166
 C     2.790222    -2.529737    -0.117805
 C     3.963901    -1.792998     0.158638
 C     4.166825    -1.194753     1.404789
 C     3.197463    -1.352111     2.396715
 C     2.860141    -0.010995     2.903260
 C     3.581555     0.971357     2.126204
 C     2.864749     2.120169     1.672980
 C     3.017124     2.519458     0.307874
 C     3.572056     1.653809    -0.659927
 C     4.316580     0.526103    -0.200360
 C     4.096470    -0.724535    -0.867871
 C     3.087344    -0.876469    -1.814425
 C     4.399106     0.264504     1.202584
