# Supplementary material for: Autodesmotic reactions for general strain energy evaluation in polycyclic aromatic nanocarbons
Source: Commun Chem. 2025 Dec 16;9:41. doi: 10.1038/s42004-025-01848-w (PMC12824410; doi:10.1038/s42004-025-01848-w)
Supplement: Supplementary file 4 — Supplementary Data 1 [file 42004_2025_1848_MOESM4_ESM.zip › Coordinates/C60/C60_0334.xyz]

60
E(RB3LYP) =  -2286.18698906     A.U.
 C     4.450037     0.383813    -1.188326
 C     4.775885     0.312528     0.200365
 C     4.466708    -1.021380     0.606164
 C     4.136834    -1.819314    -0.548107
 C     4.126379    -0.931040    -1.682574
 C     3.498635     1.442876    -1.388417
 C     3.065675     1.934460    -0.069276
 C     3.807749     1.152607     0.867232
 C     3.083709     0.424352     1.859438
 C     3.527351    -0.970200     1.693315
 C     2.555898    -1.957350     1.774712
 C     2.239574    -2.814392     0.605221
 C     2.933132    -2.587020    -0.585738
 C     2.134208    -2.203701    -1.745541
 C     2.916194    -1.162471    -2.404856
 C     2.206963    -0.067177    -2.903253
 C     2.517522     1.276506    -2.355178
 C     1.291896     1.974938    -2.212006
 C     0.860041     2.537030    -0.972584
 C     1.708552     2.274452     0.185512
 C     1.047386     1.797025     1.397656
 C     1.726920     0.741093     2.144518
 C     0.894171    -0.327961     2.686785
 C     1.335093    -1.661996     2.432663
 C     0.363795    -2.587278     1.896816
 C     0.835323    -3.004131     0.589761
 C     0.001230    -2.700903    -0.538396
 C     0.699957    -2.171414    -1.706984
 C    -0.016953    -1.170398    -2.493299
 C     0.801312    -0.140368    -3.067727
 C     0.318509     1.224217    -2.970744
 C    -0.985088     1.487933    -2.841725
 C    -1.402919     2.541768    -1.932273
 C    -0.545523     2.800574    -0.796244
 C    -1.142660     2.722492     0.534206
 C    -0.385612     1.998682     1.568890
 C    -1.124150     1.161118     2.528499
 C    -0.510999    -0.106339     2.916465
 C    -1.357598    -1.279013     2.946995
 C    -0.938785    -2.410586     2.136835
 C    -1.906018    -2.568174     1.048350
 C    -1.425616    -2.414625    -0.302206
 C    -2.201021    -1.531736    -1.179226
 C    -1.443839    -0.885207    -2.255593
 C    -1.941170     0.384781    -2.722733
 C    -3.102552     0.956031    -2.210524
 C    -2.776889     2.361268    -1.774346
 C    -3.397818     2.590439    -0.579379
 C    -2.584237     2.770373     0.627727
 C    -3.253621     2.091554     1.668174
 C    -2.566263     1.250405     2.569001
 C    -3.367491     0.028035     2.692830
 C    -2.734876    -1.181350     2.749555
 C    -3.068020    -1.944511     1.493527
 C    -3.888346    -1.147279     0.682610
 C    -3.479375    -0.921890    -0.689723
 C    -3.906273     0.352519    -1.232769
 C    -4.274681     1.450450    -0.331081
 C    -4.340890     1.277059     1.040378
 C    -4.257354    -0.012177     1.536629
