# Supplementary material for: Autodesmotic reactions for general strain energy evaluation in polycyclic aromatic nanocarbons
Source: Commun Chem. 2025 Dec 16;9:41. doi: 10.1038/s42004-025-01848-w (PMC12824410; doi:10.1038/s42004-025-01848-w)
Supplement: Supplementary file 4 — Supplementary Data 1 [file 42004_2025_1848_MOESM4_ESM.zip › Coordinates/C60/C60_0452.xyz]

60
E(RB3LYP) =  -2286.18531599     A.U.
 C    -4.270205    -1.456031    -0.569311
 C    -3.732404    -2.795830    -0.839869
 C    -3.164681    -3.277985     0.419052
 C    -3.697259    -2.476455     1.444697
 C    -4.303832    -1.243028     0.794831
 C    -3.607794    -0.484707    -1.411300
 C    -2.729205    -1.250479    -2.249256
 C    -2.702355    -2.617496    -1.736375
 C    -1.441175    -3.021377    -1.101660
 C    -1.729516    -3.365026     0.280148
 C    -0.828724    -2.861760     1.288475
 C    -1.465771    -2.289373     2.449416
 C    -2.870631    -2.033521     2.448245
 C    -3.018998    -0.561810     2.555214
 C    -3.693866    -0.085645     1.390817
 C    -3.047623     0.949643     0.575947
 C    -3.101626     0.752308    -0.870858
 C    -2.101317     1.391962    -1.645043
 C    -1.440668     0.700892    -2.726862
 C    -1.560483    -0.712145    -2.776469
 C    -0.310102    -1.479051    -2.611459
 C    -0.241195    -2.429474    -1.485681
 C     0.847387    -2.267916    -0.514948
 C     0.501635    -2.353275     0.887658
 C     1.268909    -1.500959     1.796360
 C     0.487634    -0.837935     2.841724
 C    -0.853987    -1.118315     3.001459
 C    -1.828428    -0.016209     2.960816
 C    -1.395331     1.238567     2.410127
 C    -1.919323     1.691515     1.129053
 C    -0.967951     2.450369     0.272897
 C    -1.136180     2.310368    -1.117039
 C     0.012238     2.370778    -2.027503
 C    -0.207888     1.339908    -3.008173
 C     0.875575     0.542790    -3.415557
 C     0.852673    -0.871753    -2.992992
 C     2.106285    -1.133482    -2.297754
 C     2.078674    -1.622024    -0.945398
 C     3.016992    -1.034514     0.027839
 C     2.542573    -0.906790     1.417899
 C     3.021840     0.219372     2.213276
 C     2.097133     0.948773     3.027868
 C     0.818354     0.513549     3.202309
 C    -0.103940     1.580821     2.772861
 C     0.681286     2.573029     2.098187
 C     0.364245     2.897879     0.747369
 C     1.507052     3.094376    -0.192546
 C     1.313070     2.746052    -1.619110
 C     2.414323     2.166632    -2.395327
 C     2.156035     1.029439    -3.206988
 C     2.984033    -0.087102    -2.668754
 C     3.905342     0.415758    -1.792237
 C     3.997820    -0.087528    -0.456846
 C     4.288473     1.087511     0.333337
 C     3.836947     1.231932     1.601100
 C     3.072859     2.529922     1.656887
 C     2.032615     2.337414     2.504980
 C     2.852333     2.986284     0.318267
 C     3.866645     2.288969    -0.456965
 C     3.671477     1.892184    -1.736835
