# Supplementary material for: Autodesmotic reactions for general strain energy evaluation in polycyclic aromatic nanocarbons
Source: Commun Chem. 2025 Dec 16;9:41. doi: 10.1038/s42004-025-01848-w (PMC12824410; doi:10.1038/s42004-025-01848-w)
Supplement: Supplementary file 4 — Supplementary Data 1 [file 42004_2025_1848_MOESM4_ESM.zip › Coordinates/C60/C60_0446.xyz]

60
E(RB3LYP) =  -2286.20929345     A.U.
 C    -4.545941    -0.589463     0.627522
 C    -4.622796     0.843684     0.881728
 C    -4.304175     1.488840    -0.378604
 C    -4.404653     0.515395    -1.411029
 C    -4.465910    -0.828887    -0.739674
 C    -3.541749    -1.183339     1.483311
 C    -2.966930    -0.104455     2.239665
 C    -3.571496     1.117210     1.758946
 C    -2.642660     2.038750     1.138761
 C    -3.076678     2.230463    -0.246373
 C    -2.067528     2.193140    -1.277226
 C    -2.284704     1.304905    -2.384920
 C    -3.415596     0.439234    -2.368937
 C    -2.885308    -0.946218    -2.395024
 C    -3.422219    -1.655272    -1.288840
 C    -2.496489    -2.387031    -0.445562
 C    -2.658672    -2.198366     0.998442
 C    -1.524619    -2.418536     1.833811
 C    -0.973328    -1.359739     2.700496
 C    -1.596108    -0.107975     2.661448
 C    -0.752510     1.061333     2.434723
 C    -1.288115     2.051018     1.493771
 C    -0.377030     2.622889     0.511434
 C    -0.696903     2.479512    -0.901462
 C     0.411309     2.066319    -1.734513
 C     0.156682     0.884187    -2.545040
 C    -1.152564     0.496102    -2.778441
 C    -1.521928    -0.908812    -2.682181
 C    -0.615406    -1.827141    -2.066741
 C    -1.146794    -2.640955    -0.962262
 C    -0.175536    -3.160961    -0.056097
 C    -0.431625    -3.104961     1.333701
 C     0.792709    -2.642353     1.998962
 C     0.467823    -1.491379     2.753971
 C     1.335329    -0.360100     2.702520
 C     0.670698     0.946375     2.577246
 C     1.452359     2.015967     2.039909
 C     0.948220     2.756410     0.892309
 C     2.019263     2.920554    -0.065145
 C     1.780277     2.378863    -1.373865
 C     2.835956     1.599721    -1.974513
 C     2.497822     0.266150    -2.475384
 C     1.169407    -0.161970    -2.589290
 C     0.780911    -1.513762    -2.172507
 C     1.741458    -2.206440    -1.319364
 C     1.241874    -2.914965    -0.221754
 C     1.842081    -2.634645     1.096336
 C     2.903364    -1.697004     1.260353
 C     2.681453    -0.555679     2.152057
 C     3.487324     0.621038     1.888535
 C     2.826801     1.876950     1.855076
 C     3.225529     2.586385     0.614581
 C     4.253705     1.887724     0.017624
 C     4.118543     1.464137    -1.333616
 C     4.564408     0.085849    -1.420738
 C     3.541283    -0.637131    -2.037234
 C     3.080867    -1.711083    -1.186676
 C     3.712439    -1.533998     0.092443
 C     4.608826    -0.407084    -0.049703
 C     4.477249     0.650601     0.843035
