# Supplementary material for: Autodesmotic reactions for general strain energy evaluation in polycyclic aromatic nanocarbons
Source: Commun Chem. 2025 Dec 16;9:41. doi: 10.1038/s42004-025-01848-w (PMC12824410; doi:10.1038/s42004-025-01848-w)
Supplement: Supplementary file 4 — Supplementary Data 1 [file 42004_2025_1848_MOESM4_ESM.zip › Coordinates/C60/C60_1758.xyz]

60
E(RB3LYP) =  -2286.38593267     A.U.
 C    -2.779936    -2.478193    -1.256720
 C    -3.636505    -1.416540    -0.662240
 C    -3.628184    -0.332596    -1.520478
 C    -2.797978    -0.673620    -2.704133
 C    -2.233366    -1.971658    -2.473822
 C    -1.970405    -2.996487    -0.249046
 C    -2.448311    -2.405416     1.007874
 C    -3.305442    -1.256174     0.696682
 C    -2.975016     0.031155     1.239258
 C    -2.948828     1.175678     0.320216
 C    -3.275457     0.950513    -1.057228
 C    -2.423625     1.515300    -2.118900
 C    -2.011370     0.425589    -3.024993
 C    -0.604780     0.280989    -3.357367
 C    -0.078634    -1.035569    -3.245752
 C    -0.853572    -2.120054    -2.677907
 C    -0.025638    -2.780721    -1.693523
 C    -0.535498    -3.166902    -0.431704
 C     0.347827    -3.115312     0.747602
 C    -0.292048    -2.967426     2.024036
 C    -1.642477    -2.397406     2.086048
 C    -1.622614    -1.221866     2.966560
 C    -2.126732     0.041299     2.445119
 C    -1.336625     1.181206     2.723724
 C    -1.286762     2.302694     1.791788
 C    -2.057537     2.315961     0.606227
 C    -1.509595     3.075451    -0.494195
 C    -1.588705     2.546500    -1.862629
 C    -0.261335     2.612469    -2.485848
 C     0.292551     1.434631    -3.129469
 C     1.676892     1.203548    -2.933217
 C     2.181373    -0.169277    -2.818515
 C     1.298480    -1.242036    -2.852654
 C     1.328561    -2.253472    -1.823354
 C     2.195377    -2.154313    -0.710403
 C     1.721531    -2.616666     0.608036
 C     2.353895    -2.032932     1.754442
 C     1.683683    -1.950554     2.991142
 C     0.383673    -2.402559     3.122319
 C    -0.432481    -1.293494     3.686307
 C     0.418552    -0.159198     3.846215
 C    -0.039459     1.071486     3.353193
 C     0.865051     1.958916     2.650892
 C     0.055624     2.831976     1.828637
 C     0.607449     3.443604     0.709335
 C    -0.245711     3.665039    -0.396355
 C     0.517821     3.386126    -1.618870
 C     1.836755     3.027786    -1.249189
 C     2.458337     2.015218    -1.999158
 C     3.358089     1.164552    -1.312465
 C     3.199360    -0.197277    -1.837492
 C     3.187499    -1.105648    -0.774740
 C     3.493432    -0.310236     0.422107
 C     3.073089    -0.752872     1.627744
 C     2.537504     0.192114     2.627073
 C     1.751547    -0.554991     3.495419
 C     2.139569     1.521047     2.196438
 C     2.651797     2.022323     0.902505
 C     1.921434     3.021289     0.211915
 C     3.437871     1.117008     0.083513
