# Supplementary material for: Autodesmotic reactions for general strain energy evaluation in polycyclic aromatic nanocarbons
Source: Commun Chem. 2025 Dec 16;9:41. doi: 10.1038/s42004-025-01848-w (PMC12824410; doi:10.1038/s42004-025-01848-w)
Supplement: Supplementary file 4 — Supplementary Data 1 [file 42004_2025_1848_MOESM4_ESM.zip › Coordinates/C60/C60_0320.xyz]

60
E(RB3LYP) =  -2286.28138893     A.U.
 C     4.232405     1.361833    -1.729137
 C     4.827632     0.827821    -0.514501
 C     4.386997    -0.523217    -0.450050
 C     3.810425    -0.931039    -1.685390
 C     3.634244     0.295710    -2.472276
 C     3.410804     2.469580    -1.395985
 C     3.404378     2.568160     0.080723
 C     4.159645     1.493108     0.576479
 C     3.433259     0.536298     1.391481
 C     3.603414    -0.754442     0.757300
 C     2.539821    -1.679575     0.772678
 C     2.042679    -2.197204    -0.493576
 C     2.605216    -1.648143    -1.686524
 C     1.668731    -0.950277    -2.544527
 C     2.279120     0.345656    -2.868497
 C     1.463573     1.506969    -2.609033
 C     2.067177     2.551136    -1.812976
 C     1.276094     2.962518    -0.645644
 C     2.083765     2.812814     0.526510
 C     1.496460     2.077574     1.611186
 C     2.183080     0.862529     2.012971
 C     1.384238    -0.245578     2.480859
 C     1.596604    -1.561070     1.878140
 C     0.556119    -2.483462     1.926750
 C     0.133391    -3.152586     0.672240
 C     0.687629    -2.671805    -0.560652
 C    -0.224220    -2.200862    -1.576453
 C     0.291531    -1.132637    -2.447794
 C    -0.549350     0.017845    -2.715224
 C     0.032040     1.338560    -2.555267
 C    -0.770886     2.289427    -1.787861
 C    -0.118618     2.850837    -0.610806
 C    -0.749878     2.707445     0.685086
 C     0.064191     2.166967     1.765147
 C    -0.567140     1.242989     2.642311
 C     0.098246     0.026416     3.013005
 C    -0.904844    -1.003103     3.196565
 C    -0.630283    -2.297367     2.723498
 C    -1.687552    -3.039365     2.094443
 C    -1.199473    -3.490613     0.783435
 C    -2.149089    -3.082794    -0.222156
 C    -1.664149    -2.355836    -1.372782
 C    -2.526363    -1.347264    -1.898973
 C    -1.953985    -0.152679    -2.555448
 C    -2.768455     0.941546    -2.284516
 C    -2.163645     2.124249    -1.733029
 C    -2.850848     2.359388    -0.505770
 C    -2.163744     2.489791     0.705125
 C    -2.798458     1.600249     1.687877
 C    -1.996842     0.973321     2.624420
 C    -2.220854    -0.417969     2.984042
 C    -3.236029    -1.147479     2.330538
 C    -2.938235    -2.491353     1.911548
 C    -3.297304    -2.610405     0.484850
 C    -3.976828    -1.448028     0.093135
 C    -3.720567    -0.935531    -1.204841
 C    -3.856629     0.481731    -1.415044
 C    -3.909438     1.334378    -0.332908
 C    -3.864932     0.853086     1.021622
 C    -3.994268    -0.518245     1.253676
