# Supplementary material for: Autodesmotic reactions for general strain energy evaluation in polycyclic aromatic nanocarbons
Source: Commun Chem. 2025 Dec 16;9:41. doi: 10.1038/s42004-025-01848-w (PMC12824410; doi:10.1038/s42004-025-01848-w)
Supplement: Supplementary file 4 — Supplementary Data 1 [file 42004_2025_1848_MOESM4_ESM.zip › Coordinates/C60/C60_1016.xyz]

60
E(RB3LYP) =  -2286.32873709     A.U.
 C    -2.382909    -2.434200    -2.204850
 C    -3.143614    -2.718762    -1.023080
 C    -3.739358    -1.495117    -0.533127
 C    -3.372065    -0.457959    -1.421488
 C    -2.520412    -1.052970    -2.488639
 C    -1.063956    -2.975906    -2.005988
 C    -0.960994    -3.418156    -0.615921
 C    -2.287242    -3.220524    -0.045149
 C    -2.454497    -2.449326     1.172246
 C    -3.431223    -1.381203     0.862010
 C    -3.193973    -0.117081     1.363650
 C    -3.142347     1.025286     0.486400
 C    -3.065853     0.851562    -0.929764
 C    -2.173547     1.729989    -1.704551
 C    -1.348941     1.147199    -2.784666
 C    -1.427667    -0.303675    -3.021073
 C    -0.205945    -1.027309    -3.218978
 C    -0.001890    -2.298844    -2.562927
 C     1.274850    -2.250660    -1.880008
 C     1.396567    -2.639735    -0.523431
 C     0.171718    -3.122520     0.151335
 C    -0.036090    -2.756130     1.580812
 C    -1.362626    -2.226448     2.002600
 C    -1.371535    -0.998748     2.837460
 C    -2.212793     0.073516     2.417465
 C    -1.690848     1.396762     2.323992
 C    -2.303442     1.996123     1.150331
 C    -1.615701     2.918971     0.425491
 C    -1.675381     2.888050    -1.033590
 C    -0.491935     3.532994    -1.468648
 C     0.259646     3.011410    -2.493887
 C    -0.120392     1.792692    -3.125890
 C     1.116395     1.020170    -3.250644
 C     1.067752    -0.353375    -3.224566
 C     2.006140    -1.121732    -2.408783
 C     2.949140    -0.476239    -1.629999
 C     3.227131    -0.961804    -0.303008
 C     2.471406    -2.036404     0.263002
 C     2.371775    -2.076019     1.687268
 C     1.074874    -2.391360     2.326463
 C     0.939187    -1.514256     3.490121
 C    -0.215290    -0.638302     3.537287
 C     0.285495     0.723745     3.516277
 C    -0.353851     1.710977     2.730895
 C     0.453925     2.578766     1.862720
 C    -0.245298     3.299990     0.835008
 C     0.409478     3.728960    -0.310320
 C     1.725772     3.278941    -0.652999
 C     1.663525     2.924187    -2.038984
 C     2.180552     1.713272    -2.497961
 C     3.023918     0.976649    -1.639088
 C     3.220668     1.396146    -0.285430
 C     3.521163     0.206791     0.494554
 C     3.306259     0.196340     1.855705
 C     2.940072    -1.042590     2.464340
 C     2.091562    -0.753024     3.609644
 C     1.721248     0.632799     3.511200
 C     2.447420     1.244446     2.459741
 C     1.856935     2.252093     1.627324
 C     2.437043     2.461554     0.282098
