# Supplementary material for: Autodesmotic reactions for general strain energy evaluation in polycyclic aromatic nanocarbons
Source: Commun Chem. 2025 Dec 16;9:41. doi: 10.1038/s42004-025-01848-w (PMC12824410; doi:10.1038/s42004-025-01848-w)
Supplement: Supplementary file 4 — Supplementary Data 1 [file 42004_2025_1848_MOESM4_ESM.zip › Coordinates/C60/C60_1770.xyz]

60
E(RB3LYP) =  -2286.20985112     A.U.
 C     4.434201    -1.134288    -0.297053
 C     3.530038    -2.162285     0.043499
 C     2.507675    -2.277498    -0.986227
 C     2.727710    -1.177651    -1.903098
 C     3.874385    -0.441440    -1.390977
 C     4.503893    -0.197247     0.843946
 C     3.640763    -0.678238     1.850994
 C     3.080434    -1.950103     1.413116
 C     1.790865    -2.289095     1.770306
 C     0.947575    -2.972014     0.768528
 C     1.206370    -2.648184    -0.647410
 C     0.075451    -2.193255    -1.469284
 C     0.295405    -1.093759    -2.385810
 C     1.637109    -0.495322    -2.442258
 C     1.737052     0.974653    -2.521276
 C     2.576345     1.638244    -1.503035
 C     3.659656     0.945950    -1.000750
 C     3.984825     1.042784     0.416388
 C     2.924813     1.468257     1.318908
 C     2.704777     0.368168     2.235616
 C     1.406793     0.041636     2.628428
 C     1.065359    -1.392362     2.692744
 C    -0.210236    -1.753360     3.057706
 C    -0.797336    -2.973771     2.490764
 C    -0.327247    -3.323885     1.144777
 C    -1.454516    -3.200780     0.234214
 C    -1.277290    -2.517863    -1.019731
 C    -2.351977    -1.690726    -1.457830
 C    -2.133699    -0.599697    -2.366936
 C    -0.833633    -0.300081    -2.868039
 C    -0.604260     1.050167    -3.308935
 C     0.674633     1.684158    -3.029573
 C     0.404186     3.032488    -2.514955
 C     0.791641     3.254983    -1.116363
 C     1.854736     2.554707    -0.596938
 C     1.837483     2.194952     0.833941
 C     0.533435     2.102357     1.506534
 C     0.313506     1.002867     2.423051
 C    -1.046579     0.580166     2.752992
 C    -1.273549    -0.770503     3.193689
 C    -2.475099    -1.456538     2.846082
 C    -2.163801    -2.826788     2.453580
 C    -2.584341    -2.923398     1.059916
 C    -3.438551    -1.829102     0.752630
 C    -3.406212    -1.304495    -0.537613
 C    -3.678898     0.097053    -0.766458
 C    -3.051652     0.468519    -2.015325
 C    -2.713325     1.796065    -2.268587
 C    -1.587155     2.061686    -3.094713
 C    -0.940292     3.289053    -2.643286
 C    -1.477842     3.528559    -1.308289
 C    -0.423151     3.480587    -0.348961
 C    -0.602873     2.797728     0.904616
 C    -1.915768     2.326417     1.196511
 C    -2.134094     1.235586     2.105801
 C    -3.273937     0.473985     1.628167
 C    -3.368622    -0.889888     1.896331
 C    -3.612530     0.989431     0.320224
 C    -2.919231     2.247052     0.150507
 C    -2.643415     2.735356    -1.124794
