# Supplementary material for: Autodesmotic reactions for general strain energy evaluation in polycyclic aromatic nanocarbons
Source: Commun Chem. 2025 Dec 16;9:41. doi: 10.1038/s42004-025-01848-w (PMC12824410; doi:10.1038/s42004-025-01848-w)
Supplement: Supplementary file 4 — Supplementary Data 1 [file 42004_2025_1848_MOESM4_ESM.zip › Coordinates/C60/C60_1764.xyz]

60
E(RB3LYP) =  -2286.34998581     A.U.
 C    -2.654223    -2.675334    -0.469765
 C    -2.122291    -2.664797    -1.850671
 C    -0.881815    -3.244731    -1.827070
 C    -0.586563    -3.650164    -0.426779
 C    -1.653967    -3.173303     0.408699
 C    -3.309682    -1.464264    -0.248554
 C    -3.251806    -0.706165    -1.512715
 C    -2.309077    -1.369645    -2.401374
 C    -1.204790    -0.642680    -2.957649
 C     0.125495    -1.283827    -2.946356
 C     0.243432    -2.582589    -2.364608
 C     1.332162    -2.876552    -1.420306
 C     0.736783    -3.375696    -0.161307
 C     1.142732    -2.829021     1.114423
 C     0.078399    -2.498716     2.062484
 C    -1.336247    -2.472867     1.613207
 C    -2.199526    -1.347947     1.973802
 C    -3.154430    -0.800978     1.016856
 C    -3.397443     0.623343     1.000313
 C    -3.561725     1.292437    -0.218808
 C    -3.324977     0.664618    -1.478651
 C    -2.362541     1.468595    -2.230997
 C    -1.290865     0.831662    -2.927576
 C    -0.078465     1.597083    -3.055614
 C     1.248121     0.947190    -3.052612
 C     1.356478    -0.452567    -2.942766
 C     2.543838    -0.952453    -2.266704
 C     2.451017    -2.124369    -1.388805
 C     3.091045    -1.835305    -0.104375
 C     2.415930    -2.118359     1.141536
 C     2.644252    -1.165635     2.192974
 C     1.711805    -1.049336     3.223646
 C     0.430595    -1.661968     3.166230
 C    -0.507714    -0.674844     3.624502
 C    -1.701246    -0.436409     2.979713
 C    -1.800085     1.027089     2.787596
 C    -2.600961     1.531587     1.827003
 C    -2.114489     2.650196     1.011699
 C    -2.798156     2.538055    -0.206243
 C    -2.136909     2.682256    -1.451663
 C    -0.871917     3.269986    -1.428426
 C     0.057695     2.830537    -2.400979
 C     1.393942     2.906564    -1.840804
 C     2.161909     1.827968    -2.340809
 C     3.147072     1.309800    -1.499835
 C     3.420875    -0.076276    -1.613784
 C     3.735419    -0.605783    -0.288878
 C     3.612807     0.473474     0.637146
 C     3.122782     0.196429     1.889610
 C     2.252882     1.148070     2.565151
 C     1.546242     0.388126     3.534099
 C     0.216645     0.616004     3.770769
 C    -0.486259     1.623077     3.074056
 C     0.165490     2.434077     2.095919
 C    -0.707297     3.018475     1.045680
 C    -0.142193     3.423659    -0.178928
 C     1.283808     3.166681    -0.466507
 C     2.129619     2.483234     0.476739
 C     3.154387     1.660984    -0.082831
 C     1.593998     2.181323     1.819897
