# Supplementary material for: Autodesmotic reactions for general strain energy evaluation in polycyclic aromatic nanocarbons
Source: Commun Chem. 2025 Dec 16;9:41. doi: 10.1038/s42004-025-01848-w (PMC12824410; doi:10.1038/s42004-025-01848-w)
Supplement: Supplementary file 4 — Supplementary Data 1 [file 42004_2025_1848_MOESM4_ESM.zip › Coordinates/C60/C60_0442.xyz]

60
E(RB3LYP) =  -2286.30653317     A.U.
 C    -4.069811    -1.281213     0.667922
 C    -4.427957    -0.064007     1.354124
 C    -4.419829     0.988570     0.372911
 C    -4.285308     0.427180    -0.918350
 C    -4.023427    -0.997509    -0.719318
 C    -2.857297    -1.804639     1.235554
 C    -2.420894    -0.878821     2.260029
 C    -3.339402     0.225881     2.218278
 C    -2.779704     1.525513     1.974436
 C    -3.473939     2.018901     0.778005
 C    -2.708132     2.649910    -0.194577
 C    -2.616347     2.094968    -1.541221
 C    -3.294477     0.908621    -1.823149
 C    -2.472398    -0.221508    -2.264379
 C    -2.911851    -1.378403    -1.517675
 C    -1.909181    -2.254378    -1.004955
 C    -1.856960    -2.430819     0.435184
 C    -0.572957    -2.648066     1.060516
 C    -0.158782    -1.780432     2.182139
 C    -1.052814    -0.677156     2.549358
 C    -0.543285     0.666899     2.673319
 C    -1.399611     1.761267     2.188684
 C    -0.766152     2.795367     1.376009
 C    -1.400596     3.156348     0.147734
 C    -0.598785     3.158689    -1.052954
 C    -1.250739     2.279700    -1.983225
 C    -0.487653     1.240010    -2.584978
 C    -1.118287    -0.076822    -2.671175
 C    -0.290026    -1.267092    -2.637274
 C    -0.688727    -2.365813    -1.755976
 C     0.332356    -3.156783    -1.164016
 C     0.422167    -3.251835     0.273161
 C     1.842250    -3.201680     0.648260
 C     2.214131    -2.419878     1.763183
 C     1.196540    -1.661651     2.474672
 C     1.737768    -0.337898     2.810440
 C     0.903977     0.835395     2.730941
 C     1.499137     2.005886     2.192552
 C     0.656812     2.945633     1.432514
 C     1.383920     3.386317     0.318248
 C     0.792455     3.239954    -0.974775
 C     1.603735     2.346128    -1.727334
 C     0.983786     1.326802    -2.499522
 C     1.735663     0.142522    -2.713241
 C     1.102364    -1.115904    -2.921862
 C     2.048406    -2.118403    -2.523465
 C     1.674806    -3.111498    -1.652058
 C     2.623115    -3.146507    -0.525423
 C     3.595237    -2.112899    -0.724899
 C     3.937921    -1.289950     0.374016
 C     3.343218    -1.572595     1.632800
 C     3.050087    -0.314740     2.303691
 C     3.526550     0.759376     1.507727
 C     2.783246     1.940320     1.534621
 C     2.648125     2.692777     0.314272
 C     2.818223     2.046505    -0.910465
 C     3.482329     0.772631    -0.977917
 C     3.053967    -0.103952    -2.050459
 C     3.254373    -1.473897    -1.981446
 C     3.948664     0.178679     0.230789
