# Supplementary material for: Autodesmotic reactions for general strain energy evaluation in polycyclic aromatic nanocarbons
Source: Commun Chem. 2025 Dec 16;9:41. doi: 10.1038/s42004-025-01848-w (PMC12824410; doi:10.1038/s42004-025-01848-w)
Supplement: Supplementary file 4 — Supplementary Data 1 [file 42004_2025_1848_MOESM4_ESM.zip › Coordinates/C60/C60_1748.xyz]

60
E(RB3LYP) =  -2286.43909189     A.U.
 C     2.154960    -2.317961    -2.410705
 C     1.732795    -1.244536    -3.320676
 C     2.476280    -0.120894    -3.071008
 C     3.425270    -0.398211    -1.984264
 C     3.124497    -1.734506    -1.499049
 C     1.004000    -2.918287    -1.931046
 C    -0.166393    -2.317119    -2.628087
 C     0.299085    -1.192445    -3.371931
 C    -0.378998     0.073680    -3.291953
 C     0.429283     1.295192    -3.020490
 C     1.850539     1.152230    -2.850985
 C     2.512974     1.732224    -1.728690
 C     3.391362     0.689751    -1.129619
 C     3.378848     0.497903     0.317715
 C     3.182140    -0.854156     0.796971
 C     2.997140    -1.953753    -0.132829
 C     1.911005    -2.775477     0.370227
 C     0.883418    -3.273354    -0.519982
 C    -0.405328    -3.449759    -0.005801
 C    -1.599485    -3.096839    -0.808229
 C    -1.443201    -2.337222    -2.030580
 C    -2.263068    -1.178319    -2.214727
 C    -1.707353     0.023243    -2.798091
 C    -2.314357     1.156809    -2.121835
 C    -1.561601     2.294485    -1.869137
 C    -0.169613     2.347153    -2.281818
 C     0.555815     3.081849    -1.268511
 C     1.887881     2.697015    -0.912508
 C     2.258071     2.732770     0.486644
 C     2.904296     1.551961     1.105121
 C     2.247726     1.305894     2.376012
 C     1.841579    -0.027854     2.726761
 C     2.355347    -1.100626     1.933152
 C     1.565634    -2.293972     1.668018
 C     0.242996    -2.443892     2.190268
 C    -0.707553    -3.160467     1.384079
 C    -2.076660    -2.806575     1.444420
 C    -2.606406    -2.752372     0.083625
 C    -3.381250    -1.552612    -0.051018
 C    -3.239245    -0.787288    -1.209705
 C    -3.236997     0.658342    -1.124877
 C    -3.326978     1.293697     0.118092
 C    -2.542607     2.479316     0.381407
 C    -1.694531     2.989708    -0.607125
 C    -0.392226     3.515563    -0.254055
 C     0.001462     3.559424     1.084445
 C     1.361044     3.243399     1.415384
 C     1.358071     2.384191     2.597361
 C     0.032668     2.190376     3.017253
 C    -0.357585     0.904792     3.448023
 C     0.542879    -0.198427     3.311022
 C    -0.254670    -1.403687     3.043203
 C    -1.633669    -1.023795     3.019630
 C    -2.532073    -1.685740     2.156351
 C    -3.393959    -0.896892     1.258487
 C    -3.361434     0.487003     1.333708
 C    -2.538466     1.160181     2.338733
 C    -2.079226     2.424972     1.764167
 C    -0.846177     2.953499     2.113636
 C    -1.697960     0.420417     3.165413
