# Supplementary material for: Autodesmotic reactions for general strain energy evaluation in polycyclic aromatic nanocarbons
Source: Commun Chem. 2025 Dec 16;9:41. doi: 10.1038/s42004-025-01848-w (PMC12824410; doi:10.1038/s42004-025-01848-w)
Supplement: Supplementary file 4 — Supplementary Data 1 [file 42004_2025_1848_MOESM4_ESM.zip › Coordinates/C60/C60_0456.xyz]

60
E(RB3LYP) =  -2286.21708907     A.U.
 C    -4.417423    -0.783344     0.697815
 C    -4.555233     0.623099     1.055388
 C    -4.365942     1.410183    -0.177905
 C    -4.486489     0.516287    -1.253124
 C    -4.412144    -0.887223    -0.679296
 C    -3.300379    -1.359967     1.432841
 C    -2.810747    -0.322324     2.289276
 C    -3.514172     0.905272     1.912085
 C    -2.665771     1.918406     1.309453
 C    -3.150089     2.167445    -0.054609
 C    -2.171352     2.211721    -1.123108
 C    -2.456981     1.432049    -2.300448
 C    -3.588489     0.560200    -2.302848
 C    -3.042088    -0.793391    -2.496406
 C    -3.383761    -1.608722    -1.387402
 C    -2.325240    -2.327445    -0.683106
 C    -2.346407    -2.224850     0.785366
 C    -1.118269    -2.361294     1.467653
 C    -0.708332    -1.428465     2.483745
 C    -1.461631    -0.254045     2.682280
 C    -0.720733     1.009487     2.562841
 C    -1.316762     1.984337     1.629163
 C    -0.433795     2.559773     0.622453
 C    -0.770774     2.444424    -0.783494
 C     0.323673     2.052300    -1.667862
 C    -0.015064     1.064974    -2.689340
 C    -1.354272     0.715904    -2.900039
 C    -1.726908    -0.694734    -2.929820
 C    -0.785927    -1.686135    -2.543147
 C    -1.045246    -2.486041    -1.339446
 C     0.157814    -2.891600    -0.572078
 C     0.086704    -2.813435     0.830471
 C     1.232213    -2.367153     1.624826
 C     0.721689    -1.426570     2.567823
 C     1.433153    -0.241094     2.914393
 C     0.677714     1.020657     2.785119
 C     1.409367     2.134608     2.211586
 C     0.887328     2.720235     0.989374
 C     1.965149     2.767128     0.023375
 C     1.717597     2.165858    -1.254544
 C     2.745041     1.218575    -1.731847
 C     2.287118     0.123656    -2.547622
 C     0.941684     0.047702    -2.982678
 C     0.536936    -1.358286    -2.883146
 C     1.639798    -2.101646    -2.413541
 C     1.486334    -2.744831    -1.143995
 C     2.654169    -2.447020    -0.341072
 C     2.520648    -2.197847     1.063303
 C     3.362319    -1.215967     1.692248
 C     2.827323    -0.262129     2.622178
 C     3.557186     0.995254     2.397138
 C     2.803627     2.147247     2.118755
 C     3.173741     2.585904     0.730706
 C     4.149940     1.704715     0.273641
 C     3.894506     0.940207    -0.912982
 C     4.156049    -0.461476    -0.525172
 C     3.451934    -1.509642    -1.118274
 C     2.751389    -1.225824    -2.317672
 C     4.351993    -0.482338     0.895371
 C     4.546284     0.817233     1.385356
