# Supplementary material for: Autodesmotic reactions for general strain energy evaluation in polycyclic aromatic nanocarbons
Source: Commun Chem. 2025 Dec 16;9:41. doi: 10.1038/s42004-025-01848-w (PMC12824410; doi:10.1038/s42004-025-01848-w)
Supplement: Supplementary file 4 — Supplementary Data 1 [file 42004_2025_1848_MOESM4_ESM.zip › Coordinates/C60/C60_0330.xyz]

60
E(RB3LYP) =  -2286.22709501     A.U.
 C    -4.481710    -1.351668    -0.217614
 C    -4.684352    -0.499602     0.973066
 C    -4.650565     0.886428     0.555657
 C    -4.630620     0.912098    -0.837423
 C    -4.576731    -0.505346    -1.335249
 C    -3.280160    -2.094439    -0.015089
 C    -2.810740    -1.794239     1.350204
 C    -3.644248    -0.711469     1.858435
 C    -2.991023     0.555878     2.188702
 C    -3.590404     1.554089     1.312288
 C    -2.718007     2.415009     0.645874
 C    -2.717190     2.470415    -0.836496
 C    -3.638829     1.667665    -1.565543
 C    -3.097450     0.816161    -2.577278
 C    -3.601012    -0.549020    -2.336262
 C    -2.472127    -1.401960    -2.237159
 C    -2.268899    -2.171928    -1.035969
 C    -0.900060    -2.439605    -0.630802
 C    -0.530373    -2.456150     0.755090
 C    -1.474396    -1.832800     1.683055
 C    -0.928605    -0.745803     2.525266
 C    -1.624950     0.554050     2.480079
 C    -0.805194     1.691315     2.074781
 C    -1.361700     2.537805     1.087759
 C    -0.529771     2.829283    -0.068709
 C    -1.358609     2.567876    -1.247138
 C    -0.812460     1.694869    -2.242296
 C    -1.718371     0.750360    -2.822722
 C    -1.324742    -0.648645    -2.756827
 C    -0.026335    -1.005386    -2.474880
 C     0.184557    -2.151596    -1.572326
 C     1.480684    -2.462635    -1.231906
 C     1.823744    -2.853183     0.126867
 C     0.855611    -2.555839     1.138800
 C     1.319297    -1.783887     2.252356
 C     0.424891    -0.737083     2.750688
 C     1.210109     0.486224     2.788975
 C     0.638820     1.628124     2.180440
 C     1.480399     2.329549     1.216500
 C     0.832430     2.664280    -0.065967
 C     1.459309     2.134043    -1.296677
 C     0.585761     1.351256    -2.171315
 C     1.021433     0.018331    -2.473003
 C     2.397227    -0.387600    -2.245205
 C     2.629208    -1.731775    -1.780234
 C     3.728471    -1.993333    -0.922946
 C     3.185791    -2.579207     0.317024
 C     3.644807    -1.786366     1.413571
 C     2.659046    -1.310735     2.323250
 C     2.589912     0.139257     2.628573
 C     3.460855     1.028241     1.998119
 C     2.857952     2.098511     1.214044
 C     3.574077     2.112683    -0.062287
 C     2.807859     1.852931    -1.275064
 C     3.354116     0.621016    -1.873892
 C     4.535132     0.288913    -1.144893
 C     4.652084    -0.997083    -0.590778
 C     4.627997    -0.858751     0.906005
 C     4.580977     0.498171     1.219381
 C     4.647080     1.242305    -0.020899
