# Supplementary material for: Autodesmotic reactions for general strain energy evaluation in polycyclic aromatic nanocarbons
Source: Commun Chem. 2025 Dec 16;9:41. doi: 10.1038/s42004-025-01848-w (PMC12824410; doi:10.1038/s42004-025-01848-w)
Supplement: Supplementary file 4 — Supplementary Data 1 [file 42004_2025_1848_MOESM4_ESM.zip › Coordinates/C60/C60_0318.xyz]

60
E(RB3LYP) =  -2286.21044575     A.U.
 C     4.678402     0.442781    -0.587181
 C     4.885840    -0.563254     0.413869
 C     4.132999    -1.707868    -0.035321
 C     3.720919    -1.549794    -1.376745
 C     4.012495    -0.143907    -1.714945
 C     4.065547     1.590895     0.017464
 C     3.807153     1.263198     1.432225
 C     4.182528    -0.090090     1.580059
 C     3.141079    -1.017634     1.950686
 C     3.109603    -2.045418     0.924468
 C     1.853140    -2.567896     0.512433
 C     1.461912    -2.469756    -0.886660
 C     2.392019    -1.833369    -1.761822
 C     1.882855    -0.669363    -2.444169
 C     2.845944     0.418253    -2.256124
 C     2.296446     1.660628    -1.733789
 C     2.899429     2.166896    -0.509757
 C     1.976529     2.385691     0.606523
 C     2.500112     1.689411     1.755819
 C     1.563581     0.843812     2.422044
 C     1.914516    -0.566577     2.510695
 C     0.845332    -1.533384     2.549350
 C     0.813425    -2.572505     1.511646
 C    -0.441067    -3.076971     1.113197
 C    -0.856491    -2.899014    -0.269602
 C     0.040640    -2.388177    -1.219410
 C    -0.464775    -1.392086    -2.171606
 C     0.515736    -0.422408    -2.616829
 C     0.122570     0.971742    -2.716534
 C     0.936006     1.935337    -1.966992
 C     0.175909     2.710319    -0.980319
 C     0.608452     2.600087     0.401307
 C    -0.355009     2.186234     1.401492
 C     0.151357     1.219943     2.383392
 C    -0.758352     0.298662     2.923345
 C    -0.380287    -1.096004     3.091272
 C    -1.563009    -1.857091     2.891397
 C    -1.593148    -2.840125     1.909885
 C    -2.740861    -2.580488     1.041997
 C    -2.278015    -2.550214    -0.287029
 C    -2.802772    -1.610642    -1.238817
 C    -1.883034    -1.049848    -2.234927
 C    -2.227542     0.213509    -2.832539
 C    -1.217154     1.233927    -2.941148
 C    -1.799933     2.469664    -2.418026
 C    -1.163675     2.975865    -1.201750
 C    -2.145081     2.899608    -0.150552
 C    -1.780478     2.292898     1.102831
 C    -2.712754     1.326128     1.693642
 C    -2.188778     0.359514     2.618456
 C    -2.691112    -0.954637     2.665574
 C    -3.473314    -1.467333     1.576256
 C    -3.993585    -0.553542     0.677091
 C    -3.879315    -0.780143    -0.762790
 C    -4.167200     0.455614    -1.389981
 C    -3.454029     0.917298    -2.478826
 C    -3.155932     2.339319    -2.245772
 C    -3.402849     2.582838    -0.815739
 C    -4.134561     1.516983    -0.330158
 C    -3.828361     0.882481     0.897445
