# Supplementary material for: Autodesmotic reactions for general strain energy evaluation in polycyclic aromatic nanocarbons
Source: Commun Chem. 2025 Dec 16;9:41. doi: 10.1038/s42004-025-01848-w (PMC12824410; doi:10.1038/s42004-025-01848-w)
Supplement: Supplementary file 4 — Supplementary Data 1 [file 42004_2025_1848_MOESM4_ESM.zip › Coordinates/C60/C60_1760.xyz]

60
E(RB3LYP) =  -2286.38966984     A.U.
 C    -2.846623    -2.521389    -1.275899
 C    -3.647749    -1.443641    -0.664795
 C    -3.656814    -0.356731    -1.526950
 C    -2.861923    -0.698269    -2.722044
 C    -2.350536    -2.031341    -2.535763
 C    -2.002051    -3.055887    -0.299747
 C    -2.394902    -2.429592     0.968138
 C    -3.271059    -1.281118     0.686130
 C    -2.943888     0.003894     1.219637
 C    -2.953503     1.156096     0.305602
 C    -3.289546     0.925561    -1.064350
 C    -2.427645     1.470476    -2.125636
 C    -2.030912     0.382521    -3.027297
 C    -0.626579     0.194051    -3.344297
 C    -0.195690    -1.170880    -3.386787
 C    -1.015449    -2.255550    -2.832662
 C    -0.180037    -3.033486    -1.909286
 C    -0.597119    -3.306890    -0.566995
 C     0.379404    -3.152433     0.517746
 C    -0.153188    -2.903650     1.839715
 C    -1.522748    -2.391858     1.995614
 C    -1.493622    -1.215606     2.867917
 C    -2.069189     0.025764     2.407921
 C    -1.336715     1.203566     2.713455
 C    -1.346428     2.354490     1.800433
 C    -2.088567     2.317359     0.590102
 C    -1.529712     3.053676    -0.518706
 C    -1.563777     2.471538    -1.862317
 C    -0.198336     2.450374    -2.407431
 C     0.342531     1.225329    -2.955021
 C     1.699804     0.873951    -2.543399
 C     2.051934    -0.522081    -2.607171
 C     1.136546    -1.463917    -3.052821
 C     1.146323    -2.627793    -2.129516
 C     2.067623    -2.398510    -1.118506
 C     1.729542    -2.657748     0.258205
 C     2.468247    -1.883007     1.271523
 C     1.875292    -1.682189     2.557862
 C     0.599321    -2.246789     2.802961
 C    -0.237666    -1.235761     3.483622
 C     0.535937    -0.081209     3.673613
 C    -0.049576     1.160199     3.356437
 C     0.767678     2.222142     2.793149
 C    -0.065111     3.003625     1.893904
 C     0.504842     3.601053     0.752561
 C    -0.279066     3.670687    -0.408515
 C     0.552973     3.246739    -1.554819
 C     1.836644     2.892731    -1.071288
 C     2.438242     1.692164    -1.564640
 C     3.350091     1.040266    -0.655272
 C     3.406808    -0.422902    -0.569393
 C     2.786067    -1.170471    -1.505131
 C     3.365925    -0.839948     0.836228
 C     3.497596     0.344685     1.574830
 C     2.672175     0.649142     2.694651
 C     1.896941    -0.377159     3.219433
 C     2.106335     1.990232     2.486538
 C     2.656518     2.503863     1.223400
 C     1.866391     3.240278     0.349851
 C     3.487995     1.491353     0.665278
