# Supplementary material for: Autodesmotic reactions for general strain energy evaluation in polycyclic aromatic nanocarbons
Source: Commun Chem. 2025 Dec 16;9:41. doi: 10.1038/s42004-025-01848-w (PMC12824410; doi:10.1038/s42004-025-01848-w)
Supplement: Supplementary file 4 — Supplementary Data 1 [file 42004_2025_1848_MOESM4_ESM.zip › Coordinates/C60/C60_1774.xyz]

60
E(RB3LYP) =  -2286.41623428     A.U.
 C    -2.906118    -2.488312    -0.533349
 C    -3.745311    -1.366909    -0.227531
 C    -3.679182    -0.440467    -1.298896
 C    -2.703965    -0.988784    -2.256834
 C    -2.219286    -2.271524    -1.766119
 C    -2.190304    -2.847443     0.641036
 C    -2.428536    -1.805866     1.655073
 C    -3.483630    -0.960576     1.130110
 C    -3.484544     0.401715     1.425423
 C    -3.747130     1.333370     0.357864
 C    -3.680025     0.933846    -1.000935
 C    -2.705746     1.830808    -1.645502
 C    -1.796706     1.301197    -2.534565
 C    -1.795840    -0.137335    -2.846636
 C    -0.423211    -0.545135    -3.067323
 C     0.096963    -1.782662    -2.605682
 C    -0.850474    -2.663943    -1.897138
 C    -0.327844    -3.464026    -0.826884
 C    -0.952778    -3.413170     0.486790
 C     0.084185    -3.146537     1.474590
 C    -0.055882    -2.016680     2.348786
 C    -1.341048    -1.277416     2.391393
 C    -1.342068     0.170684     2.705328
 C    -2.430539     0.955201     2.253766
 C    -2.193960     2.323447     1.762089
 C    -2.909613     2.481881     0.544180
 C    -2.222776     2.795846    -0.667451
 C    -0.854593     3.209277    -0.623845
 C     0.093823     2.701600    -1.633372
 C    -0.424804     1.765635    -2.566171
 C     0.377023     0.662812    -3.056483
 C     1.725301     0.610691    -2.811329
 C     2.343953    -0.667309    -2.517108
 C     1.548655    -1.836606    -2.307834
 C     2.011970    -2.732858    -1.279379
 C     1.060328    -3.510179    -0.585047
 C     1.317085    -3.426669     0.844799
 C     2.457974    -2.627999     1.030531
 C     2.411831    -1.638962     2.021596
 C     1.151859    -1.317957     2.653656
 C     1.150850     0.102267     2.961446
 C    -0.057899     0.862897     2.972906
 C     0.080304     2.253616     2.645332
 C    -0.957306     2.904072     1.856319
 C    -0.332805     3.495217     0.681805
 C     1.055346     3.438684     0.921434
 C     2.007810     3.019976    -0.032148
 C     1.545487     2.629469    -1.339604
 C     2.342362     1.652960    -2.014088
 C     3.444877     1.028244    -1.358482
 C     3.445917    -0.368713    -1.661376
 C     3.682379    -1.107301    -0.460731
 C     3.007467    -2.302638    -0.289993
 C     3.794643    -0.135939     0.639373
 C     3.143217    -0.396782     1.840540
 C     2.410188     0.657937     2.519447
 C     2.454672     1.968659     2.027033
 C     1.312645     2.770987     2.188409
 C     3.004206     2.220089     0.690496
 C     3.680605     1.203611     0.040284
