# Supplementary material for: Autodesmotic reactions for general strain energy evaluation in polycyclic aromatic nanocarbons
Source: Commun Chem. 2025 Dec 16;9:41. doi: 10.1038/s42004-025-01848-w (PMC12824410; doi:10.1038/s42004-025-01848-w)
Supplement: Supplementary file 4 — Supplementary Data 1 [file 42004_2025_1848_MOESM4_ESM.zip › Coordinates/C60/C60_0495.xyz]

60
E(RB3LYP) =  -2286.26108197     A.U.
 C    -4.277758    -0.853921     0.716023
 C    -4.464407     0.562725     1.060251
 C    -4.337259     1.325476    -0.168327
 C    -4.455125     0.410483    -1.236062
 C    -4.341077    -0.989834    -0.661505
 C    -3.126768    -1.365401     1.420402
 C    -2.657423    -0.276664     2.252319
 C    -3.416766     0.906560     1.897319
 C    -2.632957     1.959077     1.270955
 C    -3.141071     2.133950    -0.085149
 C    -2.184321     2.184579    -1.173878
 C    -2.488960     1.396593    -2.339244
 C    -3.592166     0.480116    -2.305023
 C    -3.008629    -0.857091    -2.507028
 C    -3.326984    -1.689174    -1.380590
 C    -2.221284    -2.328207    -0.696723
 C    -2.138672    -2.158568     0.752906
 C    -0.838709    -2.258763     1.414221
 C    -0.480872    -1.317730     2.496185
 C    -1.323506    -0.147297     2.636696
 C    -0.684282     1.153772     2.544701
 C    -1.289462     2.081506     1.577031
 C    -0.401504     2.612794     0.546454
 C    -0.772416     2.445811    -0.861712
 C     0.288028     2.075690    -1.791762
 C    -0.062583     1.087762    -2.810912
 C    -1.394475     0.692291    -2.952617
 C    -1.725102    -0.732910    -3.006911
 C    -0.729096    -1.692520    -2.647599
 C    -0.973276    -2.502697    -1.441265
 C     0.178179    -2.916058    -0.735658
 C     0.222463    -2.841207     0.698833
 C     1.607747    -2.645795     1.092786
 C     1.898952    -1.967377     2.281232
 C     0.839740    -1.202282     2.922117
 C     1.411449     0.090992     3.285946
 C     0.699012     1.275596     2.866558
 C     1.449973     2.300775     2.174747
 C     0.930224     2.771971     0.906995
 C     1.996917     2.712308    -0.091586
 C     1.691589     2.189333    -1.403971
 C     2.673816     1.310602    -1.964327
 C     2.244566     0.269393    -2.848647
 C     0.900692     0.087462    -3.174463
 C     0.578413    -1.335741    -2.997239
 C     1.729798    -1.931587    -2.371089
 C     1.533964    -2.684097    -1.213485
 C     2.428590    -2.505172    -0.081387
 C     3.507166    -1.547644    -0.091813
 C     3.875284    -0.940147     1.175147
 C     3.085687    -1.210491     2.356119
 C     2.826307     0.005471     3.103614
 C     3.522859     1.027754     2.438098
 C     2.850047     2.163211     2.002904
 C     3.176710     2.388054     0.572179
 C     4.001522     1.302622     0.115528
 C     3.727006     0.741488    -1.133236
 C     3.624645    -0.715693    -1.265328
 C     2.792766    -0.970844    -2.380209
 C     4.192800     0.438694     1.240477
