# Supplementary material for: Autodesmotic reactions for general strain energy evaluation in polycyclic aromatic nanocarbons
Source: Commun Chem. 2025 Dec 16;9:41. doi: 10.1038/s42004-025-01848-w (PMC12824410; doi:10.1038/s42004-025-01848-w)
Supplement: Supplementary file 4 — Supplementary Data 1 [file 42004_2025_1848_MOESM4_ESM.zip › Coordinates/C60/C60_0898.xyz]

60
E(RB3LYP) =  -2286.32898751     A.U.
 C    -2.336229    -2.681580    -1.690671
 C    -3.335660    -2.774402    -0.677439
 C    -3.967226    -1.457626    -0.513916
 C    -3.439801    -0.606090    -1.495965
 C    -2.426744    -1.402710    -2.249155
 C    -1.038919    -3.057407    -1.102909
 C    -1.272402    -3.303711     0.290692
 C    -2.705762    -3.074178     0.518503
 C    -3.161336    -2.157994     1.555074
 C    -3.913486    -1.081559     0.872534
 C    -3.610381     0.243718     1.208532
 C    -3.260772     1.194365     0.174731
 C    -3.119743     0.759839    -1.180458
 C    -2.113216     1.385591    -1.968966
 C    -1.272484     0.607676    -2.894772
 C    -1.262279    -0.796794    -2.793478
 C     0.038947    -1.489180    -2.638732
 C     0.152479    -2.469847    -1.541159
 C     1.277028    -2.351826    -0.613841
 C     1.001574    -2.480347     0.809590
 C    -0.323632    -2.900950     1.251626
 C    -0.874246    -2.360996     2.494719
 C    -2.277084    -1.854217     2.551698
 C    -2.214479    -0.499470     3.109045
 C    -2.794750     0.547822     2.376841
 C    -1.996844     1.717976     2.083894
 C    -2.299590     2.121698     0.729220
 C    -1.314431     2.754925    -0.083667
 C    -1.294743     2.428659    -1.476708
 C    -0.030842     2.429011    -2.220760
 C    -0.065030     1.322856    -3.121152
 C     1.123390     0.607268    -3.400900
 C     1.178647    -0.807695    -3.016701
 C     2.470696    -1.039767    -2.372267
 C     2.493938    -1.684614    -1.081329
 C     3.408981    -1.140909    -0.107827
 C     2.935605    -0.996919     1.252167
 C     1.823202    -1.680338     1.729822
 C     1.182264    -1.085392     2.883688
 C    -0.116653    -1.501166     3.263895
 C    -0.914022    -0.327878     3.644607
 C    -0.127828     0.793830     3.386473
 C    -0.663904     1.871780     2.590969
 C     0.264886     2.613198     1.806898
 C    -0.060776     3.096231     0.517324
 C     1.177562     3.176353    -0.258059
 C     1.208093     2.859432    -1.647227
 C     2.447399     2.297214    -2.197320
 C     2.353525     1.178265    -3.100198
 C     3.256447     0.123217    -2.614573
 C     4.047361     0.679298    -1.613147
 C     4.187349     0.015746    -0.394170
 C     3.933212     0.993376     0.669253
 C     3.216174     0.383142     1.689994
 C     2.174243     1.106657     2.381511
 C     1.242839     0.323635     3.094377
 C     1.714031     2.333488     1.817209
 C     2.282478     2.822737     0.605230
 C     3.449273     2.212956     0.054889
 C     3.563669     2.063605    -1.347536
