# Supplementary material for: Autodesmotic reactions for general strain energy evaluation in polycyclic aromatic nanocarbons
Source: Commun Chem. 2025 Dec 16;9:41. doi: 10.1038/s42004-025-01848-w (PMC12824410; doi:10.1038/s42004-025-01848-w)
Supplement: Supplementary file 4 — Supplementary Data 1 [file 42004_2025_1848_MOESM4_ESM.zip › Coordinates/C60/C60_0126.xyz]

60
E(RB3LYP) =  -2286.18529141     A.U.
 C     3.175846    -2.378844    -1.770741
 C     4.319649    -1.488123    -1.510692
 C     4.567360    -1.503551    -0.106910
 C     3.711442    -2.407001     0.493334
 C     2.750512    -2.917620    -0.542197
 C     2.191920    -1.664601    -2.530797
 C     2.682362    -0.302998    -2.666255
 C     3.845735    -0.211095    -1.828033
 C     3.767066     0.661182    -0.628098
 C     4.188005    -0.157403     0.449284
 C     3.356006    -0.304275     1.573408
 C     3.131215    -1.762830     1.653129
 C     1.910494    -2.178001     2.052518
 C     1.022520    -2.976731     1.166236
 C     1.343630    -3.029528    -0.219278
 C     0.303138    -2.546491    -1.144005
 C     0.792227    -1.843327    -2.324387
 C    -0.025138    -0.830253    -2.886404
 C     0.503112     0.467642    -3.224871
 C     1.802424     0.771222    -2.740364
 C     1.890032     1.826371    -1.707047
 C     2.652306     1.516132    -0.477716
 C     1.954786     1.596770     0.807032
 C     2.248132     0.586590     1.796032
 C     1.144500     0.120954     2.629857
 C     1.057685    -1.295990     2.789403
 C    -0.212480    -1.932286     2.822521
 C    -0.280504    -2.781536     1.620836
 C    -1.383838    -2.546218     0.720036
 C    -1.056666    -2.275057    -0.675485
 C    -1.938906    -1.343469    -1.417533
 C    -1.403500    -0.664333    -2.536548
 C    -1.784799     0.699005    -2.881614
 C    -0.552018     1.416538    -3.167158
 C    -0.311074     2.650638    -2.523838
 C     0.835809     2.693401    -1.605556
 C     0.319792     3.097980    -0.283174
 C     0.690219     2.339448     0.894150
 C    -0.325694     2.037698     1.879681
 C    -0.095307     0.878385     2.763178
 C    -1.218009     0.208014     3.338451
 C    -1.295739    -1.250231     3.270434
 C    -2.574671    -1.594698     2.692382
 C    -2.565851    -2.023829     1.322198
 C    -3.452125    -1.106974     0.579867
 C    -3.104153    -0.708766    -0.754816
 C    -3.499258     0.611868    -1.142842
 C    -2.822214     1.332899    -2.210486
 C    -2.645649     2.704084    -1.803104
 C    -1.385328     3.283488    -1.867612
 C    -0.976121     3.556603    -0.464937
 C    -2.025795     3.212706     0.428578
 C    -1.723787     2.481964     1.635839
 C    -2.805067     1.712007     2.150882
 C    -2.555198     0.646613     3.072735
 C    -3.410227    -0.464091     2.799446
 C    -3.994507    -0.184643     1.517393
 C    -3.833513     1.207403     1.234816
 C    -3.806512     1.591709    -0.098141
 C    -3.094278     2.765480    -0.413020
