# Supplementary material for: Autodesmotic reactions for general strain energy evaluation in polycyclic aromatic nanocarbons
Source: Commun Chem. 2025 Dec 16;9:41. doi: 10.1038/s42004-025-01848-w (PMC12824410; doi:10.1038/s42004-025-01848-w)
Supplement: Supplementary file 4 — Supplementary Data 1 [file 42004_2025_1848_MOESM4_ESM.zip › Coordinates/C60/C60_0132.xyz]

60
E(RB3LYP) =  -2286.24254159     A.U.
 C    -4.230449    -1.153123     0.491207
 C    -4.739722    -0.138951     1.425614
 C    -4.749660     1.087960     0.726653
 C    -4.382969     0.832498    -0.622185
 C    -4.081751    -0.576812    -0.806969
 C    -3.130366    -1.886164     1.055481
 C    -2.886614    -1.239860     2.351673
 C    -3.700562    -0.044125     2.388990
 C    -3.035787     1.249317     2.329440
 C    -3.665309     1.923817     1.241385
 C    -2.841037     2.413845     0.176687
 C    -3.408207     1.801197    -1.049201
 C    -2.552571     1.428072    -2.035927
 C    -2.456045     0.037238    -2.497421
 C    -2.990366    -0.973093    -1.638432
 C    -2.033431    -1.985493    -1.153317
 C    -2.022521    -2.319565     0.271246
 C    -0.706704    -2.515855     0.934387
 C    -0.556554    -1.961814     2.224082
 C    -1.608131    -1.130459     2.788164
 C    -1.009088     0.169517     3.064228
 C    -1.620283     1.327009     2.498758
 C    -0.788444     2.108196     1.554575
 C    -1.432019     2.533089     0.305025
 C    -0.610359     2.508014    -0.927108
 C    -1.220119     1.994627    -2.101580
 C    -0.471778     1.181103    -3.001200
 C    -1.189041    -0.093967    -3.107101
 C    -0.436870    -1.261139    -2.934580
 C    -0.821527    -2.143328    -1.859875
 C     0.410682    -2.614104    -1.242623
 C     0.532667    -2.705871     0.165951
 C     1.856759    -2.454469     0.757972
 C     1.912863    -1.714172     2.018823
 C     0.682875    -1.380092     2.604833
 C     0.374145    -0.008854     2.986076
 C     1.231799     1.018137     2.519780
 C     0.644072     1.995399     1.606604
 C     1.489744     2.392250     0.459545
 C     0.838510     2.479578    -0.851091
 C     1.571936     2.003509    -1.980962
 C     0.901423     1.212024    -2.976716
 C     1.683066    -0.002915    -3.159303
 C     1.003401    -1.223233    -3.021820
 C     1.516765    -2.175723    -2.056169
 C     2.779767    -2.012628    -1.507608
 C     2.993686    -2.286417    -0.103819
 C     4.126205    -1.504640     0.302069
 C     4.163682    -0.776228     1.494761
 C     2.956259    -0.766752     2.269433
 C     2.576991     0.628223     2.421450
 C     3.476645     1.383753     1.600439
 C     2.879317     2.129135     0.497169
 C     3.629073     1.698249    -0.688226
 C     2.920691     1.488244    -1.864674
 C     2.973537     0.202870    -2.555112
 C     3.617669    -0.867934    -1.894483
 C     4.491332    -0.596397    -0.816879
 C     4.586916     0.694599    -0.259417
 C     4.555809     0.592710     1.181297
