# Supplementary material for: Autodesmotic reactions for general strain energy evaluation in polycyclic aromatic nanocarbons
Source: Commun Chem. 2025 Dec 16;9:41. doi: 10.1038/s42004-025-01848-w (PMC12824410; doi:10.1038/s42004-025-01848-w)
Supplement: Supplementary file 4 — Supplementary Data 1 [file 42004_2025_1848_MOESM4_ESM.zip › Coordinates/C60/C60_0654.xyz]

60
E(RB3LYP) =  -2286.28479203     A.U.
 C    -4.206150    -1.057000    -0.753759
 C    -3.731785    -2.257626    -1.485241
 C    -3.053684    -3.073277    -0.569437
 C    -3.375146    -2.589420     0.749369
 C    -4.089157    -1.293501     0.601695
 C    -3.608421     0.116507    -1.343619
 C    -2.887081    -0.374504    -2.519201
 C    -2.822479    -1.806921    -2.469265
 C    -1.529733    -2.395736    -2.244348
 C    -1.651001    -3.137075    -0.983348
 C    -0.617843    -3.019333    -0.043496
 C    -1.012548    -2.807588     1.382521
 C    -2.383837    -2.410927     1.681417
 C    -2.562993    -1.069028     2.302591
 C    -3.446551    -0.338304     1.441471
 C    -2.981790     0.930899     0.923286
 C    -3.001605     1.133937    -0.539399
 C    -1.940464     1.967960    -1.145937
 C    -1.456212     1.600468    -2.428862
 C    -1.778684     0.299175    -2.959760
 C    -0.530486    -0.386838    -3.178181
 C    -0.354324    -1.671671    -2.556773
 C     0.849877    -1.848718    -1.750937
 C     0.709353    -2.523885    -0.474895
 C     1.725875    -2.320844     0.548018
 C     1.330732    -2.295173     1.938681
 C    -0.061010    -2.364077     2.280093
 C    -0.356266    -1.258289     3.244288
 C    -1.526437    -0.454305     3.000302
 C    -1.327469     0.951228     2.800684
 C    -1.977967     1.581533     1.692187
 C    -1.032932     2.514566     1.109376
 C    -1.009184     2.738553    -0.288298
 C     0.228789     3.218688    -0.803879
 C     0.657228     2.815905    -2.148212
 C    -0.102810     1.860471    -2.813654
 C     0.501153     0.593080    -3.164519
 C     1.835492     0.280802    -2.780077
 C     2.008084    -0.977412    -2.014042
 C     3.081113    -1.027533    -1.089964
 C     2.900895    -1.610567     0.214661
 C     3.536865    -0.705685     1.193184
 C     2.871018    -0.432295     2.405633
 C     1.911094    -1.352853     2.821711
 C     0.845096    -0.655490     3.542568
 C     1.072568     0.754597     3.336494
 C    -0.010181     1.538406     2.939319
 C     0.170608     2.520551     1.897830
 C     1.449351     2.802779     1.329878
 C     1.415480     3.337258     0.008414
 C     2.545541     3.116608    -0.869116
 C     2.041878     2.681917    -2.175855
 C     2.665847     1.421542    -2.494980
 C     3.754931     1.297906    -1.575200
 C     3.954428     0.115499    -0.924328
 C     4.092887     0.372095     0.520735
 C     3.671704     1.716415     0.776208
 C     2.613587     1.967088     1.745525
 C     2.361458     0.919057     2.670562
 C     3.623303     2.350388    -0.510121
