# Supplementary material for: Autodesmotic reactions for general strain energy evaluation in polycyclic aromatic nanocarbons
Source: Commun Chem. 2025 Dec 16;9:41. doi: 10.1038/s42004-025-01848-w (PMC12824410; doi:10.1038/s42004-025-01848-w)
Supplement: Supplementary file 4 — Supplementary Data 1 [file 42004_2025_1848_MOESM4_ESM.zip › Coordinates/C60/C60_1562.xyz]

60
E(RB3LYP) =  -2286.31807201     A.U.
 C    -2.854921    -2.470216    -0.455733
 C    -3.890616    -1.482904    -0.136009
 C    -4.007317    -0.651183    -1.233047
 C    -3.176203    -1.172023    -2.311943
 C    -2.377864    -2.239845    -1.792575
 C    -1.957933    -2.479982     0.605284
 C    -2.480755    -1.622723     1.696944
 C    -3.641951    -0.941210     1.166373
 C    -3.728208     0.461628     1.333530
 C    -3.614690     1.326734     0.143817
 C    -3.726870     0.770642    -1.113689
 C    -2.753578     1.119335    -2.133874
 C    -2.532610    -0.088155    -2.935736
 C    -1.289235    -0.319426    -3.527588
 C    -0.497134    -1.474919    -3.127035
 C    -0.969037    -2.303803    -2.070719
 C    -0.032447    -2.616927    -0.971810
 C    -0.540512    -2.614978     0.386781
 C     0.319989    -2.289043     1.517277
 C    -0.191220    -1.436311     2.627496
 C    -1.603540    -1.012827     2.614693
 C    -1.941931     0.330869     3.030134
 C    -2.936776     1.043062     2.336513
 C    -2.288104     2.244942     1.801538
 C    -2.546372     2.301652     0.423423
 C    -1.459214     2.515750    -0.495033
 C    -1.648984     1.980967    -1.845002
 C    -0.484720     1.839737    -2.672445
 C    -0.391658     0.764909    -3.600845
 C     0.951533     0.270553    -3.590425
 C     0.900245    -1.098036    -3.213880
 C     1.874492    -1.621890    -2.320110
 C     1.401390    -2.426281    -1.182063
 C     2.240706    -2.513998    -0.038585
 C     1.701957    -2.375445     1.300957
 C     2.658522    -1.606173     2.106184
 C     2.150249    -0.659551     3.022639
 C     0.732216    -0.625641     3.315729
 C     0.387979     0.788367     3.557650
 C    -0.855489     1.264397     3.274391
 C    -1.000149     2.369515     2.329928
 C     0.103760     2.714091     1.475610
 C    -0.104565     2.734674     0.035786
 C     1.073078     2.485619    -0.825915
 C     0.843359     2.110912    -2.161889
 C     1.754769     1.173481    -2.850059
 C     2.854185     0.663953    -2.223802
 C     3.026383    -0.782649    -2.121775
 C     3.870340    -0.978491    -1.012210
 C     3.532420    -1.880212    -0.023495
 C     3.741008    -1.252301     1.287536
 C     4.066203     0.135053     1.071925
 C     3.393327     1.117296     1.827767
 C     2.629151     0.681886     2.937288
 C     1.506812     1.564316     3.140016
 C     1.399199     2.401405     2.011027
 C     2.560181     2.125256     1.158148
 C     2.407756     2.144485    -0.234652
 C     3.317293     1.266735    -0.978306
 C     4.126102     0.324922    -0.336134
