# Supplementary material for: Autodesmotic reactions for general strain energy evaluation in polycyclic aromatic nanocarbons
Source: Commun Chem. 2025 Dec 16;9:41. doi: 10.1038/s42004-025-01848-w (PMC12824410; doi:10.1038/s42004-025-01848-w)
Supplement: Supplementary file 4 — Supplementary Data 1 [file 42004_2025_1848_MOESM4_ESM.zip › Coordinates/C60/C60_1210.xyz]

60
E(RB3LYP) =  -2286.27959617     A.U.
 C    -3.976887    -1.398619    -0.714158
 C    -3.372591    -2.559842    -1.395366
 C    -2.867250    -3.381474    -0.403828
 C    -2.933701    -2.640429     0.896658
 C    -3.475188    -1.363571     0.657627
 C    -3.770707    -0.310867    -1.505317
 C    -2.885658    -0.701962    -2.643105
 C    -2.510839    -2.068064    -2.451757
 C    -1.102854    -2.374731    -2.452726
 C    -0.685188    -3.418249    -1.541805
 C    -1.577441    -3.886454    -0.527578
 C    -0.900935    -3.710545     0.764814
 C    -1.699048    -2.802808     1.554438
 C    -1.053898    -1.685927     2.164409
 C    -1.649239    -0.351836     2.041300
 C    -2.798050    -0.177007     1.167850
 C    -2.860035     1.055987     0.367017
 C    -3.310080     0.920633    -0.986458
 C    -2.465924     1.455780    -2.037920
 C    -1.994515     0.332826    -2.859650
 C    -0.561911     0.111220    -2.936920
 C    -0.132447    -1.268779    -2.739052
 C     1.205700    -1.418624    -2.294230
 C     1.562291    -2.467475    -1.353394
 C     0.616649    -3.344636    -0.907463
 C     0.446513    -3.474462     0.552441
 C     1.165134    -2.625143     1.433744
 C     0.381275    -1.805754     2.341048
 C     1.032932    -0.724107     2.980972
 C     0.394124     0.588917     3.068796
 C    -0.838887     0.822515     2.421779
 C    -1.057794     2.137083     1.788383
 C    -1.988142     2.192072     0.660731
 C    -1.658621     3.062877    -0.432411
 C    -1.658344     2.486404    -1.770799
 C    -0.286722     2.505750    -2.281834
 C     0.327207     1.238440    -2.643349
 C     1.687074     1.033657    -2.162735
 C     2.090143    -0.319511    -2.035867
 C     3.037135    -0.729121    -1.004581
 C     2.581228    -1.967070    -0.456717
 C     2.449745    -2.108104     0.964511
 C     3.126658    -1.155914     1.773185
 C     2.420961    -0.565896     2.890076
 C     2.724978     0.848053     2.959212
 C     1.475578     1.564625     3.072623
 C     1.316419     2.748356     2.380652
 C     0.008823     3.100437     1.847873
 C     0.259924     3.959443     0.728715
 C    -0.511609     3.867414    -0.399094
 C     0.378814     3.459044    -1.527497
 C     1.691377     3.280920    -1.007654
 C     2.383851     2.050777    -1.310089
 C     3.330601     1.630314    -0.334118
 C     3.666788     0.213531    -0.186945
 C     3.865834    -0.096239     1.178204
 C     3.617494     1.139046     1.926406
 C     3.338635     2.194710     1.011571
 C     2.334743     3.124933     1.371849
 C     1.665879     3.777450     0.337530
