# Supplementary material for: Autodesmotic reactions for general strain energy evaluation in polycyclic aromatic nanocarbons
Source: Commun Chem. 2025 Dec 16;9:41. doi: 10.1038/s42004-025-01848-w (PMC12824410; doi:10.1038/s42004-025-01848-w)
Supplement: Supplementary file 4 — Supplementary Data 1 [file 42004_2025_1848_MOESM4_ESM.zip › Coordinates/C60/C60_1589.xyz]

60
E(RB3LYP) =  -2286.36460924     A.U.
 C    -3.110507    -2.376623    -0.994147
 C    -3.976480    -1.366715    -0.401222
 C    -3.978684    -0.248614    -1.244540
 C    -3.124124    -0.529883    -2.382153
 C    -2.629824    -1.879849    -2.251047
 C    -2.187336    -2.782751    -0.009595
 C    -2.495829    -2.069107     1.239270
 C    -3.651240    -1.225649     0.982411
 C    -3.677631     0.067676     1.537330
 C    -3.622648     1.240051     0.638528
 C    -3.638156     1.049096    -0.730264
 C    -2.520431     1.566406    -1.546044
 C    -2.211417     0.530347    -2.535334
 C    -0.847092     0.293372    -2.942216
 C    -0.465129    -1.066151    -3.129208
 C    -1.312265    -2.124924    -2.590086
 C    -0.466336    -2.910631    -1.721114
 C    -0.834735    -3.075695    -0.348186
 C     0.214240    -2.889523     0.663993
 C    -0.057359    -2.061276     1.828756
 C    -1.439929    -1.651125     2.094480
 C    -1.655735    -0.444689     2.853534
 C    -2.789452     0.348177     2.586815
 C    -2.307926     1.730786     2.462071
 C    -2.683739     2.207059     1.194188
 C    -1.683174     2.851393     0.374735
 C    -1.530843     2.412731    -1.036946
 C    -0.180172     2.369608    -1.662956
 C     0.168580     1.272622    -2.574603
 C     1.536895     0.866547    -2.665685
 C     1.897625    -0.523556    -2.822758
 C     0.898549    -1.473794    -2.966224
 C     0.898976    -2.639497    -2.094685
 C     1.914997    -2.824745    -1.190430
 C     1.563382    -3.024689     0.221445
 C     2.613712    -2.498211     0.983890
 C     2.366412    -1.580360     2.031285
 C     1.039648    -1.276892     2.414176
 C     0.789063     0.097279     2.910192
 C    -0.534219     0.455158     3.166063
 C    -0.988516     1.817121     2.941863
 C    -0.147359     2.743428     2.338001
 C    -0.534930     3.301646     1.061311
 C     0.687394     3.511940     0.342141
 C     0.882096     3.019603    -0.991685
 C     2.256894     2.544713    -1.058780
 C     2.579743     1.481027    -1.875784
 C     3.530013     0.455578    -1.440529
 C     3.077935    -0.801436    -2.012066
 C     3.113077    -1.987936    -1.248110
 C     3.624058    -1.916720     0.083227
 C     4.079741    -0.729124     0.627035
 C     3.360612    -0.512362     1.881320
 C     3.018794     0.820965     1.999804
 C     1.758574     1.184423     2.607094
 C     1.268510     2.477740     2.293082
 C     1.798817     3.172640     1.140473
 C     2.798560     2.588898     0.305815
 C     3.523329     1.519342     0.784253
 C     4.022991     0.495157    -0.122182
