# Supplementary material for: Autodesmotic reactions for general strain energy evaluation in polycyclic aromatic nanocarbons
Source: Commun Chem. 2025 Dec 16;9:41. doi: 10.1038/s42004-025-01848-w (PMC12824410; doi:10.1038/s42004-025-01848-w)
Supplement: Supplementary file 4 — Supplementary Data 1 [file 42004_2025_1848_MOESM4_ESM.zip › Coordinates/C60/C60_0697.xyz]

60
E(RB3LYP) =  -2286.34283417     A.U.
 C     4.045393    -1.311626     0.511581
 C     4.519394    -0.046923    -0.014795
 C     4.070428     0.968011     0.917706
 C     3.648279     0.343757     2.097734
 C     3.632176    -1.124452     1.836167
 C     3.095661    -1.897746    -0.410005
 C     3.027396    -0.993873    -1.539724
 C     3.814247     0.172623    -1.203733
 C     3.053578     1.399797    -1.113185
 C     3.136897     1.856454     0.258855
 C     1.943054     2.301944     0.896529
 C     1.598592     1.749817     2.208018
 C     2.430695     0.687896     2.707845
 C     1.770957    -0.566679     3.071466
 C     2.405321    -1.632242     2.294590
 C     1.552724    -2.438376     1.461922
 C     1.890264    -2.510631     0.039110
 C     0.810799    -2.641732    -0.952216
 C     0.850618    -1.869788    -2.197122
 C     1.882684    -0.866557    -2.346720
 C     1.512586     0.481367    -2.794736
 C     1.909489     1.583436    -1.910155
 C     0.898416     2.494975    -1.419419
 C     0.870380     2.790277     0.015643
 C    -0.387774     3.074005     0.599512
 C    -0.721466     2.578399     1.913901
 C     0.204411     1.755718     2.633490
 C    -0.350727     0.610263     3.283245
 C     0.436110    -0.600693     3.344179
 C    -0.376066    -1.699082     2.871735
 C     0.157101    -2.561161     1.864293
 C    -0.783309    -3.064747     0.908311
 C    -0.455261    -3.083058    -0.497615
 C    -1.691546    -2.804607    -1.238979
 C    -1.665004    -2.052690    -2.388213
 C    -0.365039    -1.670180    -2.940523
 C    -0.556923    -0.499631    -3.670267
 C     0.314975     0.621532    -3.508019
 C    -0.532289     1.747972    -3.269652
 C    -0.318325     2.590446    -2.181511
 C    -1.611985     2.786242    -1.526150
 C    -1.626839     3.095193    -0.187775
 C    -2.664072     2.539106     0.604383
 C    -2.113415     2.270948     1.918057
 C    -2.609531     1.041464     2.376713
 C    -1.721226     0.204242     3.072168
 C    -1.736849    -1.216154     2.819150
 C    -2.640003    -1.742394     1.880477
 C    -2.168413    -2.748122     1.023665
 C    -2.719750    -2.534334    -0.299624
 C    -3.470744    -1.342581    -0.329570
 C    -3.367290    -0.453294    -1.460657
 C    -2.609316    -0.960041    -2.578716
 C    -1.957849    -0.059230    -3.468308
 C    -1.942972     1.294900    -3.226992
 C    -2.578620     1.846793    -2.078639
 C    -3.351130     1.001258    -1.201376
 C    -3.440141     1.447286     0.167600
 C    -3.467072     0.502783     1.298436
 C    -3.481680    -0.846284     1.057916
