# Supplementary material for: Autodesmotic reactions for general strain energy evaluation in polycyclic aromatic nanocarbons
Source: Commun Chem. 2025 Dec 16;9:41. doi: 10.1038/s42004-025-01848-w (PMC12824410; doi:10.1038/s42004-025-01848-w)
Supplement: Supplementary file 4 — Supplementary Data 1 [file 42004_2025_1848_MOESM4_ESM.zip › Coordinates/C60/C60_0734.xyz]

60
E(RB3LYP) =  -2286.29875640     A.U.
 C    -2.795349    -2.540217    -1.829513
 C    -3.572847    -2.629593    -0.648964
 C    -4.162510    -1.365067    -0.357154
 C    -3.789963    -0.458250    -1.421846
 C    -2.840223    -1.172279    -2.286702
 C    -1.522112    -3.127113    -1.534799
 C    -1.435359    -3.337750    -0.082176
 C    -2.729454    -3.020419     0.439610
 C    -2.869230    -2.041826     1.479172
 C    -3.855997    -1.034175     1.001473
 C    -3.670222     0.310804     1.317532
 C    -3.684857     1.275190     0.266101
 C    -3.517364     0.863968    -1.089437
 C    -2.316515     1.556316    -1.603214
 C    -1.371405     0.894486    -2.403645
 C    -1.647480    -0.524844    -2.746520
 C    -0.500816    -1.356277    -2.898913
 C    -0.423463    -2.615136    -2.166242
 C     0.867296    -2.657490    -1.539221
 C     0.992596    -2.783161    -0.137102
 C    -0.257252    -2.979567     0.623438
 C    -0.429397    -2.269696     1.887315
 C    -1.737067    -1.640577     2.206699
 C    -1.715687    -0.259476     2.757248
 C    -2.612892     0.700053     2.241951
 C    -2.077722     1.983920     1.815415
 C    -2.677169     2.252610     0.566127
 C    -1.869279     2.481558    -0.576991
 C    -0.519155     2.849990    -0.434185
 C     0.365624     2.533878    -1.546308
 C     0.006037     1.431846    -2.430401
 C     1.086134     0.584287    -2.923619
 C     0.808217    -0.817362    -2.966642
 C     1.695587    -1.730974    -2.259702
 C     2.902902    -1.297719    -1.756381
 C     3.157882    -1.481245    -0.319925
 C     2.164292    -2.133714     0.486039
 C     2.028636    -1.666029     1.807123
 C     0.723504    -1.731348     2.497224
 C     0.647993    -0.610361     3.350671
 C    -0.486766     0.248053     3.270193
 C    -0.009917     1.581174     2.981371
 C    -0.722744     2.355112     2.029470
 C     0.017377     2.982809     0.927984
 C     1.424231     3.105208     1.058421
 C     2.232168     3.239855    -0.071292
 C     1.747383     2.877704    -1.383330
 C     2.773962     2.156459    -2.042302
 C     2.462042     0.938772    -2.678285
 C     3.408875    -0.060494    -2.185505
 C     4.100475     0.510372    -1.070361
 C     3.874183    -0.312917     0.113376
 C     3.543382     0.308628     1.370366
 C     2.720622    -0.473848     2.247576
 C     1.828126     0.171262     3.152680
 C     1.444282     1.526588     2.949868
 C     2.166168     2.285423     2.043971
 C     3.338364     1.750655     1.386265
 C     3.456780     2.484271     0.157656
 C     3.835095     1.887674    -1.041656
