# Supplementary material for: Autodesmotic reactions for general strain energy evaluation in polycyclic aromatic nanocarbons
Source: Commun Chem. 2025 Dec 16;9:41. doi: 10.1038/s42004-025-01848-w (PMC12824410; doi:10.1038/s42004-025-01848-w)
Supplement: Supplementary file 4 — Supplementary Data 1 [file 42004_2025_1848_MOESM4_ESM.zip › Coordinates/C60/C60_0052.xyz]

60
E(RB3LYP) =  -2286.15604253     A.U.
 C     4.996055    -0.050966    -0.825334
 C     5.148590    -1.278048    -0.009514
 C     4.393786    -2.239692    -0.645874
 C     3.803875    -1.749290    -1.889093
 C     4.165816    -0.353286    -2.004805
 C     4.547034     0.949985     0.024514
 C     4.216682     0.314838     1.337391
 C     4.488619    -1.045736     1.275356
 C     3.311568    -1.947096     1.372011
 C     3.319162    -2.745936     0.191833
 C     2.141431    -2.790383    -0.612072
 C     2.452252    -2.153076    -1.922163
 C     1.456103    -1.296780    -2.462439
 C     1.846135     0.036714    -2.780426
 C     3.143469     0.538772    -2.364778
 C     2.851315     1.732341    -1.561992
 C     3.455694     1.819904    -0.303379
 C     2.547508     1.871892     0.843899
 C     2.960783     0.828100     1.752808
 C     1.931354    -0.056323     2.201140
 C     2.057504    -1.471300     1.859141
 C     0.835035    -2.058772     1.315274
 C     0.890256    -2.589311    -0.028796
 C    -0.244828    -2.239123    -0.891306
 C     0.066304    -1.522276    -2.084748
 C    -0.934576    -0.567211    -2.505707
 C    -0.512133     0.817623    -2.564322
 C     0.866167     1.067855    -2.568159
 C     1.444699     2.037462    -1.689005
 C     0.626861     2.451852    -0.600877
 C     1.189705     2.233466     0.719937
 C     0.274165     1.745498     1.720185
 C     0.633494     0.498446     2.339429
 C    -0.461959    -0.412182     2.572673
 C    -0.432657    -1.628250     1.818310
 C    -1.685947    -2.024990     1.150650
 C    -1.568904    -2.189101    -0.304282
 C    -2.632856    -1.728442    -1.102627
 C    -2.276499    -0.851352    -2.198645
 C    -3.229988     0.193332    -2.205853
 C    -2.774976     1.528185    -1.971883
 C    -1.375528     1.786711    -1.922329
 C    -0.817678     2.460459    -0.766870
 C    -1.663168     2.628326     0.405854
 C    -1.112746     2.154110     1.669158
 C    -1.995344     1.510447     2.592023
 C    -1.689818     0.149675     2.929827
 C    -2.901748    -0.621606     2.777511
 C    -2.909808    -1.593714     1.685935
 C    -4.080739    -1.254533     0.854031
 C    -3.910076    -1.268077    -0.547303
 C    -4.339202    -0.129115    -1.322150
 C    -4.707536     1.058000    -0.652594
 C    -3.626778     2.043331    -0.962942
 C    -3.104139     2.567574     0.237278
 C    -3.970211     2.081378     1.298013
 C    -3.439957     1.573585     2.464012
 C    -3.996872     0.228942     2.666872
 C    -4.742254    -0.122000     1.478446
 C    -4.922499     1.069162     0.718754
