# Supplementary material for: Autodesmotic reactions for general strain energy evaluation in polycyclic aromatic nanocarbons
Source: Commun Chem. 2025 Dec 16;9:41. doi: 10.1038/s42004-025-01848-w (PMC12824410; doi:10.1038/s42004-025-01848-w)
Supplement: Supplementary file 4 — Supplementary Data 1 [file 42004_2025_1848_MOESM4_ESM.zip › Coordinates/C60/C60_0046.xyz]

60
E(RB3LYP) =  -2286.18373321     A.U.
 C    -4.630947    -1.168665     0.701041
 C    -4.999516     0.007850     1.528688
 C    -4.891389     1.088201     0.707461
 C    -4.541426     0.674104    -0.660077
 C    -4.292616    -0.735836    -0.667170
 C    -3.673705    -1.865917     1.398274
 C    -3.261904    -1.044496     2.602386
 C    -3.948168     0.155316     2.560680
 C    -3.166886     1.366984     2.295959
 C    -3.815931     1.979641     1.157704
 C    -3.061737     2.359795     0.040259
 C    -3.569305     1.578334    -1.139947
 C    -2.629166     1.098943    -2.029591
 C    -2.427115    -0.317525    -2.197614
 C    -3.094826    -1.225356    -1.315378
 C    -2.184395    -2.137934    -0.605557
 C    -2.472688    -2.337684     0.791863
 C    -1.407060    -2.124601     1.741786
 C    -1.860220    -1.091636     2.663213
 C    -1.055938     0.089579     2.692123
 C    -1.739494     1.338751     2.326360
 C    -0.993921     2.167492     1.375190
 C    -1.666499     2.572128     0.155644
 C    -0.879976     2.562610    -1.079431
 C    -1.345548     1.749169    -2.154620
 C    -0.431072     0.835795    -2.742105
 C    -1.053775    -0.475189    -2.591469
 C    -0.238967    -1.531042    -2.140018
 C    -0.796569    -2.259531    -0.995180
 C     0.187054    -2.616736     0.012297
 C    -0.089898    -2.220310     1.376950
 C     0.884264    -1.366141     2.035160
 C     0.350384    -0.082402     2.452481
 C     1.160697     1.077474     2.131408
 C     0.453845     2.129397     1.392141
 C     1.172204     2.706759     0.305394
 C     0.502120     2.729450    -0.982110
 C     1.418075     2.138800    -1.909921
 C     0.970237     1.006122    -2.657146
 C     1.828278    -0.171166    -2.726056
 C     1.199385    -1.447373    -2.367197
 C     2.020447    -2.368647    -1.642553
 C     1.524101    -2.715719    -0.331163
 C     2.595665    -2.474809     0.643518
 C     2.262828    -1.542851     1.715995
 C     3.158246    -0.433967     1.924326
 C     2.538492     0.901021     1.953751
 C     3.305777     1.720156     1.032539
 C     2.562307     2.468094     0.090501
 C     2.731889     2.149549    -1.320993
 C     3.668836     1.206731    -1.729150
 C     3.222980     0.021937    -2.464360
 C     4.060361    -1.063686    -1.998358
 C     3.413029    -2.214798    -1.514912
 C     3.786812    -2.340246    -0.081581
 C     4.717164    -1.303245     0.203218
 C     4.383082    -0.349843     1.221716
 C     4.439668     0.979739     0.612717
 C     4.683530     0.765088    -0.776591
 C     5.018901    -0.597660    -1.022497
