# Supplementary material for: Autodesmotic reactions for general strain energy evaluation in polycyclic aromatic nanocarbons
Source: Commun Chem. 2025 Dec 16;9:41. doi: 10.1038/s42004-025-01848-w (PMC12824410; doi:10.1038/s42004-025-01848-w)
Supplement: Supplementary file 4 — Supplementary Data 1 [file 42004_2025_1848_MOESM4_ESM.zip › Coordinates/C60/C60_1358.xyz]

60
E(RB3LYP) =  -2286.37505524     A.U.
 C     0.329138    -1.725893    -3.781691
 C     1.734486    -1.292247    -3.576423
 C     2.268731    -2.120856    -2.635355
 C     1.226080    -3.065514    -2.175087
 C    -0.015726    -2.666481    -2.734065
 C    -0.409039    -0.593977    -3.948248
 C     0.472016     0.594357    -3.800386
 C     1.745875     0.135965    -3.367362
 C     2.298011     0.692618    -2.155852
 C     2.976175    -0.211568    -1.207505
 C     2.945099    -1.622152    -1.480587
 C     2.633002    -2.542144    -0.416323
 C     1.416655    -3.276520    -0.810518
 C     0.282164    -3.299491     0.066901
 C    -0.999854    -2.830874    -0.457991
 C    -1.132494    -2.404089    -1.853133
 C    -2.001852    -1.249489    -2.156348
 C    -1.599074    -0.357098    -3.204224
 C    -1.620487     1.073385    -2.965565
 C    -0.250580     1.578558    -3.135965
 C     0.347712     2.349001    -2.087630
 C     1.665694     1.912585    -1.634859
 C     2.068804     2.351967    -0.335568
 C     2.706901     1.490945     0.587986
 C     3.092878     0.177072     0.211919
 C     3.063220    -0.802751     1.243928
 C     2.785380    -2.167390     0.899571
 C     1.854081    -2.676062     1.857435
 C     0.587808    -3.130684     1.468935
 C    -0.367847    -2.539327     2.406651
 C    -1.602656    -2.173337     1.929958
 C    -1.926277    -2.294362     0.505706
 C    -2.853216    -1.269201     0.188349
 C    -2.854134    -0.670287    -1.111919
 C    -3.196045     0.719604    -1.165937
 C    -2.426908     1.603007    -2.010082
 C    -1.962147     2.730219    -1.208709
 C    -0.575118     3.044915    -1.172100
 C    -0.077541     3.511075     0.103517
 C     1.245706     3.250877     0.431652
 C     1.355749     2.926988     1.838917
 C     2.177982     1.805167     1.943219
 C     1.848092     0.748580     2.852282
 C     2.397081    -0.535572     2.538263
 C     1.705510    -1.699309     2.919125
 C     0.345205    -1.649145     3.324751
 C    -0.211292    -0.412912     3.666687
 C    -1.578701    -0.116580     3.308100
 C    -2.269754    -0.994254     2.455341
 C    -3.100385    -0.477936     1.408106
 C    -3.339761     0.893447     1.333654
 C    -3.436045     1.460622     0.029251
 C    -2.726632     2.697306    -0.003530
 C    -2.161413     2.926024     1.291836
 C    -0.863989     3.409171     1.356873
 C     0.038364     2.944356     2.400163
 C    -0.353310     1.891850     3.241265
 C     0.567463     0.804605     3.510362
 C    -1.687677     1.320193     3.105540
 C    -2.581110     1.823042     2.166721
