# Supplementary material for: Autodesmotic reactions for general strain energy evaluation in polycyclic aromatic nanocarbons
Source: Commun Chem. 2025 Dec 16;9:41. doi: 10.1038/s42004-025-01848-w (PMC12824410; doi:10.1038/s42004-025-01848-w)
Supplement: Supplementary file 4 — Supplementary Data 1 [file 42004_2025_1848_MOESM4_ESM.zip › Coordinates/C60/C60_0720.xyz]

60
E(RB3LYP) =  -2286.24565604     A.U.
 C    -3.903159    -1.225672    -0.794506
 C    -3.457067    -2.463318    -1.383261
 C    -2.918848    -3.306057    -0.365738
 C    -3.175671    -2.699432     0.913260
 C    -3.781913    -1.368252     0.625156
 C    -3.258795    -0.144779    -1.468816
 C    -2.396114    -0.764558    -2.488691
 C    -2.467268    -2.184679    -2.345359
 C    -1.259371    -2.912691    -1.971213
 C    -1.568312    -3.652179    -0.747962
 C    -0.588545    -3.721441     0.246398
 C    -0.959478    -3.463654     1.600945
 C    -2.193471    -2.802191     1.909615
 C    -1.843558    -1.635301     2.733410
 C    -2.457588    -0.416157     2.489396
 C    -3.358272    -0.263496     1.346361
 C    -2.942568     0.946026     0.668787
 C    -2.748664     0.978636    -0.747231
 C    -1.613865     1.753394    -1.283431
 C    -0.964858     1.239938    -2.472301
 C    -1.192742    -0.168474    -2.829619
 C    -0.014745    -1.036182    -2.893972
 C    -0.020796    -2.292378    -2.152581
 C     1.051384    -2.441789    -1.136701
 C     0.731289    -3.122373     0.035838
 C     1.183775    -2.561438     1.304897
 C     0.113703    -2.746746     2.220053
 C    -0.392718    -1.642646     2.964531
 C     0.373773    -0.477655     3.089907
 C    -0.360528     0.789650     3.109923
 C    -1.693443     0.788514     2.624112
 C    -2.019364     1.643788     1.510180
 C    -1.104669     2.605159     1.005609
 C    -0.868556     2.674032    -0.434554
 C     0.430782     3.198455    -0.876718
 C     0.945470     2.785968    -2.128280
 C     0.253111     1.794903    -2.900075
 C     1.276230     0.927142    -3.454473
 C     1.217076    -0.442348    -3.134902
 C     2.404481    -0.742111    -2.276575
 C     2.169358    -1.488181    -1.093473
 C     2.674124    -0.963496     0.173788
 C     1.996328    -1.414771     1.385888
 C     1.715002    -0.459197     2.466602
 C     2.423254     0.746183     2.454212
 C     1.768463     1.985398     2.916431
 C     0.334023     1.991367     2.920358
 C    -0.066971     2.954950     1.915071
 C     1.136379     3.610627     1.474539
 C     1.424284     3.618178     0.111637
 C     2.828549     3.098793    -0.015386
 C     3.212116     2.410330    -1.139758
 C     2.400840     2.558233    -2.322533
 C     2.566210     1.436640    -3.112374
 C     3.203241     0.414646    -2.264984
 C     3.624628     1.000610    -1.042173
 C     3.395940     0.305761     0.192289
 C     3.293164     1.116729     1.375550
 C     3.166069     2.560093     1.253044
 C     2.278868     3.089498     2.239853
