# Supplementary material for: Autodesmotic reactions for general strain energy evaluation in polycyclic aromatic nanocarbons
Source: Commun Chem. 2025 Dec 16;9:41. doi: 10.1038/s42004-025-01848-w (PMC12824410; doi:10.1038/s42004-025-01848-w)
Supplement: Supplementary file 4 — Supplementary Data 1 [file 42004_2025_1848_MOESM4_ESM.zip › Coordinates/C60/C60_0708.xyz]

60
E(RB3LYP) =  -2286.26705045     A.U.
 C    -3.771519    -1.021424     0.756415
 C    -4.160322     0.209369     1.452908
 C    -4.261277     1.240650     0.464347
 C    -4.193436     0.638028    -0.828952
 C    -3.743343    -0.775747    -0.633126
 C    -2.646972    -1.589981     1.398668
 C    -2.236200    -0.647318     2.439533
 C    -3.109622     0.510586     2.303434
 C    -2.540862     1.810191     1.919177
 C    -3.324830     2.294594     0.792680
 C    -2.661918     2.939095    -0.266448
 C    -3.007969     2.631149    -1.606656
 C    -3.661134     1.385793    -1.890220
 C    -2.853912     0.696248    -2.869746
 C    -2.306901    -0.569639    -2.608792
 C    -2.668206    -1.326366    -1.421580
 C    -1.645093    -2.137957    -0.786589
 C    -1.628064    -2.227777     0.659274
 C    -0.378401    -2.445760     1.374666
 C     0.024307    -1.564449     2.436185
 C    -0.901363    -0.470101     2.737717
 C    -0.381656     0.911341     2.688946
 C    -1.153539     1.952897     1.976527
 C    -0.452468     2.688310     0.901402
 C    -1.204734     3.114652    -0.205068
 C    -0.648668     2.963996    -1.534116
 C    -1.776849     2.662960    -2.392625
 C    -1.733353     1.565245    -3.228977
 C    -0.536787     0.796217    -3.305634
 C    -0.906106    -0.567283    -3.052226
 C     0.030765    -1.487914    -2.573207
 C    -0.357030    -2.384178    -1.475458
 C     0.671955    -3.022461    -0.789001
 C     0.642019    -3.144523     0.673028
 C     1.939300    -3.205960     1.172640
 C     2.392275    -2.346948     2.235336
 C     1.432185    -1.422878     2.788069
 C     1.883954    -0.071230     3.037071
 C     0.978605     1.049762     2.742184
 C     1.681507     1.965611     1.836959
 C     0.965063     2.484164     0.705465
 C     1.523967     2.264185    -0.602011
 C     0.605231     2.340971    -1.734869
 C     0.682728     1.282515    -2.751709
 C     1.692489     0.314017    -2.612828
 C     1.394260    -1.078010    -2.649015
 C     2.448966    -1.777950    -1.954904
 C     2.094139    -2.846243    -1.133341
 C     2.870783    -3.089923     0.049951
 C     3.914799    -2.264970     0.431718
 C     3.707805    -1.897576     1.843939
 C     4.030333    -0.544701     1.956645
 C     3.163400     0.333380     2.612131
 C     2.977097     1.516498     1.732670
 C     3.570965     1.226216     0.460246
 C     2.771188     1.482487    -0.720830
 C     2.836107     0.491601    -1.740352
 C     3.430226    -0.805738    -1.495878
 C     4.182973    -1.045442    -0.322124
 C     4.313142     0.017719     0.606353
