# Supplementary material for: Autodesmotic reactions for general strain energy evaluation in polycyclic aromatic nanocarbons
Source: Commun Chem. 2025 Dec 16;9:41. doi: 10.1038/s42004-025-01848-w (PMC12824410; doi:10.1038/s42004-025-01848-w)
Supplement: Supplementary file 4 — Supplementary Data 1 [file 42004_2025_1848_MOESM4_ESM.zip › Coordinates/C60/C60_1370.xyz]

60
E(RB3LYP) =  -2286.32260080     A.U.
 C    -3.834347    -1.356729    -0.582063
 C    -3.124270    -2.554437    -1.078680
 C    -2.563939    -3.150502     0.009756
 C    -2.820315    -2.331302     1.223834
 C    -3.447094    -1.133835     0.824899
 C    -3.693979    -0.376497    -1.509247
 C    -2.785631    -0.860306    -2.572459
 C    -2.280821    -2.138711    -2.197927
 C    -0.864932    -2.359637    -2.157817
 C    -0.346826    -3.243950    -1.084153
 C    -1.204845    -3.568726     0.028218
 C    -0.741520    -3.331892     1.382962
 C    -1.657035    -2.347673     1.989841
 C    -1.139570    -1.141881     2.553637
 C    -1.795865     0.114751     2.204096
 C    -2.904247     0.115460     1.236855
 C    -3.004474     1.246359     0.261808
 C    -3.287774     0.940752    -1.138831
 C    -2.384883     1.391271    -2.136652
 C    -1.952008     0.191206    -2.904038
 C    -0.558140    -0.037122    -3.100335
 C     0.019980    -1.305142    -2.685872
 C     1.456293    -1.288389    -2.300847
 C     1.936699    -2.218871    -1.367704
 C     1.042024    -3.209891    -0.777126
 C     1.491870    -3.411452     0.543852
 C     0.601573    -3.259454     1.641957
 C     1.134543    -2.215262     2.514715
 C     0.283928    -1.159462     2.951014
 C     0.920606     0.092864     3.250387
 C     0.229195     1.357261     3.013947
 C    -1.070665     1.376698     2.447675
 C    -1.400300     2.534483     1.651483
 C    -2.257748     2.393699     0.476076
 C    -1.636398     3.126396    -0.628547
 C    -1.512571     2.475391    -1.904116
 C    -0.240145     2.442034    -2.537328
 C     0.241873     1.164692    -3.117490
 C     1.617904     1.112865    -2.951649
 C     2.209822    -0.059470    -2.390097
 C     3.086582     0.378629    -1.348846
 C     3.388961    -0.467815    -0.254120
 C     2.940235    -1.838839    -0.373649
 C     2.641018    -2.572522     0.790569
 C     2.485232    -1.916176     2.039695
 C     3.017006    -0.628077     2.189714
 C     2.294921     0.282412     3.009947
 C     2.473088     1.615057     2.490859
 C     1.245870     2.327891     2.610935
 C     0.951531     3.285478     1.647085
 C    -0.413526     3.479597     1.323490
 C    -0.516758     3.780382    -0.093359
 C     0.776471     3.693955    -0.675382
 C     0.898745     3.091772    -1.943795
 C     2.051585     2.272534    -2.206520
 C     2.869127     1.828608    -1.169027
 C     2.758045     2.388719     0.168990
 C     3.151822     1.532321     1.262324
 C     3.500614     0.108737     1.049040
 C     1.723462     3.341748     0.398018
