# Supplementary material for: Autodesmotic reactions for general strain energy evaluation in polycyclic aromatic nanocarbons
Source: Commun Chem. 2025 Dec 16;9:41. doi: 10.1038/s42004-025-01848-w (PMC12824410; doi:10.1038/s42004-025-01848-w)
Supplement: Supplementary file 4 — Supplementary Data 1 [file 42004_2025_1848_MOESM4_ESM.zip › Coordinates/C60/C60_0091.xyz]

60
E(RB3LYP) =  -2286.18737799     A.U.
 C     4.464321     1.729344    -0.219406
 C     5.147655     0.521027     0.289361
 C     4.741007    -0.488296    -0.541099
 C     3.898788     0.006431    -1.630048
 C     3.651121     1.393369    -1.409327
 C     3.826925     2.328591     0.853180
 C     3.859506     1.363846     2.009719
 C     4.515541     0.219068     1.591389
 C     3.733381    -1.034039     1.500994
 C     3.949523    -1.493470     0.168276
 C     2.850448    -1.839296    -0.647441
 C     2.818263    -0.888357    -1.787643
 C     1.569893    -0.404240    -2.197151
 C     1.313392     1.018422    -2.190976
 C     2.308925     1.881128    -1.543929
 C     1.790923     2.773992    -0.498441
 C     2.505506     2.808516     0.756074
 C     1.778307     2.386490     1.940227
 C     2.555918     1.318220     2.543020
 C     1.882775     0.058653     2.757346
 C     2.410309    -1.115577     2.049138
 C     1.413336    -1.934691     1.349786
 C     1.630305    -2.189515    -0.056580
 C     0.475661    -2.222665    -0.943831
 C     0.444921    -1.314703    -2.032401
 C    -0.820283    -0.963592    -2.624693
 C    -1.120269     0.457562    -2.708584
 C    -0.086425     1.403681    -2.243473
 C    -0.498347     2.471111    -1.416999
 C     0.399214     2.941392    -0.400415
 C    -0.327795     2.900027     0.853408
 C     0.366994     2.397100     1.988849
 C    -0.275413     1.351898     2.709884
 C     0.493754     0.146568     2.950694
 C    -0.382172    -0.962564     2.700049
 C     0.027258    -1.955766     1.784580
 C    -1.016359    -2.612171     0.971956
 C    -0.758876    -2.777052    -0.450495
 C    -1.831349    -2.841163    -1.370985
 C    -1.862859    -1.910030    -2.487162
 C    -3.249045    -1.519803    -2.666954
 C    -3.531128    -0.139824    -2.600607
 C    -2.494933     0.817458    -2.551578
 C    -2.806321     1.689718    -1.418221
 C    -1.827044     2.453931    -0.853720
 C    -1.681738     2.521073     0.581307
 C    -2.412514     1.579856     1.385695
 C    -1.629416     0.978500     2.430682
 C    -1.728833    -0.448598     2.626459
 C    -2.709595    -1.168247     2.008539
 C    -2.384951    -2.430891     1.343324
 C    -3.445167    -2.680079     0.445448
 C    -3.199507    -2.985900    -0.908839
 C    -4.085130    -2.240298    -1.753134
 C    -4.729420    -1.253063    -0.911679
 C    -4.408231     0.037502    -1.415793
 C    -3.843080     1.051183    -0.607301
 C    -3.531198     0.830542     0.792300
 C    -3.790256    -0.514608     1.270208
 C    -4.356216    -1.507698     0.437013
