# Supplementary material for: Autodesmotic reactions for general strain energy evaluation in polycyclic aromatic nanocarbons
Source: Commun Chem. 2025 Dec 16;9:41. doi: 10.1038/s42004-025-01848-w (PMC12824410; doi:10.1038/s42004-025-01848-w)
Supplement: Supplementary file 4 — Supplementary Data 1 [file 42004_2025_1848_MOESM4_ESM.zip › Coordinates/C60/C60_0085.xyz]

60
E(RB3LYP) =  -2286.22436501     A.U.
 C     4.375933     1.809654    -0.381161
 C     5.036275     0.741256     0.443651
 C     4.798540    -0.446278    -0.178323
 C     4.020215    -0.216051    -1.402076
 C     3.705634     1.199964    -1.513804
 C     3.607138     2.545017     0.492989
 C     3.618973     1.849161     1.829261
 C     4.381760     0.694658     1.751225
 C     3.662075    -0.603613     1.855500
 C     4.012535    -1.342640     0.678992
 C     2.964876    -1.843754    -0.120474
 C     3.009961    -1.175625    -1.446128
 C     1.789784    -0.875378    -2.081447
 C     1.523402     0.501135    -2.419286
 C     2.356931     1.545064    -1.829941
 C     1.628396     2.527328    -0.998310
 C     2.256132     2.896041     0.216284
 C     1.490843     2.674797     1.445350
 C     2.300139     1.853492     2.313164
 C     1.702226     0.612330     2.766219
 C     2.316640    -0.649861     2.330380
 C     1.378510    -1.614307     1.734816
 C     1.692493    -2.121760     0.424094
 C     0.610225    -2.376781    -0.521758
 C     0.677350    -1.756004    -1.823405
 C    -0.548951    -1.524658    -2.542235
 C    -0.780652    -0.181884    -3.031479
 C     0.181246     0.807543    -2.728238
 C    -0.489505     1.954556    -2.112688
 C     0.162539     2.585296    -1.039626
 C    -0.627837     2.764808     0.184661
 C     0.090860     2.597580     1.442370
 C    -0.482845     1.757257     2.440841
 C     0.324190     0.662085     2.933392
 C    -0.507077    -0.517660     2.851288
 C    -0.026689    -1.625087     2.116022
 C    -1.006233    -2.411102     1.357763
 C    -0.662097    -2.824015    -0.010402
 C    -1.698903    -3.044734    -0.958778
 C    -1.656852    -2.323563    -2.219761
 C    -3.002831    -1.830557    -2.456948
 C    -3.198805    -0.380399    -2.548583
 C    -2.098161     0.401421    -2.826437
 C    -1.888372     1.670937    -2.127571
 C    -2.677086     1.959525    -1.011444
 C    -2.005434     2.433208     0.170255
 C    -2.639518     1.744893     1.295576
 C    -1.837124     1.322983     2.354537
 C    -1.871826    -0.086512     2.731275
 C    -2.814047    -0.925883     2.195681
 C    -2.394142    -2.205783     1.635656
 C    -3.398771    -2.584956     0.697888
 C    -3.086072    -3.095491    -0.558059
 C    -3.891814    -2.383396    -1.541814
 C    -4.529590    -1.268144    -0.850680
 C    -4.119498    -0.018355    -1.461276
 C    -3.778475     1.069395    -0.636660
 C    -3.717089     0.909438     0.805757
 C    -3.892733    -0.389911     1.354535
 C    -4.346792    -1.446678     0.529368
