# Supplementary material for: Autodesmotic reactions for general strain energy evaluation in polycyclic aromatic nanocarbons
Source: Commun Chem. 2025 Dec 16;9:41. doi: 10.1038/s42004-025-01848-w (PMC12824410; doi:10.1038/s42004-025-01848-w)
Supplement: Supplementary file 4 — Supplementary Data 1 [file 42004_2025_1848_MOESM4_ESM.zip › Coordinates/C60/C60_0913.xyz]

60
E(RB3LYP) =  -2286.28870370     A.U.
 C    -2.302611    -2.761987    -1.583081
 C    -3.143290    -2.848548    -0.443173
 C    -3.789466    -1.588503    -0.298438
 C    -3.496928    -0.765455    -1.436349
 C    -2.543744    -1.511517    -2.246414
 C    -0.949745    -3.001681    -1.167548
 C    -0.932143    -3.186773     0.273426
 C    -2.290819    -2.983716     0.700686
 C    -2.580805    -1.991084     1.680544
 C    -3.543582    -1.072470     1.028778
 C    -3.367054     0.292380     1.181751
 C    -3.351879     1.187910     0.039356
 C    -3.341011     0.648353    -1.286529
 C    -2.511191     1.310554    -2.258789
 C    -1.594050     0.546702    -3.098298
 C    -1.481098    -0.858519    -2.941861
 C    -0.123669    -1.441342    -2.874335
 C     0.156755    -2.412028    -1.824379
 C     1.421480    -2.381958    -1.083900
 C     1.420592    -2.460501     0.375378
 C     0.138020    -2.723488     1.055788
 C    -0.191801    -2.066424     2.318166
 C    -1.542864    -1.507030     2.489826
 C    -1.615469    -0.102923     2.941147
 C    -2.410039     0.781568     2.160663
 C    -1.872003     2.020474     1.684400
 C    -2.452363     2.265484     0.388418
 C    -1.687714     2.923023    -0.566764
 C    -1.829681     2.501093    -1.913768
 C    -0.545938     2.569468    -2.565497
 C    -0.416618     1.381841    -3.345090
 C     0.824933     0.810467    -3.440543
 C     0.963352    -0.642340    -3.320130
 C     2.254111    -0.889560    -2.847372
 C     2.527524    -1.741507    -1.735467
 C     3.532249    -1.087879    -0.965742
 C     3.476388    -1.042474     0.417237
 C     2.470529    -1.805696     1.127884
 C     2.214340    -1.384826     2.472758
 C     0.856843    -1.475451     3.056971
 C     0.642142    -0.359515     3.917283
 C    -0.489295     0.468193     3.555395
 C     0.039038     1.737514     3.087134
 C    -0.529106     2.395471     1.977453
 C     0.357142     2.869897     0.878166
 C    -0.252380     3.156980    -0.341667
 C     0.434398     2.920629    -1.618333
 C     1.746587     2.342767    -1.673659
 C     1.974520     1.427296    -2.767453
 C     2.939310     0.401176    -2.630121
 C     3.687748     0.289721    -1.484454
 C     3.505143     1.176199    -0.381989
 C     3.698137     0.364691     0.805954
 C     3.253565     0.803800     2.013669
 C     2.772864    -0.182127     2.962252
 C     1.814599     0.440358     3.829119
 C     1.460634     1.656210     3.198834
 C     2.322652     1.934860     2.061190
 C     1.799035     2.485298     0.874040
 C     2.473726     2.166945    -0.412524
