# Supplementary material for: Autodesmotic reactions for general strain energy evaluation in polycyclic aromatic nanocarbons
Source: Commun Chem. 2025 Dec 16;9:41. doi: 10.1038/s42004-025-01848-w (PMC12824410; doi:10.1038/s42004-025-01848-w)
Supplement: Supplementary file 4 — Supplementary Data 1 [file 42004_2025_1848_MOESM4_ESM.zip › Coordinates/C60/C60_0907.xyz]

60
E(RB3LYP) =  -2286.30938689     A.U.
 C    -2.374114    -2.667081    -1.504179
 C    -3.305116    -2.779464    -0.461085
 C    -3.963630    -1.509772    -0.327752
 C    -3.529634    -0.651738    -1.388943
 C    -2.555679    -1.414835    -2.174773
 C    -1.031560    -3.008125    -1.031264
 C    -1.154361    -3.210358     0.403821
 C    -2.533546    -2.971276     0.735353
 C    -2.850535    -1.973143     1.692916
 C    -3.793090    -1.044300     1.017166
 C    -3.674174     0.326607     1.276158
 C    -3.389568     1.242773     0.193160
 C    -3.265471     0.738239    -1.136654
 C    -2.286951     1.365945    -1.955903
 C    -1.501000     0.628237    -2.906765
 C    -1.451086    -0.798431    -2.780656
 C    -0.105898    -1.420277    -2.654882
 C     0.102091    -2.415524    -1.585179
 C     1.326250    -2.370560    -0.766318
 C     1.210368    -2.652817     0.661247
 C    -0.121546    -2.813746     1.265556
 C    -0.488994    -2.066431     2.470109
 C    -1.827493    -1.503859     2.572167
 C    -1.947222    -0.124688     3.002144
 C    -2.864214     0.730298     2.386293
 C    -2.146123     1.936443     2.018480
 C    -2.418336     2.224911     0.683464
 C    -1.355343     2.752602    -0.125109
 C    -1.460372     2.484047    -1.509074
 C    -0.315832     2.561732    -2.362060
 C    -0.334445     1.385063    -3.229522
 C     0.858365     0.719028    -3.500512
 C     0.986806    -0.672133    -3.076374
 C     2.309906    -0.816064    -2.452099
 C     2.462828    -1.614321    -1.257686
 C     3.455160    -1.150191    -0.321208
 C     3.371992    -1.518744     1.021778
 C     2.258827    -2.228389     1.530140
 C     1.895399    -1.602248     2.783727
 C     0.576749    -1.383441     3.137497
 C     0.455455     0.056071     3.442602
 C    -0.741416     0.672914     3.291671
 C    -0.811552     1.913015     2.546419
 C     0.289125     2.389721     1.806025
 C    -0.008424     2.946958     0.471102
 C     1.066259     3.131045    -0.414446
 C     0.891050     3.031567    -1.852734
 C     2.117104     2.508437    -2.396237
 C     2.099361     1.362101    -3.191675
 C     3.024518     0.388382    -2.624786
 C     3.657282     1.015120    -1.490494
 C     3.881126     0.261457    -0.362694
 C     3.633595     0.815922     0.959848
 C     3.553842    -0.296337     1.834978
 C     2.631979    -0.328010     2.849547
 C     1.675575     0.721544     3.017795
 C     1.624986     1.815250     2.098520
 C     2.692256     1.906104     1.093639
 C     2.429788     2.652016    -0.103402
 C     3.068685     2.322754    -1.318859
