# Supplementary material for: Autodesmotic reactions for general strain energy evaluation in polycyclic aromatic nanocarbons
Source: Commun Chem. 2025 Dec 16;9:41. doi: 10.1038/s42004-025-01848-w (PMC12824410; doi:10.1038/s42004-025-01848-w)
Supplement: Supplementary file 4 — Supplementary Data 1 [file 42004_2025_1848_MOESM4_ESM.zip › Coordinates/C60/C60_0250.xyz]

60
E(RB3LYP) =  -2286.21367861     A.U.
 C    -4.187489    -0.891271     0.684379
 C    -4.523225     0.389897     1.329368
 C    -4.510679     1.372041     0.401221
 C    -4.166004     0.768434    -0.903803
 C    -3.889828    -0.639582    -0.728189
 C    -3.208796    -1.480935     1.465272
 C    -2.781056    -0.503862     2.516713
 C    -3.492869     0.679675     2.347120
 C    -2.750547     1.840707     1.936727
 C    -3.458025     2.339781     0.756080
 C    -2.691731     2.509177    -0.379944
 C    -3.159279     1.553251    -1.440656
 C    -2.191983     0.999680    -2.312877
 C    -1.947447    -0.434365    -2.302578
 C    -2.714586    -1.214219    -1.328374
 C    -1.986464    -2.247332    -0.571173
 C    -2.215622    -2.334091     0.875901
 C    -1.158283    -2.677877     1.726248
 C    -0.790664    -1.743565     2.809479
 C    -1.423025    -0.474291     2.893018
 C    -0.636504     0.732383     2.681781
 C    -1.299487     1.833044     1.981111
 C    -0.547836     2.496387     0.925865
 C    -1.285792     2.800065    -0.295672
 C    -0.642974     2.764849    -1.535221
 C    -1.130837     1.888703    -2.587233
 C     0.018738     1.430769    -3.249293
 C     0.334195     0.056062    -3.276475
 C    -0.615159    -0.883924    -2.725371
 C    -0.046030    -2.019629    -2.110638
 C    -0.721718    -2.675608    -1.032148
 C     0.298990    -3.203537    -0.144735
 C     0.076201    -3.229263     1.227386
 C     1.150056    -2.822806     2.098076
 C     0.575590    -1.817752     2.996746
 C     1.390402    -0.660696     2.957786
 C     0.809718     0.619993     2.643761
 C     1.593887     1.535114     1.816759
 C     0.905161     2.369353     0.846372
 C     1.589346     2.675111    -0.418359
 C     0.801206     2.795967    -1.623310
 C     1.188738     2.165490    -2.820324
 C     2.290019     1.272656    -2.821525
 C     1.777536    -0.065206    -3.070191
 C     2.340388    -1.170583    -2.358413
 C     1.394728    -2.143033    -1.890187
 C     1.603781    -2.834942    -0.658855
 C     2.700446    -2.468799     0.214514
 C     2.372217    -2.381457     1.640568
 C     2.624719    -1.090625     2.340157
 C     3.457391    -0.178877     1.777523
 C     2.978678     1.206123     1.576606
 C     3.661429     1.661638     0.430627
 C     2.927831     2.239790    -0.633329
 C     3.283392     1.474930    -1.869444
 C     4.061292     0.366746    -1.455928
 C     3.541693    -0.970898    -1.593017
 C     3.677945    -1.583336    -0.279125
 C     4.256029    -0.571287     0.625437
 C     4.492197     0.575834    -0.106211
