# Supplementary material for: Autodesmotic reactions for general strain energy evaluation in polycyclic aromatic nanocarbons
Source: Commun Chem. 2025 Dec 16;9:41. doi: 10.1038/s42004-025-01848-w (PMC12824410; doi:10.1038/s42004-025-01848-w)
Supplement: Supplementary file 4 — Supplementary Data 1 [file 42004_2025_1848_MOESM4_ESM.zip › Coordinates/C60/C60_1628.xyz]

60
E(RB3LYP) =  -2286.31250656     A.U.
 C     3.251947    -1.336976     1.904826
 C     2.870532    -2.571371     1.175564
 C     3.266378    -2.422681    -0.143275
 C     4.013560    -1.180895    -0.270213
 C     3.981387    -0.496771     1.015644
 C     2.094472    -0.880695     2.539101
 C     1.085420    -1.940237     2.454443
 C     1.544416    -2.922431     1.494008
 C     0.646276    -3.361793     0.464338
 C     1.004440    -3.058058    -0.934131
 C     2.289888    -2.515903    -1.204584
 C     2.439199    -1.321391    -1.997599
 C     3.539017    -0.529651    -1.422622
 C     3.434143     0.873196    -1.430762
 C     3.685420     1.574025    -0.196229
 C     3.714994     0.872901     1.049992
 C     2.565368     1.382429     1.807354
 C     1.663076     0.509800     2.461749
 C     0.222028     0.822559     2.520624
 C    -0.718950    -0.268960     2.809279
 C    -0.260214    -1.676324     2.645150
 C    -1.138876    -2.651183     2.036949
 C    -0.707575    -3.341154     0.833444
 C    -1.787784    -3.197606    -0.141684
 C    -1.444795    -2.717218    -1.404227
 C    -0.054445    -2.605160    -1.774973
 C     0.092448    -1.411307    -2.549101
 C     1.310469    -0.675649    -2.578003
 C     1.237006     0.799268    -2.647440
 C     2.336974     1.530123    -2.108207
 C     2.074260     2.747271    -1.344993
 C     2.786908     2.668042    -0.112646
 C     2.041477     2.541711     1.105128
 C     0.668656     2.877083     1.147449
 C    -0.275041     2.054975     1.917084
 C    -1.710403     2.197036     1.630445
 C    -2.578780     1.140097     1.983535
 C    -2.104105    -0.041015     2.646989
 C    -3.009838    -1.127792     2.285651
 C    -2.501810    -2.357861     1.901050
 C    -2.938053    -2.676513     0.527284
 C    -3.633699    -1.562930     0.050871
 C    -3.258529    -0.978124    -1.232898
 C    -2.163401    -1.577508    -1.945541
 C    -1.204393    -0.770893    -2.647293
 C    -1.326073     0.639033    -2.761123
 C    -0.087533     1.452400    -2.746102
 C    -0.198637     2.778612    -2.224483
 C     0.819285     3.271864    -1.319259
 C     0.171169     3.553569    -0.030765
 C    -1.191262     3.651760    -0.283407
 C    -2.155717     3.024611     0.517231
 C    -3.162952     2.509294    -0.406265
 C    -3.735168     1.272156    -0.223919
 C    -3.657166     0.701080     1.070545
 C    -3.841640    -0.666466     1.213107
 C    -3.427701     0.415876    -1.405141
 C    -2.569782     1.189594    -2.263749
 C    -2.578179     2.530483    -1.751381
 C    -1.428111     3.261670    -1.706819
