# Supplementary material for: Autodesmotic reactions for general strain energy evaluation in polycyclic aromatic nanocarbons
Source: Commun Chem. 2025 Dec 16;9:41. doi: 10.1038/s42004-025-01848-w (PMC12824410; doi:10.1038/s42004-025-01848-w)
Supplement: Supplementary file 4 — Supplementary Data 1 [file 42004_2025_1848_MOESM4_ESM.zip › Coordinates/C60/C60_0522.xyz]

60
E(RB3LYP) =  -2286.30111428     A.U.
 C    -4.350660    -1.164611     0.291004
 C    -4.577266    -0.109398     1.243485
 C    -4.216557     1.161517     0.587501
 C    -4.033093     0.915964    -0.770267
 C    -4.091860    -0.559872    -0.948274
 C    -3.324466    -2.059547     0.812912
 C    -2.920785    -1.537933     2.101866
 C    -3.646803    -0.283607     2.262980
 C    -2.868900     0.933269     2.457316
 C    -3.173649     1.821933     1.317744
 C    -2.091812     2.437680     0.638243
 C    -1.948988     2.239777    -0.814096
 C    -2.879278     1.376045    -1.444000
 C    -2.322623     0.256692    -2.195896
 C    -3.013995    -0.946333    -1.771660
 C    -2.225642    -2.099295    -1.433661
 C    -2.346842    -2.629784    -0.055364
 C    -1.128012    -3.044937     0.560375
 C    -0.719145    -2.518676     1.839693
 C    -1.571077    -1.623738     2.541313
 C    -0.926552    -0.460835     3.097348
 C    -1.584930     0.822550     2.941041
 C    -0.586576     1.778029     2.525522
 C    -0.852458     2.617698     1.407753
 C     0.275986     3.112120     0.753231
 C     0.311098     3.154804    -0.721258
 C    -0.636207     2.375322    -1.437259
 C    -0.117457     1.396971    -2.381452
 C    -0.977863     0.240248    -2.625380
 C    -0.390259    -1.044954    -2.754158
 C    -0.982667    -2.182309    -2.085059
 C     0.122652    -2.935365    -1.540451
 C     0.066810    -3.308280    -0.201041
 C     1.211780    -3.023814     0.652970
 C     0.717246    -2.375629     1.840493
 C     1.352975    -1.189342     2.317823
 C     0.469397    -0.233140     2.916835
 C     0.703723     1.181685     2.681149
 C     1.847175     1.667407     2.006483
 C     1.609964     2.842292     1.208527
 C     2.472304     3.115652     0.103265
 C     1.634344     3.190007    -1.121225
 C     2.171745     2.297299    -2.084678
 C     1.324521     1.277144    -2.625530
 C     1.917247    -0.077280    -2.819865
 C     1.042441    -1.198382    -2.804864
 C     1.355131    -2.411742    -2.083604
 C     2.535003    -2.476942    -1.335014
 C     2.417705    -2.648655     0.123115
 C     3.220297    -1.608373     0.759442
 C     2.616628    -0.727965     1.717780
 C     2.924347     0.725897     1.629542
 C     3.862930     1.169734     0.636532
 C     3.574862     2.369125    -0.146945
 C     3.504592     1.967036    -1.583993
 C     4.012265     0.716028    -1.689348
 C     3.268294    -0.339424    -2.346929
 C     3.510139    -1.501719    -1.572719
 C     4.064787    -1.083049    -0.261556
 C     4.388036     0.245004    -0.317734
