# Supplementary material for: Autodesmotic reactions for general strain energy evaluation in polycyclic aromatic nanocarbons
Source: Commun Chem. 2025 Dec 16;9:41. doi: 10.1038/s42004-025-01848-w (PMC12824410; doi:10.1038/s42004-025-01848-w)
Supplement: Supplementary file 4 — Supplementary Data 1 [file 42004_2025_1848_MOESM4_ESM.zip › Coordinates/C60/C60_1172.xyz]

60
E(RB3LYP) =  -2286.32720831     A.U.
 C    -3.259815    -2.536638    -1.129327
 C    -4.119544    -1.430828    -0.608459
 C    -3.937304    -0.353699    -1.431457
 C    -2.931982    -0.717302    -2.446403
 C    -2.408755    -2.013816    -2.170753
 C    -2.712279    -3.149917    -0.028169
 C    -3.131101    -2.447916     1.204065
 C    -3.894456    -1.303937     0.823483
 C    -3.506746    -0.038625     1.336568
 C    -3.364889     1.107330     0.442803
 C    -3.561087     0.946172    -0.924731
 C    -2.526730     1.461919    -1.798372
 C    -2.108769     0.372325    -2.680515
 C    -0.707609     0.162797    -2.932783
 C    -0.091303    -1.107100    -2.587869
 C    -0.966479    -2.178678    -2.095228
 C    -0.456742    -3.064783    -1.034462
 C    -1.328645    -3.445752     0.052166
 C    -0.918382    -3.129768     1.397041
 C    -2.004751    -2.362178     2.026230
 C    -1.662266    -1.107140     2.646768
 C    -2.409995     0.045044     2.268752
 C    -1.709720     1.317018     2.068356
 C    -2.250943     1.939175     0.918373
 C    -1.408575     2.685271     0.046106
 C    -1.590715     2.414458    -1.384220
 C    -0.446879     2.512066    -2.233356
 C     0.055552     1.330121    -2.923586
 C     1.491715     1.333144    -2.765953
 C     2.151850     0.171592    -2.297019
 C     1.343169    -1.077304    -2.245820
 C     1.814135    -2.128160    -1.423741
 C     0.909256    -2.998173    -0.723720
 C     1.381071    -3.092389     0.656852
 C     0.429790    -2.891052     1.711104
 C     0.728639    -1.848377     2.671682
 C    -0.295396    -0.903873     3.008964
 C     0.303157     0.413493     3.053651
 C    -0.350935     1.527168     2.449201
 C     0.433077     2.544601     1.755275
 C    -0.108066     3.137314     0.527581
 C     0.823370     3.646501    -0.467057
 C     0.630476     3.295500    -1.840841
 C     1.856991     2.650260    -2.310495
 C     2.846134     2.849113    -1.380065
 C     3.584690     1.728628    -0.878651
 C     3.289116     0.390273    -1.354313
 C     3.567098    -0.646972    -0.418666
 C     2.923737    -1.900859    -0.549158
 C     2.653375    -2.491853     0.725145
 C     2.956918    -1.481722     1.692726
 C     1.993155    -1.155418     2.652019
 C     1.719191     0.250368     2.940827
 C     2.488525     1.264389     2.402381
 C     1.869152     2.473852     1.914067
 C     2.728505     2.994092     0.896427
 C     2.239854     3.586998    -0.245643
 C     3.691338     1.946633     0.533270
 C     3.583389     0.909150     1.472716
 C     3.684432    -0.402540     1.016233
