# Supplementary material for: Autodesmotic reactions for general strain energy evaluation in polycyclic aromatic nanocarbons
Source: Commun Chem. 2025 Dec 16;9:41. doi: 10.1038/s42004-025-01848-w (PMC12824410; doi:10.1038/s42004-025-01848-w)
Supplement: Supplementary file 5 — Supplementary Data 2 [file 42004_2025_1848_MOESM5_ESM.xlsx]

## Sheet: Fig3
SE_pred	SE_strviz	SE_asymp	Names
115.7	112.5	114.6	\bf (6,6)-1
115.2	113.5	115.9	\bf (6,6)-2
115	114.7	117.8	\bf (6,6)-5
115	116	120	\bf (6,6)-16
112	115	117.5	\bf (6,6)-17
110.5	114.8	115.9	\bf (6,6)-23
109.1	115.9	118.8	\bf (6,6)-29
113.2	112.3	114.5	\bf (8,4)-1
111.3	112.3	114	\bf (8,4)-2
109.4	114.7	117.4	\bf (8,4)-21
