# Supplementary material for: Autodesmotic reactions for general strain energy evaluation in polycyclic aromatic nanocarbons
Source: Commun Chem. 2025 Dec 16;9:41. doi: 10.1038/s42004-025-01848-w (PMC12824410; doi:10.1038/s42004-025-01848-w)
Supplement: Supplementary file 6 — Supplementary Data 3 [file 42004_2025_1848_MOESM6_ESM.xlsx]

## Sheet: Fig4
Nring	SE_pred	SE_asymp	SE_strviz
4	248.528	358.513	250.802
8	169.688	179.256	160.424
12	115.504	119.504	115.958
16	88.7511	89.6282	90.426
20	73.2568	71.7026	74.1902
24	63.4138	59.7522	63.1409
28	56.8198	51.2161	54.9672
32	52.3269	44.8141	48.7348
