# Supplementary material for: Autodesmotic reactions for general strain energy evaluation in polycyclic aromatic nanocarbons
Source: Commun Chem. 2025 Dec 16;9:41. doi: 10.1038/s42004-025-01848-w (PMC12824410; doi:10.1038/s42004-025-01848-w)
Supplement: Supplementary file 7 — Supplementary Data 4 [file 42004_2025_1848_MOESM7_ESM.xlsx]

## Sheet: Fig6(a)
NC5	SE5	NC6	SE6	NC7	SE7	NC8	SE8	lineNC5	lineSE5	lineNC6	lineSE6	lineNC7	lineSE7	lineNC8	lineSE8
40	138.74	48	118.83	56	105.26	64	95.64	30	96.35	38	88.9	46	81.76	54	77.76
60	215.9	72	176.34	84	147.99	96	126.61	440	1642.07	452	1119.29	440	759.1	436	537.47
80	269.77	96	221.54	112	186.36	128	159.31
100	361.92	120	294.08	140	244.43	160	205.99
120	446.42	144	359.8	168	297.02	192	248.38
140	500	168	403.41	196	332.22	224	276.69
160	588.21	192	472.99	224	388.08	256	321.75
180	666.69	216	541.01	252	440.52	288	363.96
200	728.59	240	584.14	280	477.25	320	393.41
220	815.07	264	652.35	308	532.01	352	437.66
240	890.1	288	716.42	336	587.51	384	479.78
260	956.6	312	764.45	364	622.01	416	510.01
280	1046.37	336	831.88	392	676.12
300	1114.96	360	893.44	420	728.91
320	1184.39	384	944.58
340	1269.8	408	1011.5
360	1340.61	432	1071.34
380	1412.04
400	1494.31
420	1566.71

## Sheet: Fig6(b)
r_ave	SE_ave	line_x	line_y	r74	y74	r126	y126	r65	y65	r85	y85
0.083843	3.66305	0.023046	0.818273	0.068136	2.99282	0.025324	1.04542	0.069789	3.01371	0.04934	2.07919
0.058564	2.45709	0.033104	1.27858
0.043161	1.73888
0.033104	1.27858
