# Supplementary material for: Autodesmotic reactions for general strain energy evaluation in polycyclic aromatic nanocarbons
Source: Commun Chem. 2025 Dec 16;9:41. doi: 10.1038/s42004-025-01848-w (PMC12824410; doi:10.1038/s42004-025-01848-w)
Supplement: Supplementary file 8 — Supplementary Data 5 [file 42004_2025_1848_MOESM8_ESM.xlsx]

## Sheet: Fig7
Sphericity	Strain energy	NAPP
0.5837	689.511	16
0.6293	645.405	14
0.6655	626.287	13
0.6698	617.81	12
0.676	597.062	12
0.6714	618.838	13
0.6493	630.812	13
0.6603	614.793	13
0.6527	637.022	13
0.6312	635.394	14
0.6335	624.677	13
0.6857	594.77	13
0.6824	596.656	12
0.6849	590.992	12
0.6854	588.452	13
0.6901	583.858	12
0.6964	573.06	11
0.7031	568.33	11
0.6872	585.432	12
0.701	576.661	12
0.7018	567.855	11
0.6808	635.067	13
0.6953	591.479	12
0.6789	629.139	14
0.6953	569.334	11
0.6938	583.587	12
0.6926	591.167	12
0.6578	634.389	14
0.6901	582.325	12
0.6772	598.696	13
0.6721	605.238	13
0.679	605.653	13
0.6715	629.479	13
0.6317	668.01	14
0.6376	662.394	14
0.6927	588.421	12
0.7007	594.402	11
0.7011	592.505	11
0.6831	638.091	12
0.7027	585.381	12
0.7036	591.008	11
0.6779	595.359	12
0.6746	600.9	12
0.6654	612.297	12
0.7016	603.479	12
0.6908	620.04	12
0.7138	579.081	11
0.7158	567.036	11
0.6949	605.534	11
0.6988	614.198	11
0.7134	601.802	12
0.7297	575.938	11
0.7374	563.753	11
0.7198	591.509	13
0.7219	566.222	10
0.72	577.158	11
0.7127	585.443	11
0.7181	576.228	10
0.7065	599.288	12
0.7163	578.164	10
0.6909	629.14	12
0.7105	588.081	11
0.7255	559.474	10
0.7179	579.145	12
0.7291	548.489	10
0.7295	560.269	11
0.7332	566.565	11
0.7172	584.937	12
0.6991	594.66	13
0.7215	559.6	10
0.6997	596.741	12
0.7182	573.252	11
0.7186	534.309	10
0.724	547.042	10
0.6999	620.421	12
0.6992	582.781	11
0.719	573.841	12
0.7193	572.326	11
0.7137	575.306	11
0.7416	574.408	10
0.7472	560.01	10
0.7286	566.322	10
0.729	564.333	10
0.7178	588.713	11
0.7315	562.697	10
0.7552	556.687	10
0.7601	552.024	10
0.7492	576.821	11
0.7738	533.638	9
0.7726	534.618	9
0.7618	554.499	10
0.7649	537.261	9
0.7678	548.18	10
0.7656	532.729	9
0.7345	580.664	11
0.769	540.995	9
0.7551	549.905	9
0.773	534.358	9
0.7486	569.136	10
0.7729	539.011	10
0.7672	530.621	9
0.7786	505.028	8
0.7799	519.187	9
0.7718	541.004	9
0.7505	563.861	10
0.773	530.434	9
0.7249	606.389	11
0.7209	601.716	11
0.7448	559.14	10
0.7594	545.484	9
0.7528	557.222	9
0.7658	515.433	8
0.7436	564.37	10
0.7597	548.986	9
0.7602	546.851	9
0.7365	542.859	9
0.7316	561.099	10
0.7327	560.355	10
0.7476	529.505	9
0.7444	542.881	9
0.7268	556.884	10
0.7411	540.994	9
0.7419	553.378	10
0.735	575.192	10
0.728	551.216	10
0.7314	553.486	10
0.7361	539.626	9
0.7134	566.615	11
0.7456	536.648	9
0.7238	575.896	11
0.7317	572.379	11
0.7209	581.531	11
0.7323	563.025	10
0.7424	549.26	10
0.7242	565.912	11
0.7171	592.636	11
0.7616	543.293	10
0.7497	571.671	11
0.7652	542.217	10
0.7669	529.454	9
0.7506	571.152	11
0.7565	549.247	10
0.7479	565.806	10
0.7337	597.509	12
0.721	610.999	12
0.7361	570.914	11
0.7163	605.658	12
0.7458	565.733	11
0.7784	523.882	9
0.7792	539.191	10
0.7794	522.347	9
0.7738	546.036	10
0.7798	538.322	9
0.7786	522.972	9
0.782	508.681	8
0.7799	521.955	9
0.7806	524.518	9
0.7675	545.106	10
0.7631	520.779	9
0.7596	531.332	9
0.7707	523.558	9
0.778	516.032	9
0.7445	579.152	12
0.7718	525.491	9
0.7635	531.736	10
0.7599	531.643	10
0.7268	580.007	13
0.7726	522.905	9
0.7872	516.602	9
0.7805	513.425	9
0.7453	571.343	12
0.7565	535.168	10
0.7707	531.826	9
0.7701	522.593	9
0.7221	564.872	11
0.7607	523.18	9
0.7692	522.459	9
0.7654	530.212	9
0.7713	524.355	9
0.7604	531.911	9
0.7259	560.92	10
0.7346	529.605	9
0.7491	550.468	10
0.7765	516.929	8
0.7759	527.343	9
0.7631	559.778	10
0.7796	522.15	9
0.7677	540.222	10
0.7806	525.688	9
0.755	557.399	11
0.7631	536.204	10
0.7508	564.102	11
0.7529	550.843	10
0.7538	562.417	10
0.7408	577.171	11
0.7189	590.653	11
0.7426	566.9	10
0.7544	550.285	10
0.7277	601.516	11
0.7761	525.653	10
0.738	556.07	11
0.7397	560.765	11
0.7417	554.831	10
0.7063	616.226	12
0.7652	545.428	10
0.7829	506.285	8
0.779	519.295	9
0.7659	535.003	9
0.7344	596.853	11
0.7193	616.833	11
0.7798	529.06	9
0.792	518.432	9
0.7796	543.549	11
0.7915	509.867	9
0.7913	507.714	9
0.76	581.036	11
0.7899	512.709	9
0.7739	542.174	10
0.7801	545.135	11
0.7609	564.493	11
0.789	511.396	9
0.7778	532.407	10
0.7807	531.261	10
0.7577	547.49	11
0.7777	523.163	10
0.7519	555.241	11
0.7874	504.338	9
0.7856	511.109	9
0.7183	586.953	12
0.766	544.378	11
0.7732	529.114	10
0.7952	525.577	10
0.7905	535.496	11
0.7575	555.264	11
0.7845	532.275	10
0.76	582.52	12
0.7764	534.205	11
0.765	555.023	12
0.7817	538.266	11
0.7334	599.369	15
0.7159	572.887	10
0.7031	609.764	11
0.7176	571.082	10
0.6697	614.96	12
0.669	623.084	12
0.7164	578.648	11
0.7309	565.329	10
0.7247	568.767	10
0.7195	567.916	10
0.7415	550.883	10
0.7284	562.88	10
0.7488	542.06	9
0.714	584.198	10
0.7359	554.814	9
0.7195	587.338	10
0.7322	576.457	10
0.7337	568.355	9
0.7073	617.98	11
0.7485	549.738	9
0.7496	547.507	9
0.7429	562.723	10
0.7282	569.29	11
0.7547	545.288	10
0.7512	533.015	9
0.7466	538.48	10
0.7221	566.213	10
0.7477	560.879	10
0.7173	583.791	11
0.709	587.172	11
0.6705	606.496	12
0.7274	555.138	10
0.7208	566.103	10
0.7125	592.127	11
0.7332	590.767	9
0.7563	556.451	9
0.7657	543.996	9
0.7323	560.723	10
0.7236	576.668	10
0.7794	522.587	8
0.774	531.09	8
0.7687	544.788	8
0.7732	539.929	9
0.7707	529.389	8
0.7717	539.467	9
0.7647	537.066	8
0.7334	591.076	10
0.7826	523.846	8
0.767	543.153	8
0.7808	523.827	8
0.7654	557.559	9
0.7897	522.929	9
0.7798	524.878	8
0.7923	497.958	7
0.7939	504.717	8
0.795	512.591	8
0.7791	539.453	9
0.7514	560.409	9
0.76	551.524	9
0.7838	504.475	7
0.7539	562.297	9
0.7781	524.672	8
0.7736	526.805	8
0.7828	525.035	8
0.7549	578.369	10
0.7503	570.171	10
0.7547	564.442	10
0.75	548.882	9
0.7664	517.707	8
0.7433	538.329	9
0.7232	567.653	10
0.7406	554.681	10
0.7186	575.636	10
0.7332	547.58	9
0.7075	581.921	11
0.7532	532.055	9
0.7364	547.975	9
0.7271	564.69	10
0.7325	564.802	10
0.7454	534.201	9
0.7451	555.763	11
0.7319	552.191	10
0.7595	536.765	9
0.754	555.908	10
0.749	558.117	10
0.7832	505.727	8
0.7905	509.589	8
0.7889	498.525	7
0.7734	533.565	9
0.7487	560.284	10
0.7429	564.975	10
0.7796	514.124	8
0.7772	539.711	9
0.7728	533.858	9
0.7813	513.517	8
0.786	524.905	9
0.7999	516.123	8
0.7937	507.956	8
0.7807	533.144	9
0.7806	509.754	8
0.7749	521.744	8
0.7863	511.895	8
0.7832	506.394	8
0.7516	572.057	11
0.7892	502.609	8
0.775	515.487	9
0.7719	513.543	9
0.7856	505.839	8
0.7563	554.497	11
0.728	583.35	10
0.7356	555.573	10
0.7306	565.482	11
0.7135	581.611	11
0.7503	556.082	10
0.7507	535.857	9
0.7615	529.456	9
0.762	532.17	8
0.7415	593.64	10
0.7461	531.039	9
0.7612	544.627	9
0.7532	553.896	10
0.7327	559.902	10
0.7462	557.243	9
0.7426	569.74	9
0.721	624.802	10
0.7173	574.093	10
0.7488	540.273	9
0.7406	535.421	9
0.744	548.576	10
0.761	535.189	9
0.7423	570.094	10
0.766	523.99	8
0.756	552.547	10
0.7538	555.279	9
0.7605	531.822	9
0.7213	607.235	11
0.6971	612.806	12
0.7516	529.432	9
0.7436	541.801	9
0.752	541.352	9
0.7533	538.146	9
0.749	548.923	9
0.7107	584.022	12
0.7646	536.845	10
0.7716	518.663	8
0.7609	519.79	9
0.771	509.813	8
0.7481	538.015	10
0.7658	532.058	9
0.7376	563.232	10
0.7443	569.816	11
0.7641	542.816	9
0.7638	536.811	10
0.7514	564.323	10
0.723	615.147	12
0.7519	565.415	11
0.7371	583.382	11
0.7801	533.059	10
0.7803	530.305	9
0.7617	560.324	10
0.7645	553.755	11
0.7804	528.12	9
0.7728	545.696	9
0.7564	576.904	10
0.7708	540.144	8
0.7716	543.364	9
0.7409	620.954	10
0.7838	529.764	9
0.8004	492.895	7
0.7865	520.661	8
0.8033	489.832	7
0.7772	536.385	9
0.7922	516.555	8
0.7999	494.37	7
0.796	513.029	8
0.7891	527.596	8
0.7863	547.81	9
0.7975	503.924	7
0.7852	532.457	8
0.7921	504.531	7
0.7708	543.356	9
0.7804	536.419	9
0.7706	543.666	9
0.7928	501.846	7
0.7733	533.243	9
0.7611	546.567	9
0.7864	510.096	8
0.7733	546.542	10
0.7947	505.981	8
0.7847	547.503	10
0.7979	507.447	8
0.7948	506.202	7
0.8041	490.115	7
0.7951	525.281	8
0.7981	515.652	8
0.814	477.695	6
0.8042	510.506	8
0.7941	505.896	8
0.8043	494.184	7
0.793	536.532	9
0.7995	533.783	9
0.8161	472.111	6
0.8089	504.317	7
0.807	504.244	8
0.8058	506.619	8
0.8015	505.384	8
0.7832	545.759	9
0.8113	500.297	8
0.7963	522.001	8
0.7754	559.079	9
0.7421	616.43	11
0.8167	500.798	8
0.7741	548.015	10
0.7872	498.247	8
0.7997	505.161	8
0.8049	495.214	8
0.8065	514.868	8
0.7766	559.997	10
0.823	490.037	7
0.8132	500.06	7
0.8089	509.404	8
0.7591	541.181	10
0.8008	494.688	8
0.8085	499.107	8
0.8204	484.766	7
0.8069	503.812	8
0.799	508.342	9
0.7661	540.292	10
0.8001	515.818	9
0.7504	557.32	11
0.7963	524.248	8
0.7828	530.4	8
0.7927	514.546	8
0.7993	508.404	8
0.8033	518.781	8
0.7901	517.606	9
0.7926	529.286	9
0.7826	543.343	9
0.7856	534.918	10
0.7821	545.922	9
0.7808	544.917	9
0.7979	535.728	9
0.7969	538.734	10
0.7923	550.284	10
0.7875	541.431	9
0.7984	530.308	8
0.7762	570.8	10
0.7563	540.64	9
0.7985	508.375	8
0.7888	531.469	9
0.797	522.358	8
0.7543	586.831	11
0.793	513.298	8
0.8008	510.695	8
0.7974	523.452	7
0.7948	538.471	9
0.7717	565.926	9
0.7939	507.153	8
0.7835	514.493	9
0.7949	497.236	8
0.809	496.658	7
0.803	513.919	9
0.798	509.468	8
0.7947	525.927	8
0.7933	537.324	9
0.7722	539.813	9
0.8007	513.208	8
0.7984	511.55	8
0.7538	554.129	11
0.7892	521.678	9
0.7877	522.736	8
0.773	549.625	10
0.7853	522.206	9
0.7752	565.637	10
0.7769	553.72	8
0.7686	560.465	9
0.7815	537.746	8
0.7465	606.839	10
0.7642	570.013	9
0.7854	516.761	9
0.7981	526.097	8
0.7937	523.933	8
0.7938	530.466	8
0.7897	534.186	8
0.7816	545.414	9
0.7896	522.802	8
0.765	577.125	9
0.8029	508.58	8
0.7987	517.969	8
0.8001	523.655	8
0.7542	603.912	10
0.7748	560.155	9
0.7561	580.1	9
0.7901	525.176	8
0.7821	534.24	8
0.7795	549.468	8
0.7837	549.297	8
0.7593	588.556	9
0.7529	586.301	10
0.7557	585.553	9
0.7804	539.651	9
0.8067	522.088	9
0.8014	524.16	9
0.8	519.442	9
0.7775	547.078	10
0.7621	538.518	11
0.8151	513.057	9
0.7864	545.263	11
0.7952	514.929	8
0.7971	521.27	9
0.7935	530.326	10
0.7967	517.082	9
0.8139	503.513	8
0.8081	499.825	7
0.7924	541.492	9
0.8019	528.161	9
0.7941	510.989	8
0.7877	509	7
0.7964	505.859	8
0.804	496.365	8
0.7973	489.219	7
0.7198	613.525	13
0.7626	528.759	9
0.755	525.933	10
0.7458	576.171	10
0.7966	500.45	8
0.7715	563.539	9
0.8129	500.537	8
0.8046	492.196	7
0.8012	535.982	10
0.8013	497.564	7
0.8047	497.623	7
0.802	498.791	7
0.8126	490.754	7
0.8195	501.868	8
0.7935	531.939	9
0.7774	550.177	9
0.7598	569.314	9
0.7666	548.274	8
0.8003	518.949	8
0.7715	530.042	8
0.7995	501.473	7
0.8044	511.274	8
0.7766	561.174	9
0.7959	522.768	8
0.7546	583.178	10
0.7944	529.255	8
0.7796	536.949	8
0.7855	533.013	8
0.776	561.462	9
0.8275	503.153	8
0.8192	507.02	8
0.8071	509.674	8
0.8159	504.253	8
0.8033	530.781	9
0.7996	508.334	8
0.8028	521.231	9
0.8034	501.522	8
0.795	509.444	8
0.8173	513.927	9
0.8178	517.49	8
0.8142	519.676	8
0.8066	513.059	8
0.8312	481.25	7
0.812	489.689	7
0.8234	481.858	7
0.8283	505.447	8
0.8317	486.767	7
0.8149	497.14	8
0.7952	537.732	9
0.8043	515.436	8
0.8235	504.723	8
0.809	489.515	7
0.8057	489.38	7
0.8129	479.053	7
0.7985	492.998	7
0.8168	480.788	6
0.8193	470.727	6
0.8223	472.676	6
0.8261	472.08	6
0.8169	490.057	7
0.8267	477.351	7
0.8259	486.565	7
0.823	486.159	7
0.8285	478.91	7
0.8262	485.196	7
0.836	465.023	7
0.7864	538.778	8
0.8076	529.336	8
0.8259	492.47	7
0.822	487.568	7
0.8129	511.529	8
0.8311	458.286	5
0.8318	455.75	6
0.8205	505.27	8
0.8201	505.976	8
0.8266	481.002	7
0.8318	469.131	6
0.8163	499.872	8
0.7831	530.179	8
0.7812	521.727	8
0.8201	503.37	8
0.8335	469.202	6
0.8387	482.042	7
0.7815	547.073	9
0.8224	487.286	7
0.8072	502.2	7
0.8002	509.671	7
0.8076	510.488	8
0.8058	516.24	8
0.7739	552.635	9
0.837	478.382	7
0.8373	465.982	6
0.8261	469.296	6
0.8132	486.178	7
0.8002	513.201	8
0.8172	485.205	7
0.7892	524.411	8
0.7981	513.484	8
0.8349	499.564	8
0.8453	477.666	7
0.8319	506.278	8
0.8324	503.578	8
0.8267	519.665	9
0.8149	501.273	8
0.8335	475.476	7
0.8143	496.943	7
0.802	506.468	7
0.7803	519.588	8
0.8219	496.441	7
0.8107	518.796	8
0.8173	477.282	6
0.8136	484.788	6
0.7959	506.486	8
0.7868	527.369	8
0.8007	508.31	7
0.8234	479.342	7
0.7829	555.719	9
0.8314	506.243	8
0.838	467.094	6
0.8224	499.768	7
0.8243	486.359	7
0.8114	528.338	8
0.833	463.917	6
0.8423	453.259	6
0.8339	486.85	7
0.8322	490.696	7
0.8126	490.459	7
0.8073	493.369	7
0.8099	492.205	7
0.8331	483.673	7
0.7971	506.173	8
0.813	481.304	6
0.8297	475.444	6
0.8103	504.823	7
0.7866	551.911	9
0.8014	489.113	7
0.8096	477.606	6
0.8297	458.514	5
0.8427	461.22	6
0.8053	495.446	7
0.7959	484.405	7
0.7981	507.474	7
0.7851	520.084	9
0.8043	506.657	8
0.7967	506.082	8
0.7847	493.24	7
0.7996	484.179	7
0.7553	547.878	9
0.8279	477.91	7
0.8143	508.596	8
0.7744	536.351	9
0.819	500.178	8
0.809	504.518	8
0.8011	508.649	8
0.8397	487.142	8
0.8083	515.305	9
0.8347	491.84	8
0.8321	496.875	8
0.8104	513.72	8
0.8323	498.708	7
0.7951	522.645	8
0.8288	480.077	6
0.8259	472.172	6
0.8178	495.454	7
0.8122	490.639	7
0.8145	497.896	7
0.7984	492.007	6
0.8016	490.053	6
0.8166	475.416	5
0.7904	515.536	7
0.7912	506.954	7
0.7753	529.021	8
0.7805	521.693	7
0.7921	515.081	7
0.803	488.071	7
0.7988	495.115	7
0.7921	486.274	6
0.8014	492.304	7
0.8182	490.29	7
0.7795	541.189	9
0.7841	520.385	8
0.7775	527.775	8
0.8034	527.552	9
0.8075	521.452	9
0.8215	486.666	7
0.8143	490.697	7
0.8321	509.507	8
0.795	536.773	9
0.8302	519.3	9
0.8238	499.311	8
0.8387	466.797	6
0.839	475.029	7
0.8253	504.776	8
0.8409	484.148	7
0.826	503.689	8
0.8115	508.272	8
0.8252	487.656	7
0.8363	484.763	7
0.7996	530.248	9
0.7921	528.342	8
0.8072	515.343	8
0.8218	506.029	8
0.8241	516.06	9
0.7848	533.148	8
0.7991	532.174	9
0.7406	549.562	8
0.7485	574.251	9
0.7528	562.22	9
0.7818	516.79	7
0.7737	519.118	7
0.7836	526.984	8
0.7493	559.201	8
0.7285	624.458	10
0.7725	531.911	8
0.8047	505.941	8
0.7978	495.355	7
0.8007	484.394	6
0.8062	481.893	6
0.7717	525.558	8
0.7527	548.899	8
0.789	512.613	7
0.7891	504.713	7
0.778	533.015	9
0.7794	532.034	8
0.7805	531.336	8
0.7689	539.204	8
0.7924	529.677	8
0.8267	485.409	7
0.8229	481.978	7
0.8305	514.802	9
0.8058	516.366	8
0.8011	505.078	7
0.7553	585.93	9
0.8299	493.493	8
0.8354	476.706	7
0.793	516.578	8
0.7828	529.803	8
0.8106	487.337	7
0.7599	541.934	9
0.7621	545.93	10
0.7791	512.538	8
0.7823	519.488	8
0.7994	493.766	7
0.8035	494.904	7
0.7584	569.506	10
0.8249	463.887	6
0.7567	540.644	8
0.7864	526.383	8
0.8065	504.599	8
0.8124	476.732	6
0.81	501.115	8
0.7839	511.043	8
0.7712	546.615	10
0.7672	534.19	9
0.7749	519.551	9
0.7668	551.606	9
0.7597	563.035	9
0.7997	508.484	7
0.7982	525.839	8
0.7891	526.329	8
0.7871	526.467	8
0.814	508.074	8
0.8346	497.053	8
0.8359	479.278	7
0.8199	517.735	9
0.8011	514.121	8
0.7851	526.064	8
0.7987	545.482	9
0.7802	553.444	10
0.8331	504.555	9
0.8072	517.367	9
0.8208	504.893	8
0.7455	541.498	10
0.8105	506.411	8
0.8121	518.491	9
0.7416	570.2	10
0.7793	544.029	10
0.7871	540.746	10
0.7731	538.215	10
0.7791	561.476	10
0.8306	479.321	7
0.8176	501.931	8
0.7564	564.366	12
0.7649	528.259	10
0.8403	461.861	5
0.8286	491.416	7
0.8224	488.168	7
0.8217	497.071	8
0.8125	512.216	8
0.8022	529.753	9
0.8306	504.012	8
0.8105	526.363	9
0.8169	515.897	9
0.8311	472.759	7
0.8294	471.989	7
0.8101	529.059	10
0.819	494.599	8
0.798	518.428	9
0.8322	511.371	9
0.8243	524.688	10
0.7728	529.994	8
0.7784	522.732	8
0.7818	520.495	8
0.8112	515.332	8
0.8251	475.788	6
0.8075	526.058	7
0.8247	482.408	6
0.823	481.235	6
0.8264	482.673	6
0.815	509.233	7
0.8246	482.059	6
0.8009	515.359	7
0.803	490.47	6
0.7754	566.177	8
0.8006	502.936	7
0.7709	521.102	8
0.7859	506.08	8
0.7736	519.374	8
0.7917	517.248	8
0.7939	507.836	8
0.7607	578.984	9
0.8285	472.269	6
0.8234	479.538	6
0.7843	533.86	7
0.8172	500.129	7
0.8254	473.96	6
0.819	482.145	6
0.8029	516.832	8
0.7941	532.518	7
0.7813	551.634	8
0.8005	518.615	8
0.8135	513.837	8
0.8262	494.692	7
0.8068	510.206	7
0.7942	524.833	8
0.8215	501.412	7
0.8318	487.415	7
0.8225	484.133	6
0.8109	498.423	7
0.8279	473.087	6
0.8379	465.061	6
0.815	495.599	7
0.8284	486.911	7
0.8043	513.216	7
0.7884	536.03	8
0.8103	502.93	7
0.8151	506.277	7
0.8069	516.799	8
0.7805	550.301	8
0.7935	542.954	8
0.8209	500.867	7
0.8203	492.124	7
0.8086	481.373	7
0.8149	488.629	7
0.8122	490.929	7
0.7903	521.917	8
0.7717	546.017	8
0.7775	536.137	8
0.7676	540.106	8
0.7779	535.489	8
0.7739	534.611	8
0.7456	559.698	10
0.732	577.095	10
0.708	620.57	10
0.729	601.842	10
0.7849	526.001	8
0.8148	498.18	7
0.8105	497.592	7
0.7797	542.365	8
0.8038	510.782	8
0.8122	494.72	7
0.7757	560.342	9
0.7598	576.794	9
0.7443	598.304	9
0.7966	518.021	7
0.8007	510.246	7
0.7957	517.62	7
0.7891	521.823	7
0.7711	560.762	8
0.8129	500.867	7
0.7918	511.378	8
0.8156	492.735	7
0.8122	515.741	8
0.7823	539.55	9
0.8113	489.92	7
0.8051	503.661	7
0.8009	505.259	7
0.7816	522.08	8
0.7892	536.078	8
0.7617	551.479	8
0.7939	525.779	8
0.7916	523.075	8
0.8043	511.268	8
0.8167	500.766	8
0.7179	646.358	10
0.7723	564.234	9
0.8073	508.694	7
0.764	580.754	8
0.7941	531.838	8
0.8011	514.409	7
0.8016	511.133	7
0.8054	530.724	8
0.79	543.233	9
0.7805	556.091	8
0.7964	530.702	8
0.7936	538.373	8
0.7844	548.139	9
0.7887	538.047	8
0.79	535.15	9
0.8125	514.476	8
0.8153	501.854	7
0.8139	502.932	7
0.791	527.116	8
0.7742	543.248	8
0.8019	520.886	8
0.7834	542.306	8
0.7965	527.194	8
0.8391	488.807	6
0.843	469.563	6
0.8353	486.664	6
0.8056	516.813	6
0.7959	535.662	7
0.8127	504.334	7
0.7683	550.755	8
0.7822	540.1	8
0.8528	471.677	6
0.836	496.811	7
0.8318	476.046	6
0.8193	499.125	6
0.8279	481.876	6
0.8281	484.813	6
0.8274	493.378	6
0.8318	498.708	7
0.8046	524.739	7
0.8173	497.687	7
0.8213	501.986	7
0.807	516.312	7
0.8157	486.833	6
0.8177	495.106	7
0.7865	535.567	8
0.8176	514.039	8
0.8038	517.131	8
0.7938	528.814	9
0.8183	489.44	7
0.8249	502.418	8
0.8207	490.517	7
0.8354	474.714	7
0.8128	497.589	7
0.8325	495.026	7
0.8295	479.105	6
0.8352	474.102	6
0.8528	467.038	6
0.8348	490.132	7
0.8243	507.791	7
0.8322	495.645	7
0.8215	492.148	6
0.8083	511.965	7
0.8424	504.421	8
0.8382	483.85	7
0.8411	484.828	7
0.8514	458.496	6
0.8287	513.864	8
0.859	456.276	6
0.8468	483.209	7
0.8439	485.281	7
0.8416	490.455	7
0.8255	504.663	7
0.8326	494.846	7
0.8357	495.218	8
0.8128	494.566	7
0.7999	527.519	7
0.8304	481.068	6
0.8335	481.014	6
0.8308	506.046	8
0.8239	499.519	7
0.8434	487.554	7
0.8251	497.621	7
0.8291	494.858	7
0.8448	479.132	7
0.7548	520.744	8
0.7775	509.298	8
0.7748	517.939	8
0.7936	533.931	8
0.7975	523.509	8
0.8267	476.989	6
0.8178	490.229	6
0.8305	469.332	6
0.8259	515.711	7
0.8291	515.909	7
0.7828	546.648	8
0.8159	490.195	6
0.8018	510.97	7
0.8115	494.793	6
0.7819	539.298	8
0.782	528.902	7
0.8229	499.392	7
0.8048	519.019	7
0.8245	502.034	7
0.8309	505.73	7
0.7986	535.329	8
0.8327	479.26	6
0.8216	493.858	7
0.7933	525.565	8
0.8287	482.984	6
0.8176	497.362	7
0.8073	517.931	7
0.8115	516.762	7
0.8118	504.924	7
0.786	549.224	8
0.835	476.102	6
0.8315	493.344	6
0.8191	497.889	7
0.8043	510.622	7
0.8439	479.295	6
0.8203	488.842	7
0.8183	502.717	7
0.8197	501.146	7
0.8236	490.842	7
0.8359	488.159	7
0.8049	533.958	9
0.8405	509.975	8
0.837	493.415	7
0.816	492.106	6
0.8342	479.76	6
0.8307	473.238	6
0.8342	472.719	6
0.8225	478.213	6
0.848	446.683	5
0.8464	455.805	5
0.8204	471.227	6
0.8387	474.433	6
0.8355	465.141	6
0.8282	470.438	6
0.8379	464.824	5
0.836	460.538	6
0.8292	490.562	6
0.8459	468.591	6
0.8314	477.485	6
0.8016	514.612	7
0.8412	490.25	7
0.8547	458.594	6
0.8253	481.45	5
0.8223	479.898	5
0.827	474.075	5
0.8045	508.021	6
0.8242	483.204	6
0.8476	464.512	5
0.8486	472.642	6
0.8278	481.646	6
0.8447	471.289	5
0.8207	508.852	6
0.8091	534.148	7
0.8486	459.411	5
0.8593	457.798	5
0.8481	464.151	6
0.802	510.805	7
0.8001	515.177	7
0.8291	493.186	7
0.8052	497.124	6
0.8215	496.645	6
0.8135	485.018	6
0.8319	468.06	5
0.7989	518.709	7
0.8178	487.84	6
0.8295	473.8	6
0.8586	459.236	5
0.8471	457.529	5
0.8595	446.697	5
0.8348	473.538	6
0.8551	442.176	5
0.8443	466.554	5
0.8118	483.864	6
0.808	490.839	6
0.8335	485.839	6
0.7873	524.242	7
0.8268	482.235	6
0.8415	464.546	6
0.814	498.708	7
0.8425	451.994	5
0.8436	461.244	6
0.8232	491.212	7
0.8306	472.046	6
0.8451	483.956	7
0.8446	462.714	5
0.8173	499.277	7
0.8557	454.226	5
0.8313	471.446	6
0.8194	495.389	7
0.7868	500.839	8
0.8459	455.331	6
0.8393	496.181	7
0.8401	469.537	6
0.8278	508.653	7
0.7825	523.128	8
0.841	487.111	7
0.846	447.474	5
0.8479	455.989	6
0.8417	456	5
0.8349	464.859	5
0.8369	472.594	6
0.8539	446.459	5
0.8505	457.442	5
0.8399	473.232	5
0.8537	451.922	5
0.8638	467.84	6
0.8546	474.569	6
0.8252	501.492	7
0.8449	494.484	7
0.8516	496.166	7
0.8605	461.169	5
0.8494	484.154	6
0.8405	501.379	6
0.8497	470.039	6
0.8557	447.383	5
0.8468	469.556	6
0.8634	460.209	6
0.8661	456.077	6
0.8453	454.959	6
0.8105	529.522	8
0.8426	491.229	7
0.8308	479.671	6
0.8591	471.146	6
0.8609	458.677	5
0.8714	453.161	5
0.8655	458.849	5
0.846	497.273	7
0.8395	475.345	6
0.8668	456.813	5
0.8626	458.33	5
0.8507	492.634	7
0.8362	477.869	6
0.8552	472.435	6
0.8524	480.636	6
0.8588	504.299	8
0.8517	504.926	7
0.8685	448.68	6
0.8631	467.928	6
0.8415	469.511	6
0.8531	471.499	6
0.8416	469.33	6
0.8532	475.652	6
0.8404	487.309	6
0.8548	453.97	5
0.8669	448.46	5
0.8365	479.291	6
0.8215	505.423	6
0.844	484.392	6
0.8544	463.41	6
0.8459	460.895	6
0.8544	463.344	6
0.8614	435.942	5
0.8588	440.881	5
0.87	434.285	4
0.8742	444.645	5
0.8495	465.617	6
0.8597	455.462	5
0.8632	455.663	5
0.8534	473.649	6
0.8502	478.842	6
0.8512	495.581	7
0.8556	453.401	5
0.8694	444.32	4
0.8625	471.872	6
0.853	467.815	6
0.863	469.236	6
0.8561	487.367	6
0.8739	463.214	6
0.8565	484.624	7
0.8644	485.032	7
0.8683	463.806	6
0.8611	470.655	7
0.8631	478.359	7
0.8595	476.801	7
0.7253	550.406	11
0.8364	464.23	5
0.8588	456.817	5
0.8493	467.364	5
0.8494	450.96	5
0.8358	460.931	5
0.8223	472.508	5
0.8505	468.743	6
0.8142	495.388	6
0.8748	437.972	4
0.8704	432.715	5
0.879	434.566	4
0.8821	447.156	5
0.8668	463.448	6
0.8696	455.572	5
0.8673	447.444	5
0.8706	426.131	3
0.8791	426.533	3
0.8738	438.476	4
0.8708	431.291	4
0.8731	434.526	4
0.8716	433.44	4
0.8921	414.185	2
0.8731	432.626	4
0.8705	454.868	6
0.9037	395.751	0
