# Supplementary material for: Autodesmotic reactions for general strain energy evaluation in polycyclic aromatic nanocarbons
Source: Commun Chem. 2025 Dec 16;9:41. doi: 10.1038/s42004-025-01848-w (PMC12824410; doi:10.1038/s42004-025-01848-w)
Supplement: Supplementary file 9 — Supplementary Data 6 [file 42004_2025_1848_MOESM9_ESM.xlsx]

## Sheet: Fig8(a)
y_pred	y	max_min_x	max_min_y
3.05848	3.84803	-6.02934	-6.02934
5.65489	6.56398	50.5697	50.5697
10.922	11.5256
5.72502	5.88045
10.2777	10.8192
11.8892	12.6502
11.6498	11.5547
20.4302	20.7724
11.6538	11.8478
16.6213	17.0104
9.69627	9.97684
6.68802	7.54555
6.68802	7.54555
13.4995	13.119
17.3292	17.9712
14.2807	14.6186
13.2967	14.2466
17.1463	17.0417
30.7726	30.7639
20.6882	21.1412
17.0589	17.4031
13.5462	14.4889
0.710947	1.1707
0.710947	1.1707
19.1332	19.1711
16.4945	16.5181
14.8443	14.8561
19.019	19.0449
14.9996	15.4195
15.7197	15.701
12.0347	12.813
12.3562	12.4264
14.4867	14.6016
12.0347	12.813
17.0787	16.7158
18.3372	18.475
17.2535	16.9455
21.2499	20.8159
12.3562	12.4264
14.4867	14.6016
16.4528	15.8971
25.6754	25.2828
19.3452	20.0843
18.3583	18.7872
24.0855	24.1838
19.0306	19.8418
18.9158	18.9636
18.5499	18.4995
30.5496	30.7363
22.2735	22.1775
21.2895	21.856
25.6745	26.0678
21.1498	21.8391
26.1257	26.1305
20.9318	21.0409
18.5804	19.0806
9.37888	9.85002
6.50644	6.98685
11.3376	11.7343
29.6615	30.0638
18.5454	17.8204
15.1698	15.2474
13.0305	13.3481
9.37934	9.84729
6.5062	6.98572
11.3376	11.7343
29.6655	30.0612
18.5454	17.8204
23.6602	22.619
15.1984	15.2454
13.0817	13.3492
16.9413	17.3642
20.3917	20.491
21.6311	21.5844
28.4259	28.2142
26.9819	26.8712
20.0966	20.197
19.303	19.0155
20.7225	20.8647
19.9697	19.9052
20.9755	20.8775
23.5461	23.6314
20.812	20.5142
19.311	19.0378
23.0311	22.8594
23.3103	23.2463
6.42524	6.77424
15.0673	15.389
6.4244	6.77496
15.0673	15.389
21.4378	20.1176
15.8075	16.2489
18.0597	17.9403
18.2252	17.4769
17.0776	17.7334
19.2155	19.2901
21.0268	21.0974
17.9432	17.9864
19.2072	19.7793
24.1773	23.7932
24.3747	24.2722
15.8095	16.2503
22.0741	21.885
23.5975	23.2491
20.943	20.4273
29.7794	29.2932
21.6636	21.4328
21.0941	20.6562
23.044	22.8657
18.0597	17.9403
18.2252	17.4769
20.14	19.7476
21.2045	20.8755
17.0776	17.7334
19.2155	19.2901
21.051	20.6515
23.5878	23.0694
21.0279	21.097
28.0858	28.5141
17.9432	17.9864
24.7512	24.289
29.3403	28.8518
19.207	19.7796
24.1047	24.2109
22.3351	21.7705
24.8248	24.6613
40.9911	40.8934
30.6069	30.2352
26.333	26.1054
27.0643	27.1337
26.5542	26.7218
33.3165	33.0045
27.81	28.3185
30.638	30.9063
36.1302	35.848
22.661	22.3463
23.7953	23.4705
27.5997	28.078
35.3054	35.4466
22.203	22.4925
26.5846	26.7408
29.8518	29.6881
24.1247	24.5861
33.769	33.9469
25.2436	25.4872
22.4779	22.7785
25.1898	24.9676
26.4283	26.9484
23.1571	23.3884
24.3439	23.6176
24.9617	25.5637
20.8571	21.6199
25.144	25.8061
26.4016	26.9324
25.4751	25.7824
24.3481	24.2248
35.4627	34.7518
23.9242	24.287
24.3315	24.2219
30.6329	30.9039
27.4026	27.3876
21.2408	22.1289
23.6638	23.7462
21.0576	21.8555
4.39397	4.63754
13.4817	13.4032
20.3338	20.5282
17.5001	17.7574
24.5419	23.8101
12.6783	13.1004
16.6188	16.339
17.4515	17.6217
18.9602	18.4995
18.9156	19.0072
15.153	15.348
23.6991	23.1005
14.7367	14.818
19.3051	20.0593
19.558	19.1792
16.9249	17.1748
31.9695	32.3749
19.875	19.9098
19.9438	19.4833
22.4922	21.6331
22.6007	22.4768
17.8103	18.1395
12.6952	12.5526
32.2851	31.9795
27.5107	27.3955
24.2692	23.9407
22.7554	22.9009
23.3494	22.7985
25.45	25.5079
29.0136	28.9269
28.7145	28.6259
29.6672	29.3224
27.7141	27.6648
23.744	23.1559
43.0438	43.164
32.3008	31.8301
24.6459	24.078
22.7246	22.7715
24.4525	24.2922
29.332	29.2054
23.3524	23.1537
24.2674	24.2659
28.0314	27.98
26.9821	26.8235
33.3922	33.0808
29.8322	29.6835
22.5547	22.0274
24.4321	24.2841
25.5807	24.758
27.8975	27.8815
35.1399	34.9269
24.1445	23.9646
22.7214	23.0727
23.9938	24.4665
25.5046	25.1317
42.3425	42.16
28.7659	28.659
25.4789	25.2561
24.7793	24.8056
25.7075	25.5678
25.7523	25.7988
25.1837	24.918
27.7011	27.2586
26.0479	25.6245
21.7835	21.8658
26.4577	25.8934
22.7152	22.9137
26.2918	26.1218
24.4841	24.5125
36.5304	36.1631
22.4487	22.4672
38.5795	38.08
13.3739	13.6393
19.386	19.2814
12.9242	13.2281
12.0747	12.1205
17.2201	16.7584
11.6328	11.7043
16.1498	16.3538
13.4208	13.3469
10.9064	11.1646
11.9112	12.1276
13.0406	13.9954
24.1618	23.9596
18.6031	19.07
18.8177	18.3671
20.2224	20.3568
22.0893	22.4172
19.7132	19.8754
26.4914	26.2384
22.7487	22.6264
20.5709	21.255
24.1486	23.8425
23.737	23.5526
23.2938	22.8521
20.2982	20.958
25.7452	25.5058
21.6674	21.3113
26.2741	25.9677
30.2463	29.8104
25.2716	24.9928
24.0005	24.5311
20.9227	21.2894
28.3793	28.641
19.8608	19.8885
26.6028	27.2946
28.5154	29.147
28.3159	28.9009
45.6178	45.4813
32.3454	32.4736
28.9782	29.1529
31.3416	31.1358
30.311	30.1166
31.6516	32.1051
42.3462	41.8615
37.3191	37.5328
26.2951	26.2353
40.801	40.7653
29.1571	28.6879
37.5186	37.7713
26.5003	26.4036
26.8242	26.208
34.5498	34.5625
34.6223	34.9158
36.2799	35.994
28.4913	29.1261
26.9844	27.4159
39.8118	39.3624
33.5722	33.5509
29.855	28.9212
33.349	32.9499
26.062	26.6704
27.5204	27.4234
26.4748	26.4039
33.6717	34.1038
31.7814	31.6399
35.3379	35.0984
26.7925	27.5321
26.4511	26.8264
29.1787	28.6892
32.7008	32.7739
34.5976	34.9013
35.5038	35.717
27.7987	28.0239
31.8339	31.4561
32.7372	32.3385
31.3445	30.4059
31.6736	32.12
33.6015	33.5684
25.851	26.3907
26.7535	26.6877
29.2478	28.8017
38.8199	38.1855
31.5212	31.2573
40.4068	39.6027
40.8028	40.7662
29.33	29.2377
35.4996	35.7151
31.3344	31.1348
31.9888	31.664
30.1717	29.9783
30.2907	30.3345
34.1395	33.6384
43.2538	42.7659
26.6853	26.6718
35.593	34.985
25.6505	26.1017
34.3127	34.2675
43.2659	43.1984
28.0637	28.3157
30.7676	30.9451
36.1354	35.9583
31.6421	31.7623
30.1495	29.9767
30.8435	30.148
31.6703	31.7801
27.1787	27.0744
26.8064	27.5294
28.2892	28.8845
25.8497	26.3357
27.7824	27.1968
30.7348	30.4771
32.7652	32.3467
30.258	30.3156
45.8725	44.8415
26.6863	27.1184
26.2753	26.2249
36.1313	35.9563
46.6615	46.0716
30.9835	31.2482
33.4925	33.8626
26.2574	26.2609
31.6152	30.9565
28.7037	28.8692
26.9773	27.8159
23.3715	23.5195
24.1267	23.6675
27.5035	26.7372
19.2662	18.0805
28.9604	27.3654
18.0423	17.0637
23.9244	23.2997
24.9073	24.415
24.518	23.4639
23.6901	23.3529
21.9927	22.5629
29.7082	28.6179
32.7924	33.4982
16.0837	15.9893
35.0342	34.7346
16.4378	15.8484
22.844	22.2215
22.8052	22.9558
22.0369	21.5138
24.6461	24.0546
26.9442	26.2206
14.1323	13.8334
18.1245	17.4896
23.2783	22.4544
26.369	25.5217
33.0254	32.9603
32.0502	32.0207
21.5781	21.3457
32.9734	33.0075
16.7441	16.2434
32.5588	32.4899
20.3982	19.2397
24.1708	23.7316
22.4559	21.7078
16.4395	16.2224
21.6763	20.9944
25.4745	24.8287
24.5876	24.4424
13.8256	13.6365
18.5031	17.7433
12.262	12.3651
23.374	23.1395
20.3297	20.268
32.2014	31.8044
14.7223	14.8607
24.8651	24.1763
26.7329	25.8936
22.0947	21.2367
13.4427	13.2896
8.62173	8.69596
16.8114	16.4373
23.511	23.1662
12.363	12.4186
15.4876	15.1425
25.8768	26.157
18.5729	18.0221
15.1718	14.9607
23.6996	23.5145
15.6344	15.4835
24.8881	24.4691
11.8214	12.0949
21.0682	20.7596
14.8103	14.3457
19.8627	19.8403
20.744	20.4275
15.6101	14.5194
22.9372	22.9939
13.0947	12.9843
24.3586	24.1559
26.289	25.6039
14.8566	14.6539
10.0409	9.54615
22.9624	23.2138
9.50409	9.09414
21.7637	22.1669
13.6434	13.6609
9.56473	9.27965
14.4178	14.2907
7.90007	8.12996
15.959	15.8821
16.9669	16.7706
14.5109	14.5192
13.4458	13.3894
12.5039	12.0345
19.8977	19.7415
8.55744	8.52187
6.99157	6.81103
14.5353	14.4499
16.2416	15.8707
2.78567	2.91942
9.41896	9.55981
12.2924	12.4629
9.08743	8.88433
6.4043	6.11933
4.30234	4.30697
3.01277	3.00054
9.91172	9.80765
2.98129	2.74536
33.7485	32.8252
34.9517	34.4475
1.74773	1.79868
30.7715	30.7789
30.1416	29.6209
26.5599	26.4419
32.83	32.8871
43.8446	43.2851
43.8395	43.2738
32.5694	32.6092
43.9781	43.3666
41.9609	42.3693
28.797	28.9898
33.714	33.4899
33.9914	33.7646
46.1726	45.4245
44.5633	44.5668
33.2712	32.6908
29.345	29.435
40.3656	40.4647
45.3721	44.5123
40.2121	40.5227
45.6065	44.6281
45.8938	45.2479
29.2901	28.9855
45.3268	44.7767
43.8267	43.6259
36.5104	36.0976
34.3913	33.5097
29.6279	29.0267
40.2496	40.4829
45.5019	45.4034
30.2883	30.0574
36.5395	36.1287
31.0929	30.7382
45.9525	45.2938
46.3572	45.5462
29.1865	29.1271
48.417	46.6646
26.3334	25.0514
30.3055	29.6883
29.8013	29.7087
29.8651	29.4436
38.0816	38.1004
47.5137	46.5037
29.4673	29.6643
29.7106	29.8611
40.1412	40.3735
28.2997	28.3198
29.365	29.5443
25.3228	25.1305
34.8558	34.3492
28.6652	29.1529
25.3114	24.3778
31.1859	30.9315
30.6968	30.5457
47.5455	46.5278
24.2937	24.3848
27.4401	27.945
23.7658	23.7764
37.432	38.0154
30.0018	30.138
26.7006	26.8743
37.6538	36.9558
40.099	39.5422
29.6923	29.1731
47.9152	46.7884
30.1585	29.7892
31.3141	30.7705
31.6609	31.7876
24.6733	24.2126
29.6356	29.8311
24.9724	24.9398
28.215	28.3872
37.7089	37.0048
31.2105	30.9584
24.8621	24.8731
33.0288	32.6218
23.2583	23.2084
24.847	24.3838
23.389	23.1345
29.2788	28.9751
28.2198	27.6871
38.8174	38.502
26.1269	25.5568
32.1941	31.8675
40.313	40.6812
22.6637	22.6464
38.6415	38.8575
23.7541	24.2127
24.3229	24.0343
24.4778	24.2138
23.2857	23.5472
21.5908	20.7919
26.7886	26.3038
28.205	28.3784
29.9079	29.6217
21.7893	21.6318
31.7675	31.7042
32.0472	32.3439
25.4117	25.2429
28.3036	27.7501
33.1439	32.8399
39.6382	38.997
31.7442	31.7598
30.9909	30.807
36.5022	36.9452
29.3575	29.7253
27.9187	27.7149
24.3925	24.4748
27.5951	27.43
37.9516	37.1422
18.6304	17.156
23.0708	22.9811
23.4576	22.4841
24.1301	24.2455
24.9594	24.5654
23.6506	23.5119
31.3363	31.8076
43.6734	43.4197
25.0535	24.4912
33.1062	32.8228
33.3103	32.7997
32.331	31.9946
30.9332	30.8647
25.1153	24.5604
38.2158	38.4955
22.8914	23.4917
28.1014	27.4249
32.4408	32.1327
22.72	22.9008
22.5288	22.7833
30.344	30.3408
28.3335	28.5304
24.0891	24.1109
41.171	41.0608
31.902	31.9384
33.2044	32.5761
23.61	23.5004
32.6324	32.4784
24.3207	24.0138
16.1707	16.0926
33.4165	33.0025
21.4979	21.7681
25.0299	25.0786
28.3875	28.3517
21.0381	21.2289
38.8401	39.5095
24.4085	24.1288
24.2289	24.2524
23.4906	23.9035
31.1035	31.5385
28.2283	27.6525
29.1224	29.4709
32.0297	31.7822
33.3915	32.9925
31.8358	31.5113
28.1571	27.6482
39.4488	39.331
29.4222	29.29
27.6017	27.5878
21.578	21.4413
40.1501	40.0246
29.3221	29.6104
21.1975	21.8273
17.8893	17.3744
26.1381	25.9615
32.7342	32.4535
17.5878	17.5146
36.1577	35.5255
22.0537	22.5068
22.6118	22.3465
32.7596	32.3888
30.2492	30.3216
21.5079	21.4266
37.3297	37.4405
29.0942	29.402
23.3924	23.3199
26.0254	26.1078
20.8064	21.4571
23.8507	24.181
24.0928	24.2374
26.3005	26.4193
26.779	26.2591
24.0129	23.8116
29.2559	29.2755
33.1299	32.9948
24.4683	24.3069
34.5819	34.4656
24.2246	24.4316
29.5603	30.1512
40.7903	39.865
28.7721	28.89
25.263	25.0122
24.1173	24.3314
27.246	27.0037
28.9668	28.6749
29.1192	28.963
26.8062	26.249
24.6568	24.7822
25.9621	25.9037
30.1314	30.7333
26.9212	27.0514
32.8883	32.6024
15.0539	14.6415
33.5235	32.8795
18.908	17.6979
22.5236	22.6565
25.2089	24.8332
21.3024	21.3228
20.4366	20.6544
25.4863	25.422
31.948	32.0284
32.1188	31.654
18.8992	19.5346
35.5859	35.1639
27.0941	26.838
18.0365	17.554
26.4638	26.269
27.0994	26.9451
20.2002	20.2655
17.0931	17.1482
13.3978	13.271
34.7758	34.8163
34.9431	34.8801
14.452	14.8632
28.2889	28.255
35.7304	35.4176
35.2047	34.4928
25.4875	25.0832
27.0055	26.668
25.3594	25.7611
25.1064	25.4613
27.8175	27.499
26.1588	25.8426
18.1371	18.3108
25.9467	26.0864
36.2643	35.7333
28.3568	28.9299
31.528	31.7045
23.7632	24.1732
30.9633	30.4194
24.1699	24.23
35.8549	35.2509
27.4033	27.3604
26.8703	26.8334
26.1835	26.0312
22.0887	21.8754
19.5671	19.0457
21.4864	21.7695
27.57	28.1871
30.7515	31.1979
26.1677	25.8793
26.2804	25.9942
25.181	24.9524
36.7457	36.5709
22.7325	22.8657
29.4702	29.5856
25.1439	25.5324
23.9694	24.0579
20.7158	20.6709
26.9553	26.4859
32.9553	32.4474
34.1964	34.2114
34.1828	34.0192
14.9434	14.6544
24.6108	24.641
20.7049	21.2414
32.4773	32.6864
31.9268	31.7767
26.19	26.1981
21.7596	21.7487
14.0482	14.2544
30.8442	31.3812
24.8737	25.0576
30.0409	30.055
42.9169	43.0948
16.2161	16.2488
25.2368	25.1518
27.6679	28.0676
21.9938	22.2431
21.2924	21.7495
17.3124	17.3203
26.0591	25.7664
30.1062	29.7435
26.9049	26.6086
26.9987	26.5827
20.2266	20.1358
27.8218	27.7982
46.9213	46.3394
34.0675	33.9698
25.7648	26.1444
30.008	29.9965
22.0539	21.8988
14.2311	14.4035
22.9832	23.2934
14.2434	14.4024
22.3257	22.0368
20.1038	20.2508
26.4388	26.5339
30.2267	30.6195
27.6095	27.9712
20.7593	21.1227
22.8602	23.4603
16.3536	16.2995
27.8602	28.343
26.5134	26.6951
26.9605	26.946
15.3005	15.7877
22.6508	22.5365
33.2801	32.2304
28.9684	28.6383
22.8908	22.9805
26.4887	26.4073
23.5078	23.7883
23.9417	23.7552
20.5799	21.1843
14.4099	14.9622
14.7534	14.6034
31.1445	30.8111
31.7033	31.2204
26.4179	26.4598
21.7183	22.3254
23.8055	23.9832
19.6446	19.1837
22.557	23.0434
12.5853	13.0195
25.3675	25.2238
29.5796	29.9957
30.6131	30.8612
26.1616	26.2166
22.2127	22.7909
37.7393	37.2675
17.0487	17.1112
16.2088	16.2338
21.7845	21.7606
11.773	10.7205
35.4235	35.7817
17.5882	18.059
32.455	32.3036
18.9503	19.0299
28.4763	28.4636
17.6676	17.8019
33.6765	34.4262
29.2706	29.2883
30.6952	31.2203
14.581	14.4245
28.7521	28.3147
27.9804	28.3209
37.9347	37.2913
32.2199	31.8699
21.2065	21.2391
19.8881	19.6936
23.1939	23.0295
18.0054	18.0675
29.5479	29.7539
28.3177	28.4845
24.9321	24.9268
18.5935	18.7123
22.479	22.1598
26.3541	26.2891
16.3416	16.4288
26.1258	26.1399
29.0507	28.8901
22.6208	22.5423
34.6029	34.3538
17.8434	17.9249
26.8496	26.567
33.0144	32.4634
26.1383	26.9212
18.6588	18.4962
16.7497	16.4287
30.7094	30.4444
22.7682	23.2257
23.6055	23.1179
25.0473	24.9031
18.7553	18.8662
31.2873	31.5516
21.625	21.8292
18.0051	17.9627
22.6191	23.0325
28.8468	28.4801
24.1843	24.2749
20.5419	20.2031
28.8656	28.5247
30.2358	30.7365
23.2625	23.3657
30.6383	30.2885
19.9692	20.1973
27.6326	26.9499
29.9146	29.7269
35.0073	34.4112
22.5589	22.7771
22.0766	22.6454
22.9974	22.9958
19.8759	20.0999
26.8186	27.1806
23.8192	23.5024
21.7558	21.5807
21.4409	21.7739
26.8119	27.5726
21.537	22.0071
32.3009	32.2371
25.6334	25.7213
21.4578	21.4226
25.6626	25.9084
16.664	16.2302
13.4499	13.3675
22.955	23.0157
23.3295	23.7078
21.8361	21.5084
26.1925	26.0015
11.6326	12.412
14.7699	14.6325
26.3323	26.4298
12.5876	13.0136
34.7035	34.5814
21.8779	22.2786
11.5675	11.9368
28.7219	28.1879
23.6967	23.9448
32.213	32.0585
27.3167	27.932
14.6956	14.3113
26.3271	26.25
18.0898	18.1172
41.016	40.6716
27.7956	28.6392
18.047	18.2025
12.3015	12.4448
26.3003	25.8442
21.9921	21.6766
21.8449	22.7351
13.863	14.1264
15.5837	15.6765
18.9841	19.5318
16.5118	15.8255
26.8751	27.2073
21.0224	20.8633
28.0044	27.9131
24.8766	24.9774
9.24556	9.586
14.7399	14.3889
23.6986	23.7311
13.4226	13.4519
28.1976	28.1394
17.6536	18.2182
32.0647	32.0582
23.3671	23.7146
20.2657	20.7372
21.6127	21.444
19.444	19.1142
17.4918	17.5574
30.2618	30.496
20.503	20.4363
22.1018	22.4393
13.8531	14.1164
22.3775	22.3541
15.8061	16.3047
17.9715	18.3989
27.8794	27.8642
17.9121	18.0477
15.133	15.379
13.2548	13.2417
31.1161	31.6614
17.3261	17.4236
31.1212	30.7292
12.8054	12.9466
23.1125	23.0526
31.9748	31.7677
30.4463	30.4984
22.8864	23.4939
27.2581	26.8873
24.8501	25.7164
23.452	23.3494
17.1754	17.5172
28.9229	29.5627
23.9351	23.9587
26.0766	25.7189
9.33727	8.77101
14.368	14.3568
23.3986	24.0744
32.9442	33.0603
30.8425	30.7398
22.1547	22.4668
13.9207	14.2119
14.9892	14.8837
21.9464	22.202
25.4457	26.17
32.2123	32.1223
11.8596	11.4607
29.072	29.0305
31.8205	31.8425
25.0736	25.3904
18.8252	18.7701
25.3964	25.0177
25.0899	25.7488
25.4422	25.1213
14.9391	15.2277
37.4431	37.1836
28.526	28.6041
24.4895	25.0151
13.0721	13.1262
16.1556	15.8856
29.2719	28.8284
22.6889	22.9322
14.8086	14.8435
10.3776	10.3112
23.1247	23.1787
17.0496	17.369
24.9389	25.5177
19.3126	19.1903
26.1321	25.8473
29.188	29.1189
31.0391	31.4378
23.1545	23.3981
26.3252	26.2173
22.8181	23.293
22.3389	22.4261
25.7891	26.415
24.8396	23.6826
28.6212	28.4344
23.9245	24.3867
26.8804	27.4713
26.0299	26.1404
16.1196	15.8425
18.7201	18.6315
14.6	14.6734
25.301	24.6842
30.1703	30.4112
24.967	25.0035
28.0805	28.1755
28.9797	29.0023
15.0896	15.1676
14.6551	14.3409
10.6097	10.5423
28.5765	28.4944
34.704	34.3985
7.44889	7.29424
32.7546	32.7093
25.1857	25.2048
21.7943	22.2574
30.0087	29.9126
26.143	26.4381
16.1927	16.7845
27.6048	27.4449
23.5613	23.6068
16.6716	17.1451
16.4848	16.357
16.4878	16.3593
27.6005	27.5103
31.2143	31.0053
21.7125	21.7767
10.5661	10.7725
11.1574	11.6587
24.8916	24.5923
15.2806	15.654
19.3114	19.5712
30.3491	30.3066
21.2342	20.7795
23.0388	22.1728
21.3746	21.0521
31.4429	31.751
40.6258	40.2828
14.5765	14.3197
25.4789	25.2645
16.4642	16.5292
27.7545	27.7091
25.4475	25.3583
30.7577	31.0916
10.5691	11.1898
18.2551	18.5074
16.9981	17.423
15.0418	14.9703
32.6994	32.3307
28.2061	28.4845
22.5414	22.7092
23.1131	23.0425
21.9551	22.1247
32.2063	32.0995
30.9591	31.1134
23.9237	24.2812
27.8987	27.7202
8.74483	9.4423
11.4333	11.9443
32.4486	32.1061
14.5493	14.5779
31.074	30.9959
20.47	20.9003
16.4917	16.3352
24.01	23.9153
18.9793	19.5339
15.9918	15.8213
10.6717	11.2162
15.3012	15.5734
9.43143	9.83957
22.1512	22.5728
20.352	20.389
30.6975	30.7186
23.2755	23.3448
14.037	14.3327
12.234	12.2007
14.5739	14.6848
19.3194	19.3897
28.1699	28.1673
17.0552	16.9927
18.0563	18.2927
12.1554	12.6032
9.8163	9.88659
11.1584	10.9578
24.9786	25.4834
18.5784	19.4462
25.3819	25.4052
26.0204	26.0918
22.7365	23.028
15.7267	15.7713
26.509	26.6621
26.4561	26.4044
15.666	16.1189
10.1305	10.193
29.9517	29.7515
25.3799	25.8049
18.4886	18.92
13.8913	14.2606
9.94882	10.5107
19.8588	20.2622
24.0902	24.0373
13.3865	13.4801
25.7146	25.6244
20.0078	20.3302
26.6042	26.6811
32.2911	32.2437
28.1911	28.4137
30.0642	30.7622
17.2911	17.3365
26.6304	27.5237
20.2237	20.1858
24.8382	24.5943
12.457	12.7845
10.4119	10.4358
21.0062	21.1489
30.4868	30.6568
13.5169	13.8854
17.1958	17.0178
27.8818	28.2726
13.1061	13.7128
15.0305	15.7355
25.9164	26.0042
24.5957	24.6084
22.6282	23.0072
22.5333	23.207
26.3554	26.5229
27.1814	27.8219
19.3904	19.4287
22.7953	23.091
29.2936	29.2733
10.0543	10.1367
10.9413	11.2644
24.3856	24.5517
12.6832	11.9167
20.9481	21.1301
25.9686	25.8711
9.7783	9.6989
24.1754	23.9977
16.1739	16.2527
30.5637	30.7502
19.6583	19.858
37.2269	37.0862
18.4657	18.5779
24.0039	23.8855
25.602	25.211
26.1534	26.3792
18.2507	18.1253
18.5049	18.8622
6.10757	5.86313
26.1066	26.4015
16.0167	16.0416
24.1275	24.0248
20.7892	20.3798
22.9195	22.8146
19.1965	19.4831
24.5057	24.2925
22.2116	22.2438
31.3322	31.2197
26.085	26.2907
11.4199	11.1931
27.198	26.7449
15.8383	14.4621
30.0611	30.2579
6.69029	5.8375
26.5423	26.4573
22.8545	23.4537
16.2408	16.2923
14.3344	14.1312
21.1452	21.512
29.6626	29.9799
24.1993	24.4844
33.7668	33.7346
35.0052	35.036
27.0806	27.0161
17.6797	17.4583
11.5055	12.0443
11.4616	11.2192
32.0146	31.9939
30.6258	30.6016
23.7592	23.5464
14.4701	14.6711
26.062	25.9377
22.1434	22.8337
27.2031	27.4129
26.6447	26.8145
24.5264	24.6691
12.0307	12.8342
19.7412	20.2424
16.2095	15.8978
14.504	14.5556
21.653	21.5807
11.5783	12.115
15.2845	15.5669
30.8983	31.4862
20.8398	20.8902
25.206	25.5511
9.42119	9.82707
21.6886	21.2849
26.1951	26.5207
28.1283	28.9068
19.3285	19.8612
18.2232	18.042
15.4977	15.3504
31.0917	31.3446
12.9778	13.4222
11.1754	11.4018
24.4679	24.4301
12.5519	12.8632
12.9027	12.9336
11.3085	11.831
25.7451	25.4217
15.9577	16.0216
23.1964	23.6588
6.97074	7.52348
23.4095	23.5239
16.0592	16.286
18.9515	18.8065
24.6924	24.9488
25.3114	25.4719
17.6598	17.4093
19.0569	20.0977
20.822	21.5546
26.1205	26.685
24.272	24.6612
16.321	16.1433
24.4976	24.4219
7.9859	8.42277
23.2878	23.7416
13.1838	13.2811
18.8549	19.1305
23.0819	23.3568
10.5287	9.66439
14.1447	14.4879
34.5719	35.0338
24.3254	24.7743
19.0707	19.5574
17.0795	17.1651
31.2363	31.1608
27.4569	27.9285
14.4743	14.4795
30.8778	30.811
24.3776	24.2827
24.8524	24.8589
20.3906	20.3926
25.0959	25.4809
27.745	28.3889
11.4759	12.0163
14.077	13.8997
21.0811	21.7858
21.3144	20.8911
15.4924	15.3347
8.20335	8.70859
24.3674	25.2298
22.5015	23.0658
19.0791	19.3425
24.596	24.8964
14.2715	14.6702
12.6475	12.9715
25.0508	25.2248
22.4134	22.8592
15.8836	16.0468
24.0814	24.6834
21.9538	22.4894
18.6395	18.4461
9.97212	9.87488
4.11473	3.70628
12.5528	12.8897
20.3607	20.7783
27.752	28.0774
20.289	20.47
24.2738	24.5743
14.5289	14.923
12.7775	13.2583
21.0343	21.2144
24.5001	25.0405
18.1642	18.4714
19.2301	19.2334
12.1073	12.6
20.1709	19.8121
9.34768	9.73478
12.1392	10.7843
24.8577	25.2715
16.7162	16.9095
15.8978	15.9794
7.80173	8.32208
7.02359	7.59579
11.0882	11.4895
17.6341	17.5353
27.9052	27.9801
18.2841	18.478
14.8516	14.9953
16.2455	16.4067
16.9982	17.312
6.36327	6.07876
33.2337	33.4813
15.0687	15.3887
17.6824	18.0494
10.0222	10.029
18.9148	18.6479
22.2538	22.4773
15.6124	15.4383
33.9056	33.7685
18.5817	18.6024
15.4298	15.8571
22.8666	23.1747
26.3249	26.4986
24.9224	25.1032
16.2909	16.4836
24.2484	24.496
20.8129	21.2567
13.2415	13.4302
23.1674	23.1584
9.06086	9.10262
14.0336	14.6205
28.9006	29.3604
21.4579	21.9872
10.1304	9.97784
5.53227	5.59928
19.5401	19.5139
14.7659	14.9115
8.52092	8.76396
8.97361	9.23239
26.5758	26.8453
8.75276	9.55672
11.6203	10.4709
27.264	27.5749
30.5119	31.0868
10.3693	10.9349
18.8092	19.705
26.1939	25.9578
27.254	27.0875
20.4005	20.2397
15.6005	16.0476
28.1647	28.1876
15.2616	15.4178
12.7759	12.6544
24.8501	25.2523
8.73778	9.0305
26.5989	26.6535
23.8352	24.0893
20.6397	20.797
18.2821	18.7617
21.1513	21.318
14.3067	14.4828
13.0715	12.8352
13.3034	13.2756
16.942	17.2343
27.8511	27.7333
13.7558	13.8126
13.0978	12.8868
12.2594	12.4622
24.897	25.0449
10.8462	10.77
6.87292	7.56736
19.9481	20.3479
24.6128	24.9757
22.1675	22.4338
16.9799	17.2922
22.4361	22.5493
7.47048	7.54525
25.4027	25.9333
14.5178	14.7458
22.8838	23.4476
25.1133	25.5632
14.7921	14.925
10.9765	11.3536
17.2259	17.1314
10.769	11.1835
17.2926	17.1989
6.44282	6.31582
15.4153	13.7264
25.25	25.3845
11.5853	11.746
14.5241	14.6175
5.23141	5.33866
19.4555	19.4081
10.9113	11.0892
19.2772	19.8556
18.7358	19.1659
32.9294	32.786
12.7784	13.791
15.2105	15.4481
24.4157	24.7735
15.6358	15.8732
15.2108	15.7967
15.3719	15.5231
20.8753	21.1206
18.8326	18.9702
31.2225	31.7624
18.6605	18.6779
28.2476	28.3248
16.6964	16.6813
24.2467	24.7131
23.7732	23.6643
35.9077	35.8378
15.0954	15.1834
36.9461	37.0557
31.4148	31.7743
23.9595	24.2731
14.9954	14.8326
22.486	23.0477
22.7778	23.1147
18.7968	19.3823
24.4698	25.2056
19.3813	19.8404
12.1237	11.5506
14.8664	15.1901
10.7183	10.6777
27.4177	27.2413
20.3119	20.6218
18.7416	19.1776
24.4016	24.6525
15.5512	15.488
26.9463	26.9971
14.4672	14.7193
17.8493	17.9686
24.2575	24.5495
28.8628	29.2022
10.5422	10.9369
24.2215	24.6537
17.3032	17.0496
11.9845	12.047
20.7912	20.968
11.0255	10.7376
9.70197	9.90691
31.3064	31.2141
17.4499	17.972
20.7496	20.7758
26.5153	26.5806
21.939	21.8041
33.0766	32.9391
18.7958	18.7232
15.0378	15.3745
27.6001	28.1836
17.0319	17.0889
22.6902	23.0338
26.4864	26.4204
8.73948	8.84689
20.2962	20.4387
12.8624	12.931
18.2561	18.1924
26.7336	26.5503
15.9211	16.0428
14.0476	14.4921
12.0392	10.8966
25.6414	26.1678
13.4423	13.7715
20.0849	20.4897
26.764	27.3029
13.8375	14.2516
14.4912	14.7836
21.4168	21.4395
9.98969	10.1903
22.8359	23.1871
23.7883	23.9235
16.7878	16.7728
10.7689	10.4968
9.77362	9.79896
25.1971	25.727
15.6756	15.846
15.4151	15.6522
19.0417	19.5313
13.7588	13.9074
25.0942	25.4852
0.954069	0.237213
17.0273	17.1423
14.3065	14.5638
25.7023	25.6512
14.3283	14.3628
27.2762	27.8472
8.75098	8.3074
23.0404	23.4692
19.097	19.3912
9.13226	9.36017
25.9391	26.2334
25.9484	26.3265
27.089	27.3832
25.3833	25.928
11.4316	11.722
20.4114	20.6495
7.68481	7.606
25.2488	26.1345
9.97861	9.55604
24.5381	24.7445
12.9621	13.4774
19.5321	19.7799
5.92453	5.68859
10.4408	10.952
13.3203	13.451
23.1144	23.8435
21.8361	21.5574
4.82253	5.04703
11.4022	11.01
16.3338	16.7913
13.127	13.0791
29.9721	30.2266
8.25962	8.49008
11.4971	11.1152
19.3949	19.7006
13.6915	13.9596
18.1534	18.1967
18.8681	19.5056
18.5094	18.2459
22.6971	22.6692
23.2151	23.4446
17.9612	18.3553
3.9439	3.62399
21.2112	21.8802
20.053	20.7314
8.53734	8.78295
9.22592	9.66796
9.7989	10.404
16.5104	17.3907
7.85809	7.31298
9.57973	9.99035
17.0159	17.3648
22.0602	22.5668
19.8167	20.1555
14.7859	15.3497
20.2413	20.5089
14.8778	15.1946
5.71786	5.73214
12.5306	13.3911
26.0697	26.0425
25.9164	26.5085
22.4378	22.7032
17.8355	18.2753
15.1542	15.8276
12.5829	12.9778
17.1062	17.8263
13.513	13.8908
9.35445	9.53431
8.34075	8.72954
12.2681	12.3184
11.6651	11.2766
17.315	17.7297
17.9963	18.1863
17.9988	18.8718
15.1676	15.1225
8.95459	8.32728
14.9467	15.3563
11.1227	11.4297
15.4879	16.1562
26.4555	26.756
10.6037	10.8836
8.19507	8.63304
21.0184	21.2775
6.46929	6.35579
18.2132	18.6231
21.1329	21.4214
15.8526	15.9924
31.0359	31.3797
11.2683	11.9543
16.4767	16.9643
24.0445	24.5689
23.8009	24.4514
10.8938	10.6785
10.6979	10.9779
23.3223	23.5607
21.0483	21.0956
13.7883	13.1938
16.5227	17.0662
16.7498	17.0342
25.3518	25.2748
18.2817	18.3823
12.4249	12.6809
21.767	22.6231
20.4003	20.7307
16.0806	15.7728
7.01451	6.69408
13.6037	13.8062
13.2591	13.0585
14.0675	14.3464
19.5269	20.056
24.24	25.2548
13.0313	13.1908
19.7336	18.8396
19.2068	19.4017
12.1246	12.3943
24.2086	24.2683
17.3769	17.5874
15.545	15.7084
9.94124	9.45946
19.4899	19.0994
18.0463	18.1914
25.4159	26.2673
10.4561	10.3649
5.85996	6.32974
14.2065	14.3739
10.8944	11.2581
8.69565	9.04428
14.8522	14.6804
19.8957	20.1346
18.7405	19.33
29.6124	29.3684
9.16352	9.44077
26.7378	26.6986
14.0815	13.9788
4.94825	5.22286
12.3985	12.75
12.9153	13.1606
14.1396	14.4582
20.5106	20.849
11.3576	11.2548
24.8046	24.9
23.3458	23.1782
19.7581	20.0414
25.0408	25.6513
6.59126	6.81555
4.11922	3.68021
26.2122	26.6316
13.7128	14.0686
7.58054	8.14806
15.2141	15.679
22.5938	23.2692
27.0415	27.0155
9.37102	9.36043
7.58042	7.47562
9.49329	9.542
11.7335	11.9673
10.7234	11.2927
19.9466	20.929
10.1765	10.8012
13.3166	13.0036
30.3264	30.5387
14.4056	14.2273
7.57694	7.51704
25.3984	25.7092
25.6844	26.0456
22.9461	23.0983
6.10302	6.04137
21.2054	21.8901
12.3627	12.8326
16.0716	16.5233
4.76277	5.0093
26.5467	26.6511
14.849	15.0574
12.1646	12.7964
20.1182	20.2977
16.5787	16.5238
15.7224	15.9255
9.82656	9.82586
25.8979	26.0126
14.1016	14.5403
20.6434	21.2206
24.1446	24.595
13.765	14.0715
16.5067	16.5783
16.42	16.6792
12.5199	12.198
14.2505	14.7378
11.5197	11.7607
23.0702	23.3876
13.0199	13.2792
22.6543	23.4041
15.5872	15.8293
28.9323	28.6744
21.7267	22.444
17.6397	17.9534
21.3607	22.1791
17.1438	17.4805
19.086	19.3441
15.8894	16.0082
18.2692	18.3569
4.20248	5.12827
19.6026	19.7252
18.1224	18.6216
19.3485	20.4506
7.81327	8.37063
9.05078	9.12484
25.5721	25.9874
9.0971	9.68019
5.67319	6.09963
20.8024	21.4215
17.0062	17.2606
11.6874	11.8994
35.387	35.7005
29.3213	29.329
9.30199	9.72688
14.9051	15.206
13.847	14.265
18.3495	18.2201
8.19334	8.13904
21.2853	21.5179
21.0987	22.3184
17.8995	18.0967
17.2903	18.1043
15.3174	15.6653
13.5465	13.5607
23.1135	23.267
19.3517	19.7519
14.2474	14.3374
26.7159	27.1999
7.12761	6.74919
5.77002	6.0864
13.1342	12.6287
7.14574	7.712
12.0645	11.4402
14.9163	15.5107
21.8406	21.771
16.4159	16.6589
19.1798	19.4505
15.4959	14.9677
22.4759	22.6391
15.8964	16.1605
19.6996	19.7727
11.0223	11.4065
18.14	18.372
14.3939	14.6126
14.0642	14.438
24.4038	25.0483
5.38147	5.51488
5.74637	6.04939
4.68389	5.40307
0.39455	-0.224673
12.8378	12.9871
20.5715	21.3044
25.4035	25.6779
7.61369	8.00886
6.40655	5.96363
14.3812	14.5532
14.6261	13.4205
20.2189	20.3082
10.6511	11.6928
16.6514	17.3117
20.5093	21.2416
18.1722	18.4064
16.7375	17.4891
2.84315	3.54986
10.0407	10.1641
13.9555	14.2737
19.7037	20.4359
14.3014	14.8032
13.0555	13.4049
4.23166	4.44004
11.683	12.0521
21.5322	21.8702
27.6617	28.0652
11.8802	12.0393
16.5646	16.597
8.654	8.33158
6.25679	6.82095
20.8531	21.4742
19.5062	20.0287
15.5938	15.9862
19.271	19.5229
11.4074	11.4739
14.7272	15.3788
26.2318	26.8405
26.5069	26.6425
16.3117	16.8707
0.67115	0.219667
9.63496	10.0778
16.3007	16.7726
10.8581	11.1871
14.426	14.9054
11.9717	11.7691
12.0301	11.9605
16.8565	17.2177
6.32341	6.85387
22.8523	22.9671
4.50597	4.87934
14.5842	15.1282
14.5383	14.8327
11.3091	11.8726
21.2104	21.7445
12.2142	12.3113
15.5927	15.9925
24.5926	25.2954
2.49789	3.23115
16.0354	16.4192
17.6049	17.7049
21.8212	22.4266
10.4628	9.70043
13.8005	14.5376
17.9504	18.6984
18.2934	18.9809
27.79	28.2212
5.65509	5.72901
3.80033	3.40952
16.3991	17.1315
14.483	14.4967
15.2953	15.1279
10.4867	10.9283
15.9968	16.393
19.0875	19.9889
14.6807	15.1613
13.8275	14.3846
12.6673	12.7724
9.80576	10.0646
13.949	13.1984
9.62641	9.61479
11.5683	11.8373
11.983	12.504
18.0116	18.0109
19.9463	20.7705
8.34602	8.00252
4.21882	4.61009
14.881	14.7967
8.15523	8.17637
8.66487	8.99544
23.6552	23.901
22.4368	22.3503
5.06768	5.01616
9.27741	9.60053
12.232	12.5134
10.7847	10.5744
12.275	12.1681
5.20621	5.35005
16.2189	16.8351
9.40932	9.56435
17.29	17.9906
10.3952	10.6139
11.255	11.3683
8.22544	8.53673
20.8842	21.4481
12.6654	12.6786
13.6768	14.1079
10.2141	9.28568
18.9814	19.5188
9.8632	9.12138
18.8768	19.0883
10.9901	11.3634
9.90092	10.1129
11.7302	12.1708
12.3824	12.5836
27.6758	28.0605
18.1597	19.067
6.85222	7.35011
20.3383	20.8709
9.35775	9.61333
14.3538	14.8762
13.6896	14.3178
6.38363	6.75503
20.696	21.1811
5.67144	5.92373
17.3408	17.6249
12.5886	13.0306
8.1414	8.08595
21.499	21.6043
4.07699	3.57955
12.9705	13.4369
17.6354	18.4555
19.7662	19.9406
9.11823	8.86328
5.402	5.99416
13.6922	14.3789
15.6383	15.2625
9.48841	9.88371
17.5922	17.9121
5.9502	6.29678
20.9358	21.3674
23.1245	24.0129
12.489	12.6656
13.2083	13.4607
6.55188	6.16714
14.687	14.8492
23.3061	23.5648
16.3566	16.3845
16.3774	16.4412
15.4544	15.5239
22.6442	23.3583
7.3591	7.71005
18.1562	18.9603
12.1674	11.8801
15.5055	15.5805
8.24205	7.41441
14.6915	15.2955
20.1871	20.2082
21.7455	22.0478
14.238	15.2208
25.429	26.0077
21.1262	21.3908
14.2229	14.3125
18.229	18.7002
16.6314	16.924
20.9209	21.667
5.45803	6.00103
7.54858	8.10826
13.9499	14.6173
21.3316	21.5595
12.7917	13.3727
15.843	16.478
22.1352	22.3714
11.4655	10.7716
17.8519	18.3637
10.3315	10.6648
14.6665	15.0922
19.0811	19.3747
6.61181	6.71463
14.1693	14.604
18.5059	19.043
22.2318	22.1972
4.94769	5.39198
17.6963	18.2913
11.9361	12.2871
15.9752	16.5295
10.6541	10.8377
9.56275	9.84087
16.2877	16.4839
5.2499	5.31041
11.0802	11.4745
4.94994	4.33388
3.80415	4.11304
10.7662	9.76975
7.85525	8.03612
9.71423	8.88616
15.0874	15.3151
13.4502	13.9767
11.308	11.4508
13.0184	13.312
9.91568	10.3906
5.72961	5.99428
5.17172	5.18834
10.301	10.4712
15.3078	16.1326
0.649312	0.0502759
14.1967	15.049
10.1319	9.07742
17.4094	17.735
14.9293	15.9277
8.08826	8.01751
6.50821	5.91991
5.88945	6.36765
11.4521	10.3823
14.5364	14.8283
9.08642	9.26832
18.7596	19.3756
13.1061	13.4169
18.3603	18.5047
11.3774	11.5229
7.66453	8.12256
13.6291	14.067
15.0946	15.7073
6.40142	6.7353
15.8882	16.2831
16.1043	16.3242
9.14733	8.30544
15.6889	16.2106
12.5435	13.3515
12.9189	13.2738
13.9992	14.2388
6.15866	6.71434
18.7361	18.9045
7.49879	7.88943
6.83721	7.2961
10.0323	10.3013
5.35508	5.86433
15.0889	15.0533
1.96081	1.29907
11.4225	11.6531
-0.247814	-0.781055
4.8297	5.07277
4.61224	4.88496
17.3661	17.8592
16.3652	17.0141
10.1568	9.26865
8.57044	8.71016
9.64782	9.39259
14.0935	14.1889
12.6125	12.9284
12.4608	13.0246
7.55088	7.98666
7.78719	8.01961
12.7228	13.1074
18.149	18.6467
17.7658	17.815
-0.884893	-1.26948
7.26922	7.87049
5.05297	5.56497
4.00713	4.44206
16.6954	17.3247
8.33357	8.52255
21.3136	21.5054
15.5938	15.7673
12.6896	13.288
14.1414	14.7444
10.1634	10.1997
6.4231	7.00631
22.2048	22.732
13.4821	14.413
16.8234	17.1945
6.22042	6.6415
24.7093	24.7285
6.32239	6.537
10.2506	10.321
7.77282	7.66233
14.7787	15.0747
11.5709	11.4588
14.2407	14.2973
16.5089	17.0628
6.30958	6.74846
14.029	14.5059
13.3501	13.4038
8.24705	8.70473
11.7956	10.8925
12.5011	12.6279
-0.311784	-0.628231
1.17819	0.366089
12.8831	13.7595
8.7953	9.15495
15.5793	16.3652
14.4231	14.7503
14.8092	14.9035
13.9873	14.2996
13.0664	13.3497
7.82601	7.98075
22.3382	22.7664
1.61904	2.1274
15.0832	15.5577
5.58871	5.41244
9.22587	9.77517
12.6022	12.9251
9.18644	9.26259
10.2761	11.1822
13.5269	13.8308
[truncated: 274 more rows]

## Sheet: Fig8(b)
bndLen_pred	bndLen	max_min_x	max_min_y
1.43447	1.43447	1.35	1.35
1.41976	1.42101	1.485	1.485
1.41976	1.42101
1.37613	1.37664
1.41467	1.41671
1.41976	1.42101
1.41976	1.42101
1.37613	1.37664
1.37613	1.37664
1.37613	1.37664
1.41467	1.41671
1.42616	1.4275
1.43351	1.43491
1.41148	1.4143
1.42616	1.4275
1.43351	1.43491
1.41148	1.4143
1.45893	1.45776
1.41519	1.41465
1.41519	1.41465
1.3591	1.35962
1.38231	1.38324
1.38142	1.38074
1.40692	1.40731
1.38231	1.38324
1.38142	1.38074
1.40692	1.40731
1.4426	1.44551
1.39909	1.40042
1.42966	1.42993
1.39909	1.40042
1.4426	1.44551
1.42966	1.42993
1.39909	1.40042
1.42966	1.42993
1.39909	1.40042
1.42966	1.42993
1.37127	1.36992
1.37127	1.36992
1.42366	1.42619
1.37127	1.36992
1.37127	1.36992
1.42366	1.42619
1.4306	1.42905
1.43673	1.43725
1.40146	1.4042
1.4306	1.42905
1.43673	1.43725
1.40146	1.4042
1.43143	1.42677
1.4306	1.42905
1.4306	1.42905
1.35955	1.36172
1.40146	1.4042
1.43673	1.43725
1.39017	1.39375
1.39017	1.39375
1.35955	1.36172
1.43673	1.43725
1.40146	1.4042
1.39017	1.39375
1.39017	1.39375
1.41669	1.4185
1.42936	1.43097
1.45105	1.45304
1.42829	1.42805
1.42645	1.42646
1.41456	1.41611
1.45105	1.45304
1.42936	1.43097
1.41826	1.41834
1.36344	1.36382
1.36344	1.36382
1.42829	1.42805
1.41826	1.41834
1.42645	1.42646
1.41456	1.41611
1.38036	1.38129
1.37954	1.37853
1.40947	1.40959
1.37954	1.37853
1.38036	1.38129
1.40947	1.40959
1.44115	1.44349
1.44047	1.44016
1.39178	1.39372
1.42477	1.42507
1.44048	1.44111
1.40837	1.41123
1.46743	1.46551
1.39303	1.39332
1.41197	1.41125
1.35647	1.35581
1.40699	1.40783
1.40558	1.40471
1.43749	1.43804
1.42519	1.42607
1.42596	1.42601
1.38465	1.38596
1.38368	1.38349
1.40418	1.40428
1.37326	1.37274
1.37346	1.37293
1.41989	1.42247
1.42094	1.4216
1.46633	1.46712
1.41159	1.41325
1.42094	1.4216
1.46633	1.46712
1.41159	1.41325
1.46633	1.46712
1.41159	1.41325
1.41159	1.41325
1.42094	1.4216
1.41159	1.41325
1.41159	1.41325
1.385	1.38319
1.385	1.38318
1.40296	1.40086
1.385	1.38319
1.385	1.38318
1.40296	1.40086
1.385	1.38319
1.385	1.38319
1.40296	1.40086
1.44925	1.45278
1.40867	1.41014
1.40867	1.41014
1.3926	1.39264
1.44904	1.45211
1.43376	1.43382
1.40867	1.41014
1.40867	1.41014
1.3926	1.39264
1.43376	1.43382
1.3926	1.39264
1.3926	1.39264
1.44904	1.45211
1.43376	1.43382
1.43376	1.43382
1.36935	1.36704
1.36935	1.36704
1.42774	1.43063
1.36935	1.36704
1.36935	1.36704
1.42774	1.43063
1.42703	1.42809
1.42917	1.43416
1.41379	1.41614
1.36236	1.36148
1.42626	1.42995
1.41036	1.41837
1.42626	1.42995
1.45639	1.45639
1.45639	1.45639
1.41877	1.42121
1.36236	1.36148
1.42703	1.42809
1.42917	1.43416
1.41379	1.41614
1.41877	1.42121
1.38034	1.38216
1.40923	1.40795
1.37994	1.37864
1.37994	1.37864
1.40923	1.40795
1.38034	1.38216
1.42028	1.41963
1.43104	1.43199
1.44023	1.44304
1.42931	1.42657
1.42884	1.42829
1.40759	1.40992
1.43102	1.43002
1.44374	1.44245
1.43232	1.43072
1.36436	1.36585
1.38184	1.38344
1.44339	1.44208
1.43015	1.43503
1.42078	1.42047
1.41087	1.41415
1.42078	1.42263
1.35716	1.35671
1.4429	1.44177
1.3967	1.39884
1.39505	1.39906
1.38556	1.38771
1.37664	1.37468
1.37856	1.37844
1.41348	1.4141
1.43335	1.43332
1.4768	1.47656
1.39285	1.39152
1.4768	1.47656
1.43335	1.43332
1.39285	1.39152
1.43335	1.43332
1.43311	1.43549
1.39285	1.39152
1.43335	1.43332
1.39285	1.39152
1.43311	1.43549
1.4179	1.41786
1.4179	1.41786
1.40479	1.40642
1.37783	1.37542
1.37783	1.37542
1.40479	1.40643
1.4179	1.41786
1.4179	1.41786
1.40479	1.40642
1.37783	1.37542
1.37783	1.37542
1.40479	1.40643
1.42873	1.42616
1.46691	1.46772
1.40136	1.402
1.42873	1.42616
1.46691	1.46772
1.40136	1.402
1.43835	1.43635
1.42761	1.43028
1.42761	1.43028
1.41945	1.42241
1.41101	1.41246
1.41101	1.41246
1.40441	1.40464
1.43602	1.43541
1.39438	1.39572
1.38655	1.38661
1.35983	1.3586
1.43602	1.43541
1.40441	1.40464
1.38655	1.38661
1.39438	1.39572
1.38546	1.38355
1.38546	1.38355
1.4025	1.40099
1.4184	1.42047
1.41464	1.41749
1.43002	1.43155
1.4184	1.42047
1.41464	1.41749
1.43002	1.43155
1.43082	1.42768
1.43513	1.43246
1.43513	1.43246
1.37134	1.37483
1.42796	1.42994
1.42698	1.42876
1.3622	1.36245
1.4322	1.43379
1.40666	1.40665
1.42796	1.42994
1.42698	1.42876
1.3622	1.36245
1.4322	1.43379
1.40666	1.40665
1.38505	1.38595
1.3999	1.40024
1.46761	1.46938
1.39611	1.3977
1.38505	1.38595
1.3999	1.40024
1.39611	1.3977
1.43513	1.43246
1.42698	1.42876
1.42796	1.42994
1.43513	1.43246
1.42698	1.42876
1.42796	1.42994
1.43082	1.42768
1.4184	1.42047
1.4184	1.42047
1.46761	1.46938
1.3999	1.40024
1.3999	1.40024
1.43002	1.43155
1.41464	1.41749
1.4322	1.43379
1.40666	1.40665
1.3622	1.36245
1.37134	1.37483
1.41464	1.41749
1.43002	1.43155
1.3622	1.36245
1.4322	1.43379
1.40666	1.40665
1.38505	1.38595
1.39611	1.3977
1.38505	1.38595
1.39611	1.3977
1.41816	1.41739
1.44141	1.44222
1.42319	1.41976
1.43248	1.43305
1.4137	1.41736
1.41352	1.41619
1.42319	1.41976
1.44141	1.44222
1.43437	1.43185
1.38296	1.38583
1.44324	1.44272
1.38296	1.38583
1.44324	1.44272
1.43248	1.43305
1.43437	1.43185
1.4137	1.41736
1.41352	1.41619
1.35714	1.35797
1.44297	1.44288
1.39505	1.39618
1.39842	1.40352
1.38254	1.38433
1.44297	1.44288
1.39505	1.39618
1.35714	1.35797
1.39842	1.40352
1.38254	1.38433
1.44122	1.44283
1.44569	1.44432
1.3892	1.39087
1.44122	1.44283
1.44569	1.44432
1.3892	1.39087
1.47425	1.47167
1.39029	1.39018
1.39029	1.39018
1.3547	1.35334
1.40989	1.41069
1.40834	1.40758
1.43596	1.43619
1.42343	1.42432
1.42423	1.42421
1.40989	1.41069
1.40834	1.40758
1.43596	1.43619
1.42343	1.42432
1.42423	1.42421
1.37423	1.37418
1.37444	1.37434
1.41829	1.42068
1.37423	1.37418
1.37444	1.37434
1.41829	1.42068
1.42016	1.42083
1.42188	1.42145
1.45398	1.45434
1.42016	1.42083
1.42188	1.42145
1.45398	1.45434
1.44273	1.44796
1.43202	1.43391
1.43202	1.43391
1.36853	1.36891
1.36223	1.36294
1.42749	1.42663
1.41721	1.41724
1.42857	1.42771
1.41365	1.41523
1.36223	1.36294
1.42749	1.42663
1.41721	1.41724
1.42857	1.42771
1.41365	1.41523
1.38015	1.37917
1.38103	1.38197
1.40861	1.40885
1.38015	1.37917
1.38103	1.38197
1.40861	1.40885
1.43469	1.43473
1.43703	1.43766
1.39918	1.40101
1.42544	1.426
1.43755	1.43868
1.40958	1.41229
1.46428	1.46154
1.3991	1.39786
1.41312	1.41231
1.35777	1.35776
1.39918	1.40101
1.3991	1.39786
1.43469	1.43473
1.43703	1.43766
1.46428	1.46154
1.38379	1.38495
1.38281	1.38256
1.40522	1.40549
1.42544	1.426
1.41312	1.41231
1.35777	1.35776
1.43755	1.43868
1.40958	1.41229
1.38281	1.38256
1.38379	1.38495
1.40522	1.40549
1.43894	1.44026
1.47147	1.47156
1.39016	1.39209
1.42017	1.42011
1.47134	1.47169
1.40999	1.41186
1.47147	1.47156
1.39016	1.39209
1.40998	1.41163
1.42017	1.42011
1.40998	1.41163
1.40999	1.41186
1.40988	1.40731
1.40988	1.40731
1.4347	1.43156
1.42405	1.42459
1.42405	1.42459
1.38623	1.38435
1.38623	1.38453
1.40158	1.3993
1.37417	1.37386
1.37417	1.37386
1.41841	1.4215
1.38623	1.38453
1.38623	1.38435
1.40158	1.3993
1.45416	1.45763
1.40177	1.4023
1.41292	1.41473
1.40177	1.4023
1.45416	1.45763
1.41292	1.41473
1.40177	1.4023
1.41292	1.41473
1.40177	1.4023
1.41292	1.41473
1.38983	1.38902
1.38983	1.38902
1.45218	1.45557
1.43566	1.4357
1.43566	1.4357
1.38983	1.38902
1.38983	1.38902
1.45218	1.45557
1.43566	1.4357
1.43566	1.4357
1.36847	1.36565
1.36847	1.36564
1.42972	1.4329
1.36847	1.36565
1.36847	1.36564
1.42972	1.4329
1.44922	1.45179
1.44286	1.44204
1.38601	1.38645
1.42434	1.42401
1.44346	1.44403
1.40703	1.40978
1.47065	1.46869
1.38714	1.38566
1.41071	1.40985
1.35554	1.35435
1.41685	1.41745
1.41508	1.41405
1.44565	1.44652
1.40413	1.40577
1.40504	1.40586
1.3857	1.38728
1.38474	1.38491
1.40298	1.40279
1.39538	1.39613
1.39572	1.39641
1.44626	1.4493
1.43188	1.43201
1.43165	1.43185
1.37032	1.36845
1.37026	1.3684
1.42582	1.42858
1.41414	1.4147
1.43687	1.43839
1.44793	1.45014
1.44199	1.44252
1.43428	1.43265
1.39455	1.39555
1.46038	1.46161
1.42622	1.42813
1.39579	1.39692
1.36012	1.35923
1.36502	1.36561
1.42937	1.42945
1.41945	1.41969
1.42401	1.42413
1.41558	1.41681
1.40456	1.40576
1.40325	1.40229
1.43909	1.43938
1.42658	1.42735
1.42732	1.42711
1.37891	1.3778
1.37965	1.38047
1.41045	1.41051
1.37255	1.37184
1.37274	1.37201
1.42115	1.42369
1.43459	1.43471
1.43794	1.43745
1.39786	1.3978
1.42554	1.42661
1.43771	1.43875
1.40947	1.41225
1.46363	1.46268
1.40038	1.40093
1.41328	1.41272
1.35751	1.35732
1.40038	1.40093
1.39786	1.39781
1.43459	1.43471
1.46363	1.46269
1.43794	1.43745
1.38373	1.3849
1.38285	1.38243
1.40524	1.4053
1.35752	1.35732
1.42554	1.42663
1.41327	1.41271
1.43771	1.43874
1.40948	1.41226
1.38285	1.38242
1.38373	1.38491
1.40524	1.4053
1.42076	1.4221
1.42052	1.42379
1.42052	1.42379
1.42076	1.4221
1.42052	1.42379
1.42052	1.42379
1.42892	1.42751
1.42892	1.42751
1.42892	1.42751
1.36784	1.37244
1.42076	1.4221
1.42892	1.42751
1.36784	1.37243
1.42052	1.42379
1.42052	1.42379
1.42076	1.4221
1.42892	1.42751
1.36784	1.37243
1.42052	1.42379
1.42052	1.42379
1.36784	1.37243
1.42076	1.4221
1.42892	1.42751
1.42052	1.42379
1.42052	1.42379
1.36784	1.37243
1.42076	1.4221
1.42052	1.42379
1.42052	1.42379
1.36784	1.37244
1.42892	1.42751
1.42892	1.42751
1.42076	1.4221
1.42892	1.42751
1.42892	1.42751
1.42076	1.4221
1.42892	1.42751
1.42076	1.4221
1.42076	1.4221
1.42892	1.42751
1.42076	1.4221
1.42076	1.4221
1.42052	1.42379
1.42052	1.42379
1.42052	1.42379
1.42052	1.42379
1.36784	1.37243
1.36784	1.37244
1.42052	1.42379
1.42052	1.42379
1.36784	1.37243
1.42052	1.42379
1.42052	1.42379
1.36784	1.37243
1.42052	1.42379
1.42052	1.42379
1.36784	1.37243
1.42052	1.42379
1.42052	1.42379
1.36784	1.37244
1.41693	1.41517
1.42718	1.42857
1.45083	1.45312
1.42911	1.42639
1.42587	1.42558
1.41011	1.41269
1.43033	1.42976
1.4503	1.44893
1.43315	1.43124
1.36628	1.36798
1.37778	1.37813
1.4451	1.44356
1.44349	1.44711
1.3977	1.39884
1.41859	1.42127
1.40062	1.40248
1.3565	1.35551
1.44511	1.4439
1.39492	1.3966
1.39713	1.40175
1.38378	1.38529
1.39945	1.39807
1.40255	1.40297
1.44172	1.44218
1.42963	1.42956
1.42768	1.42849
1.37209	1.37085
1.37156	1.37024
1.42289	1.4258
1.42094	1.41923
1.42307	1.42213
1.44672	1.4486
1.42094	1.41923
1.42307	1.42213
1.44672	1.4486
1.42808	1.43098
1.44632	1.44514
1.44632	1.44514
1.36979	1.37063
1.3786	1.3797
1.4475	1.44435
1.42798	1.43124
1.41808	1.41754
1.41554	1.41848
1.4183	1.42001
1.3557	1.35328
1.4475	1.44435
1.3786	1.3797
1.41554	1.41848
1.42798	1.43124
1.4183	1.42001
1.41808	1.41754
1.37821	1.37686
1.38028	1.38067
1.41111	1.41161
1.38028	1.38067
1.37821	1.37686
1.41111	1.41161
1.42423	1.42151
1.43424	1.43571
1.43162	1.43678
1.4295	1.4259
1.43138	1.4303
1.40561	1.40783
1.43161	1.42898
1.43744	1.43352
1.43166	1.42992
1.36292	1.36461
1.38833	1.38954
1.44021	1.44004
1.42775	1.43048
1.43305	1.43431
1.4038	1.40798
1.46023	1.46135
1.35832	1.35849
1.44036	1.43997
1.39857	1.40081
1.39325	1.39733
1.38718	1.38987
1.42644	1.42517
1.41487	1.41493
1.36159	1.36125
1.43169	1.43109
1.41222	1.41414
1.38125	1.38049
1.38247	1.38357
1.40704	1.40712
1.4206	1.42046
1.43735	1.4373
1.43503	1.4382
1.44105	1.43903
1.43614	1.4336
1.38702	1.38834
1.4331	1.43625
1.44105	1.43903
1.4206	1.42046
1.36145	1.36017
1.38702	1.38834
1.43614	1.4336
1.43279	1.43777
1.42306	1.42327
1.40583	1.40817
1.42352	1.42494
1.36145	1.36017
1.43735	1.4373
1.43503	1.4382
1.43279	1.43777
1.42306	1.42327
1.40583	1.40817
1.42352	1.42494
1.37518	1.37266
1.37717	1.37658
1.4158	1.41652
1.37518	1.37266
1.37717	1.37658
1.4158	1.41652
1.42837	1.4255
1.47151	1.47182
1.3998	1.40039
1.42837	1.4255
1.47151	1.47182
1.3998	1.40039
1.44089	1.43962
1.42631	1.42944
1.42631	1.42944
1.43826	1.4414
1.38973	1.39149
1.38973	1.39149
1.40576	1.40594
1.43564	1.43505
1.39576	1.39679
1.38538	1.38513
1.35999	1.35848
1.43564	1.43505
1.40576	1.40594
1.38538	1.38513
1.39576	1.39679
1.41039	1.40751
1.41039	1.40751
1.43454	1.4321
1.42369	1.42438
1.42369	1.42438
1.37438	1.37403
1.37438	1.37403
1.41809	1.4212
1.41802	1.42194
1.43082	1.43032
1.4429	1.44338
1.42781	1.42952
1.42834	1.42604
1.40935	1.40885
1.43512	1.43744
1.44223	1.44259
1.43122	1.42933
1.3645	1.36237
1.38025	1.38116
1.47188	1.47222
1.4276	1.42787
1.42032	1.42011
1.41531	1.41538
1.41924	1.4213
1.41853	1.41915
1.40974	1.41139
1.47102	1.47039
1.40989	1.41142
1.39784	1.39807
1.39829	1.39952
1.3831	1.38182
1.37737	1.37543
1.37898	1.3791
1.41239	1.41318
1.38639	1.38445
1.38644	1.38446
1.40142	1.39969
1.43602	1.43072
1.43739	1.43713
1.39392	1.39407
1.47748	1.47836
1.46519	1.46754
1.37023	1.36753
1.43286	1.42832
1.43298	1.43057
1.39621	1.39565
1.37023	1.36753
1.47748	1.47836
1.41928	1.42275
1.41651	1.41576
1.40178	1.40715
1.37953	1.37884
1.37956	1.38003
1.40219	1.40474
1.43286	1.42832
1.39621	1.39565
1.43739	1.43713
1.43602	1.43072
1.43298	1.43057
1.39392	1.39407
1.41651	1.41576
1.41928	1.42275
1.40219	1.40474
1.37956	1.38003
1.37953	1.37884
1.40178	1.40715
1.44754	1.44919
1.47763	1.47733
1.37495	1.37414
1.47781	1.47786
1.43342	1.43181
1.39251	1.39121
1.42611	1.42888
1.42518	1.43131
1.39759	1.39531
1.43308	1.43132
1.39292	1.39212
1.43331	1.43543
1.45648	1.45642
1.41272	1.41085
1.42436	1.4235
1.42389	1.42264
1.41493	1.41442
1.41474	1.41705
1.38409	1.38114
1.3977	1.39647
1.41812	1.41822
1.41755	1.41705
1.40512	1.40731
1.37759	1.37493
1.37802	1.37605
1.40454	1.40585
1.38038	1.37927
1.38242	1.38341
1.40795	1.40834
1.4254	1.42808
1.46629	1.46667
1.40434	1.40274
1.4254	1.42808
1.46629	1.46667
1.40434	1.40274
1.44754	1.44733
1.4254	1.42808
1.4254	1.42808
1.419	1.41834
1.41172	1.4135
1.41172	1.4135
1.40434	1.40274
1.46629	1.46667
1.3906	1.38787
1.3906	1.38787
1.419	1.41834
1.41172	1.4135
1.46629	1.46667
1.41172	1.4135
1.40434	1.40274
1.3906	1.38787
1.3906	1.38787
1.38497	1.38297
1.38497	1.38297
1.40298	1.40096
1.38497	1.38297
1.38497	1.38297
1.40298	1.40096
1.41945	1.42079
1.41961	1.42109
1.42218	1.42186
1.41601	1.41859
1.41869	1.4209
1.42858	1.43054
1.43346	1.43167
1.43104	1.43279
1.43607	1.43327
1.3686	1.37046
1.4193	1.42261
1.44212	1.44502
1.36728	1.36658
1.42667	1.42776
1.44529	1.4452
1.42735	1.42956
1.42688	1.4269
1.36287	1.36267
1.43085	1.43222
1.40822	1.40804
1.42708	1.42827
1.41915	1.41889
1.37942	1.38016
1.47182	1.4732
1.41687	1.41688
1.4183	1.42066
1.3838	1.38419
1.39839	1.3988
1.3976	1.39899
1.37799	1.37612
1.37971	1.37988
1.41149	1.4123
1.41615	1.41701
1.41429	1.41572
1.46097	1.46238
1.42029	1.42157
1.41028	1.40964
1.4321	1.43187
1.42771	1.43112
1.44565	1.44496
1.43607	1.43387
1.37487	1.37528
1.4253	1.42737
1.42298	1.42934
1.42037	1.42082
1.41292	1.41418
1.46388	1.46585
1.40566	1.4038
1.41206	1.41327
1.4282	1.43097
1.42598	1.42469
1.3614	1.36039
1.43347	1.43339
1.40564	1.40571
1.3896	1.38776
1.40327	1.40145
1.46713	1.46797
1.3917	1.38922
1.38577	1.38587
1.40082	1.40129
1.39523	1.39656
1.38467	1.383
1.38436	1.38265
1.40363	1.4015
1.41261	1.41325
1.44869	1.45161
1.42785	1.42928
1.41261	1.41325
1.44869	1.45161
1.42785	1.42928
1.4446	1.44365
1.43326	1.4371
1.43326	1.4371
1.42417	1.42671
1.41713	1.41853
1.41713	1.41853
1.42821	1.42944
1.42843	1.42936
1.36593	1.36358
1.42633	1.4244
1.4105	1.40935
1.42821	1.42944
1.42843	1.42936
1.36593	1.36358
1.42633	1.4244
1.4105	1.40935
1.38256	1.38173
1.39766	1.39778
1.47025	1.46861
1.3989	1.39946
1.38256	1.38173
1.39766	1.39778
1.3989	1.39946
1.38137	1.37914
1.38137	1.37914
1.40775	1.4057
1.43104	1.43279
1.44212	1.44502
1.4193	1.42261
1.43607	1.43327
1.42688	1.4269
1.42735	1.42956
1.43346	1.43167
1.41945	1.42079
1.41601	1.41859
1.47182	1.4732
1.37942	1.38016
1.39839	1.3988
1.42218	1.42186
1.41961	1.42109
1.42667	1.42776
1.44529	1.4452
1.36728	1.36658
1.3686	1.37046
1.41869	1.4209
1.42858	1.43054
1.36287	1.36267
1.43085	1.43222
1.40822	1.40804
1.42708	1.42827
1.41915	1.41889
1.41687	1.41688
1.4183	1.42066
1.3838	1.38419
1.3976	1.39899
1.37799	1.37612
1.37971	1.37988
1.41149	1.4123
1.41607	1.4211
1.44115	1.44173
1.42533	1.42116
1.43101	1.4357
1.41315	1.41464
1.41541	1.41525
1.42726	1.42711
1.44327	1.44229
1.43361	1.43085
1.38301	1.38238
1.44356	1.44256
1.38136	1.38311
1.47168	1.47214
1.43008	1.42646
1.43395	1.43138
1.41807	1.418
1.41196	1.41484
1.41866	1.42039
1.40964	1.41109
1.47112	1.47121
1.40976	1.41132
1.39601	1.39505
1.40193	1.40415
1.38005	1.37828
1.44291	1.44178
1.39548	1.39674
1.3571	1.35699
1.39745	1.40253
1.38334	1.38493
1.38647	1.38453
1.38651	1.38451
1.40135	1.39978
1.42953	1.42575
1.4297	1.425
1.43034	1.42852
1.44895	1.44994
1.37617	1.37612
1.47648	1.47676
1.42561	1.43163
1.42708	1.42725
1.41692	1.41705
1.4268	1.42536
1.40516	1.40731
1.43334	1.43368
1.40372	1.4035
1.43528	1.43503
1.40244	1.40497
1.36082	1.36214
1.38035	1.38272
1.40737	1.40939
1.47251	1.47286
1.43417	1.43397
1.39375	1.39222
1.4326	1.43226
1.43321	1.43544
1.39355	1.39263
1.39096	1.3943
1.38908	1.39223
1.4183	1.41858
1.41739	1.41676
1.40454	1.40679
1.37795	1.37504
1.37832	1.37638
1.40409	1.4051
1.41959	1.41749
1.43471	1.43319
1.42639	1.42254
1.43	1.42851
1.40524	1.40948
1.45295	1.45526
1.41937	1.41944
1.44432	1.44531
1.44688	1.44455
1.38991	1.39184
1.4398	1.44028
1.37969	1.38196
1.44706	1.44475
1.43146	1.43048
1.4322	1.42947
1.41839	1.42173
1.41019	1.41241
1.35573	1.35455
1.44746	1.4455
1.37816	1.37831
1.41824	1.42182
1.42693	1.43039
1.41679	1.41884
1.41554	1.41507
1.44027	1.44082
1.39808	1.39978
1.35838	1.35964
1.39534	1.39996
1.38513	1.38786
1.38185	1.38232
1.37935	1.37811
1.4094	1.40971
1.41775	1.41788
1.44688	1.44697
1.4204	1.41778
1.44622	1.44356
1.42099	1.42357
1.39264	1.39472
1.42648	1.42731
1.43808	1.43833
1.42216	1.4212
1.37931	1.37927
1.44494	1.44378
1.38862	1.39126
1.43575	1.43414
1.43397	1.43448
1.43619	1.43403
1.40813	1.41077
1.41766	1.4204
1.36157	1.36157
1.43702	1.43805
1.43346	1.43519
1.43493	1.44046
1.42358	1.42379
1.40222	1.40497
1.42547	1.42721
1.44483	1.44437
1.39279	1.39313
1.35652	1.3565
1.40157	1.40735
1.38004	1.38064
1.37434	1.37137
1.37677	1.37569
1.4171	1.41824
1.44565	1.44496
1.42298	1.42934
1.4253	1.42737
1.43607	1.43387
1.42598	1.42469
1.4282	1.43097
1.42771	1.43112
1.41615	1.41701
1.42029	1.42157
1.46713	1.46797
1.40327	1.40145
1.40082	1.40129
1.46097	1.46238
1.41429	1.41572
1.46388	1.46585
1.40566	1.4038
1.42037	1.42082
1.41292	1.41418
1.41206	1.41327
1.37487	1.37528
1.41028	1.40964
1.4321	1.43187
1.3614	1.36039
1.43347	1.43339
1.40564	1.40571
1.3896	1.38776
1.3917	1.38922
1.38577	1.38587
1.39523	1.39656
1.38467	1.383
1.38436	1.38265
1.40363	1.4015
1.43326	1.4371
1.42843	1.42936
1.42821	1.42944
1.43326	1.4371
1.42843	1.42936
1.42821	1.42944
1.4446	1.44365
1.41261	1.41325
1.41261	1.41325
1.47025	1.46861
1.39766	1.39778
1.39766	1.39778
1.42785	1.42928
1.44869	1.45161
1.42633	1.4244
1.4105	1.40935
1.36593	1.36358
1.42417	1.42671
1.41713	1.41853
1.44869	1.45161
1.41713	1.41853
1.42785	1.42928
1.36593	1.36358
1.42633	1.4244
1.4105	1.40935
1.38256	1.38173
1.3989	1.39946
1.38256	1.38173
1.3989	1.39946
1.38137	1.37914
1.38137	1.37914
1.40775	1.4057
1.42885	1.43074
1.43499	1.43594
1.421	1.42565
1.43037	1.42784
1.43378	1.43108
1.40316	1.40503
1.43226	1.43501
1.42885	1.43074
1.43037	1.42784
1.3625	1.36155
1.421	1.42565
1.43499	1.43594
1.42885	1.43074
1.43499	1.43594
1.42885	1.43074
1.43499	1.43594
1.43226	1.43501
1.3625	1.36155
1.43378	1.43108
1.40316	1.40503
1.39006	1.39253
1.39006	1.39253
1.43037	1.42784
1.43037	1.42784
1.3625	1.36155
1.43378	1.43108
1.40316	1.40503
1.43378	1.43108
1.40316	1.40503
1.3625	1.36155
1.39006	1.39253
1.39006	1.39253
1.44785	1.44972
1.47298	1.47301
1.38469	1.38472
1.42	1.41969
1.47341	1.47368
1.40929	1.41117
1.47298	1.47301
1.38469	1.38472
1.40944	1.4111
1.42	1.4197
1.40944	1.4111
1.40929	1.41117
1.41943	1.41636
1.41943	1.41637
1.44353	1.44067
1.4031	1.40423
1.4031	1.40423
1.38673	1.38481
1.3868	1.38516
1.40102	1.39863
1.39667	1.39754
1.39667	1.39753
1.4452	1.4487
1.43102	1.43132
1.43102	1.43132
1.3868	1.38516
1.38673	1.38482
1.40102	1.39863
1.37065	1.36887
1.37065	1.36887
1.42509	1.4279
1.43412	1.43332
1.44397	1.44267
1.39501	1.39487
1.44142	1.44352
1.44378	1.44307
1.39005	1.39179
1.47119	1.46963
1.39737	1.39756
1.39139	1.39146
1.35535	1.35418
1.40312	1.40396
1.40052	1.40087
1.43239	1.43199
1.46217	1.46126
1.43668	1.43647
1.4088	1.40975
1.4074	1.40667
1.43649	1.43653
1.42412	1.425
1.42484	1.42482
1.35803	1.3581
1.42585	1.42695
1.41382	1.41329
1.43658	1.43789
1.40997	1.41279
1.37387	1.37361
1.37405	1.37376
1.41891	1.42144
1.3825	1.38202
1.38335	1.38445
1.40571	1.40585
1.43596	1.43408
1.43055	1.43
1.40212	1.40296
1.41525	1.41595
1.43374	1.43573
1.44915	1.45105
1.45693	1.45734
1.40199	1.40146
1.42731	1.42898
1.36169	1.36146
1.39689	1.39906
1.39693	1.39548
1.43674	1.43642
1.43813	1.43875
1.46549	1.46256
1.36444	1.36498
1.42895	1.42893
1.41898	1.41913
1.42497	1.42526
1.41517	1.4166
1.42516	1.42539
1.4127	1.41187
1.35733	1.35713
1.43862	1.43978
1.40916	1.41193
1.38312	1.38297
1.38411	1.38532
1.40484	1.40511
1.37916	1.37811
1.37993	1.38076
1.41006	1.4102
1.41114	1.41029
1.43393	1.43597
1.45746	1.45887
1.44259	1.44332
1.4322	1.43088
1.39545	1.39627
1.45746	1.45887
1.43393	1.43597
1.39689	1.39835
1.36141	1.36063
1.36141	1.36063
1.44259	1.44332
1.39689	1.39835
1.4322	1.43088
1.39545	1.39627
1.40364	1.40484
1.40247	1.40153
1.43973	1.43999
1.42711	1.42783
1.42777	1.42747
1.40247	1.40153
1.40364	1.40484
1.43973	1.43999
1.42777	1.42747
1.42711	1.42783
1.37232	1.37154
1.37248	1.37167
1.42161	1.42413
1.37248	1.37167
1.37232	1.37154
1.42161	1.42413
1.43429	1.43366
1.44286	1.44253
1.39634	1.39801
1.44133	1.44299
1.44344	1.44266
1.39023	1.39192
1.47175	1.4682
1.39612	1.39455
1.39127	1.39121
1.35568	1.35478
1.40195	1.40391
1.4017	1.40086
1.43258	1.4323
1.43565	1.43648
1.46277	1.45993
1.40883	1.40963
1.40729	1.40662
1.43658	1.437
1.42403	1.42487
1.42484	1.4248
1.4258	1.42662
1.41365	1.41293
1.35835	1.35862
1.43632	1.43753
1.41008	1.41278
1.37389	1.37372
1.37411	1.37389
1.41884	1.42121
1.38246	1.38212
1.38342	1.38447
1.40569	1.40604
1.43166	1.43064
1.46889	1.47
1.3972	1.3996
1.4205	1.42037
1.46941	1.47012
1.41059	1.41232
1.4696	1.46872
1.39599	1.39647
1.41057	1.41202
1.4207	1.42132
1.41067	1.41237
1.41049	1.41223
1.40198	1.40048
1.40322	1.40058
1.43118	1.42776
1.43649	1.43677
1.4627	1.46091
1.38578	1.38391
1.38577	1.38416
1.4021	1.39991
1.42574	1.42657
1.41369	1.41283
1.35807	1.35812
1.43654	1.43832
1.40999	1.41262
1.38248	1.38221
1.3834	1.3846
1.40565	1.40583
1.38583	1.38405
1.38576	1.3839
1.4021	1.39971
1.42313	1.42246
1.42474	1.42472
1.44582	1.44926
1.41896	1.41902
1.42419	1.42325
1.45306	1.4534
1.44582	1.44926
1.42474	1.42472
1.43103	1.43294
1.36706	1.36766
1.36706	1.36766
1.41896	1.41902
1.43103	1.43294
1.42419	1.42325
1.45306	1.4534
1.36269	1.36344
1.42779	1.42704
1.41753	1.41748
1.42781	1.4273
1.41394	1.41544
1.42779	1.42704
1.41753	1.41748
1.36269	1.36344
1.42781	1.4273
1.41394	1.41544
1.37996	1.37906
1.38083	1.38179
1.40888	1.40908
1.37996	1.37906
1.38083	1.38179
1.40888	1.40908
1.45129	1.45201
1.39733	1.39782
1.42108	1.42177
1.40474	1.40585
1.45209	1.45547
1.41094	1.41258
1.39832	1.39801
1.41909	1.41819
1.40518	1.4062
1.41065	1.41237
1.38366	1.38318
1.38472	1.3822
1.4531	1.45607
1.44381	1.44275
1.47204	1.47009
1.39131	1.39091
1.3912	1.39083
1.45062	1.45367
1.43463	1.43467
1.43472	1.43475
1.4242	1.42362
1.41013	1.40916
1.35516	1.35372
1.4448	1.44537
1.40639	1.40902
1.36891	1.36633
1.36894	1.36635
1.42873	1.43182
1.38526	1.38564
1.38621	1.38795
1.4024	1.40205
1.43895	1.43985
1.47511	1.47476
1.38883	1.39082
1.43895	1.43985
1.47511	1.47476
1.38883	1.39082
1.47532	1.4751
1.38881	1.39064
1.38881	1.39064
1.4196	1.41911
1.40897	1.41102
1.40897	1.41102
1.41135	1.40842
1.41136	1.40866
1.43394	1.43057
1.42321	1.4238
1.42318	1.42368
1.41135	1.40842
1.41136	1.40866
1.43394	1.43057
1.42321	1.4238
1.42318	1.42368
1.37466	1.37456
1.37466	1.37451
1.41762	1.42068
1.37466	1.37456
1.37466	1.37451
1.41762	1.42068
1.38701	1.38498
1.38701	1.38498
1.40075	1.39846
1.4458	1.44849
1.44174	1.44114
1.38844	1.38963
1.4246	1.4245
1.44212	1.44276
1.4076	1.41039
1.46896	1.4671
1.38989	1.38925
1.41132	1.41054
1.35598	1.35505
1.41225	1.41318
1.4115	1.40993
1.44143	1.4401
1.41225	1.41318
1.41149	1.40993
1.38522	1.38669
1.38428	1.38432
1.40352	1.40343
1.38844	1.38963
1.38989	1.38925
1.4458	1.4485
1.44174	1.44113
1.46896	1.46711
1.4246	1.42451
1.41132	1.41054
1.35598	1.35505
1.44211	1.44275
1.4076	1.41039
1.38428	1.38431
1.38522	1.38669
1.40352	1.40343
1.44988	1.45176
1.44718	1.44527
1.38374	1.3838
1.44144	1.44258
1.4478	1.44627
1.38807	1.38947
1.47658	1.47404
1.38469	1.38274
1.38924	1.38884
1.35416	1.35244
1.41972	1.42011
1.41779	1.41675
1.44483	1.44541
1.40239	1.40383
1.40333	1.40385
1.41122	1.4122
1.40969	1.40924
1.43526	1.4351
1.42265	1.42351
1.42341	1.42331
1.39677	1.39791
1.39712	1.39814
1.44514	1.44804
1.43092	1.43103
1.43068	1.43088
1.3747	1.37486
1.3749	1.37498
1.41756	1.41991
1.3708	1.36917
1.37074	1.36913
1.4249	1.42753
1.44584	1.44856
1.44137	1.44073
1.3888	1.38996
1.42462	1.42476
1.44193	1.44236
1.40766	1.41042
1.46907	1.46698
1.38964	1.38912
1.41128	1.41056
1.35611	1.35525
1.41309	1.41305
1.41055	1.4097
1.44156	1.44035
1.41055	1.4097
1.41309	1.41305
1.38523	1.38662
1.38425	1.38421
1.40354	1.40349
1.38964	1.38912
1.3888	1.38996
1.44584	1.44856
1.46907	1.46698
1.44137	1.44073
1.35611	1.35525
1.42462	1.42476
1.41128	1.41056
1.44193	1.44236
1.40766	1.41042
1.38425	1.38421
1.38523	1.38662
1.40354	1.40349
1.44952	1.4502
1.43721	1.43515
1.38855	1.38816
1.41316	1.41288
1.44022	1.4421
1.44655	1.44859
1.4641	1.46522
1.38967	1.38903
1.42501	1.42706
1.35887	1.35731
1.4144	1.41553
1.41275	1.41178
1.44669	1.44733
1.40552	1.40723
1.4064	1.40712
1.36569	1.36644
1.42986	1.43006
1.42002	1.42036
1.42296	1.42317
1.41605	1.41725
1.3944	1.39501
1.3947	1.39524
1.44718	1.45022
1.43253	1.4326
1.43232	1.43248
1.37	1.36797
1.36994	1.36794
1.42647	1.42927
1.37861	1.37745
1.37931	1.38003
1.41092	1.41104
1.41802	1.41737
1.41866	1.41848
1.46308	1.46271
1.4217	1.42273
1.41931	1.41888
1.45501	1.45506
1.43945	1.44465
1.43938	1.44126
1.43314	1.43516
1.37038	1.37088
1.35912	1.35838
1.44155	1.44134
1.39483	1.39584
1.43613	1.43382
1.39375	1.39484
1.36173	1.36218
1.42717	1.42605
1.41684	1.41689
1.42954	1.42871
1.41325	1.415
1.40403	1.40318
1.40542	1.40657
1.43852	1.43886
1.42687	1.42675
1.4261	1.42697
1.38042	1.37958
1.38129	1.38224
1.40827	1.40862
1.37299	1.37226
1.37279	1.3721
1.42073	1.42337
1.41534	1.41661
1.43391	1.43582
1.44904	1.45119
1.43586	1.43401
1.43146	1.42975
1.40075	1.3997
1.45627	1.45855
1.4275	1.42942
1.40331	1.40457
1.36141	1.36095
1.36437	1.36488
1.42896	1.42875
1.41904	1.41929
1.425	1.42496
1.41517	1.41654
1.39808	1.39883
1.39568	1.39552
1.43664	1.43638
1.46493	1.46416
1.43899	1.43828
1.37916	1.37807
1.37991	1.38075
1.41008	1.41019
1.35709	1.35666
1.42525	1.42608
1.41283	1.4123
1.43877	1.4398
1.40906	1.4119
1.38316	1.38279
1.38406	1.38529
1.40485	1.40487
1.42704	1.42696
1.46158	1.4631
1.40232	1.40246
1.4274	1.42973
1.44504	1.44246
1.41599	1.41833
1.43479	1.43304
1.42843	1.43067
1.42146	1.42225
1.41599	1.41833
1.41323	1.41476
1.4274	1.42973
1.40526	1.40572
1.43364	1.43359
1.39435	1.39606
1.38649	1.38659
1.36141	1.36101
1.43203	1.43156
1.40936	1.40978
1.37568	1.37655
1.41323	1.41476
1.46158	1.4631
1.42146	1.42225
1.43479	1.43304
1.37568	1.37655
1.40936	1.40978
1.43203	1.43156
1.36141	1.36101
1.42843	1.43067
1.42704	1.42696
1.43364	1.43359
1.40526	1.40572
1.38649	1.38659
1.40232	1.40246
1.39435	1.39606
1.4168	1.41684
1.45383	1.45644
1.41842	1.42048
1.4168	1.41684
1.45383	1.45644
1.41842	1.42048
1.44067	1.4411
1.42644	1.43138
1.42644	1.43138
1.42293	1.42654
1.41505	1.41633
1.41505	1.41633
1.42177	1.42232
1.43025	1.42901
1.37209	1.37366
1.41474	1.41456
1.42469	1.42615
1.42177	1.42232
1.43025	1.42901
1.37209	1.37366
1.41474	1.41456
1.42469	1.42615
1.36576	1.36804
1.42005	1.42213
1.42858	1.42588
1.42389	1.42566
1.41826	1.42126
1.36576	1.36804
1.42005	1.42213
1.42389	1.42566
1.41826	1.42126
1.36916	1.37249
1.38273	1.3807
1.38273	1.3807
1.40599	1.40425
1.41971	1.41985
1.44455	1.44216
1.41971	1.41985
1.42529	1.42474
1.46474	1.46692
1.4027	1.40346
1.43642	1.43379
1.42738	1.43051
1.42847	1.43001
1.42298	1.42907
1.42298	1.42907
1.40449	1.40257
1.39569	1.39691
1.43797	1.43703
1.42738	1.4305
1.43643	1.43379
1.39569	1.39691
1.43797	1.43703
1.35926	1.35812
1.43767	1.43738
1.40305	1.40308
1.3878	1.38851
1.39326	1.39454
1.35926	1.35812
1.42847	1.43001
1.42529	1.42473
1.43767	1.43737
1.40305	1.40308
1.3907	1.38911
1.40449	1.40256
1.46474	1.46692
1.39069	1.38911
1.3878	1.38851
1.4027	1.40346
1.39326	1.39454
1.41743	1.41832
1.45324	1.45172
1.41743	1.41832
1.47135	1.47219
1.43515	1.43724
1.39259	1.39018
1.43515	1.43724
1.4373	1.44145
1.39259	1.39018
1.41743	1.41832
1.41743	1.41832
1.4373	1.44144
1.39919	1.39858
1.42464	1.42377
1.4373	1.44144
1.43515	1.43724
1.3992	1.39858
1.42464	1.42377
1.37541	1.37208
1.40823	1.4105
1.42464	1.42377
1.3992	1.39858
1.40823	1.41049
1.37541	1.37208
1.39919	1.39858
1.4373	1.44145
1.42464	1.42377
1.43515	1.43724
1.37541	1.37208
1.39259	1.39018
1.47135	1.47219
1.40823	1.41049
1.39259	1.39018
1.37541	1.37208
1.40823	1.4105
1.43223	1.43206
1.42043	1.42244
1.4078	1.40972
1.42795	1.42714
1.44478	1.44602
1.41368	1.4093
1.42712	1.42814
1.4308	1.42745
1.42887	1.43049
1.37941	1.37919
1.44699	1.44494
1.40275	1.40404
1.43367	1.43229
1.38795	1.39051
1.39207	1.39527
1.3626	1.36275
1.43457	1.43582
1.421	1.42675
1.35578	1.35431
1.44478	1.44602
1.42795	1.42714
1.44699	1.44494
1.37941	1.37919
1.42043	1.42244
1.42712	1.42814
1.42887	1.43049
1.43223	1.43206
1.4078	1.40972
1.4308	1.42745
1.40275	1.40404
1.43367	1.43229
1.38795	1.39051
1.39207	1.39527
1.3626	1.36275
1.43457	1.43582
1.41445	1.41439
1.44492	1.44219
1.42541	1.42635
1.42645	1.42716
1.44972	1.45267
1.40954	1.41118
1.43198	1.42967
1.43837	1.44113
1.43137	1.43254
1.41186	1.41379
1.43296	1.43591
1.42711	1.42869
1.38478	1.38377
1.44302	1.44057
1.4316	1.43547
1.43118	1.43185
1.41113	1.41242
1.41678	1.416
1.35732	1.35558
1.44229	1.44114
1.39797	1.39741
1.3931	1.39476
1.38789	1.38827
1.37942	1.3781
1.39567	1.39466
1.47023	1.46965
1.40271	1.40426
1.36629	1.36429
1.42829	1.42923
1.42855	1.43017
1.42605	1.42527
1.41067	1.4095
1.3825	1.38212
1.39761	1.3978
1.399	1.3997
1.41769	1.42116
1.44464	1.44507
1.42335	1.42177
1.43015	1.42722
1.41978	1.42001
1.41045	1.41364
1.42614	1.42129
1.43778	1.43973
1.43308	1.43046
1.38042	1.38202
1.47157	1.47364
1.38676	1.3876
1.4412	1.44087
1.42466	1.4282
1.43508	1.43205
1.40666	1.40989
1.4258	1.4274
1.35792	1.35845
1.44121	1.44075
1.39701	1.39841
1.39602	1.40108
1.38457	1.38644
1.36593	1.36754
1.41519	1.41614
1.43536	1.43291
1.42293	1.42565
1.42642	1.42888
1.36386	1.36418
1.42754	1.42976
1.42731	1.42847
1.4296	1.4316
1.40894	1.40889
1.38339	1.3839
1.39812	1.39806
1.39808	1.39973
1.44504	1.44246
1.41599	1.41832
1.4274	1.42973
1.43479	1.43304
1.42704	1.42696
1.42843	1.43067
1.4274	1.42973
1.41599	1.41832
1.42146	1.42225
1.46158	1.4631
1.41323	1.41476
1.40232	1.40246
1.46158	1.4631
1.41323	1.41476
1.43479	1.43304
1.42146	1.42225
1.42704	1.42696
1.40232	1.40246
1.42843	1.43067
1.37568	1.37655
1.40936	1.40978
1.43203	1.43156
1.36141	1.36101
1.43364	1.43358
1.40526	1.40573
1.40936	1.40978
1.43203	1.43156
1.37568	1.37655
1.38649	1.38659
1.39435	1.39606
1.36141	1.36101
1.43364	1.43358
1.40526	1.40573
1.38649	1.38659
1.39435	1.39606
1.44067	1.4411
1.42645	1.43139
1.4168	1.41684
1.43025	1.42901
1.42858	1.42588
1.42005	1.42213
1.42645	1.43139
1.4168	1.41684
1.42177	1.42232
1.43025	1.42901
1.42177	1.42232
1.42005	1.42213
1.45384	1.45644
1.41842	1.42048
1.45384	1.45644
1.41842	1.42047
1.42293	1.42654
1.41505	1.41633
1.41505	1.41633
1.37209	1.37366
1.41474	1.41456
1.4247	1.42616
1.36576	1.36803
1.42389	1.42566
1.41826	1.42125
1.37209	1.37367
1.41474	1.41456
1.4247	1.42616
1.36916	1.37249
1.41826	1.42126
1.42389	1.42566
1.36576	1.36803
1.38273	1.3807
1.38273	1.3807
1.40599	1.40425
1.44455	1.44216
1.42298	1.42907
1.42298	1.42907
1.43643	1.43379
1.42529	1.42473
1.42847	1.43001
1.41971	1.41985
1.41971	1.41985
1.42738	1.4305
1.46474	1.46692
1.40449	1.40256
1.4027	1.40346
1.43642	1.43379
1.42738	1.43051
1.46474	1.46692
1.40449	1.40257
1.42529	1.42474
1.42847	1.43001
[truncated: 203,351+ more rows]
